# Supplementary material for: A structural model of the E. coli PhoB Dimer in the transcription initiation complex
Source: BMC Struct Biol. 2012 Mar 20;12:3. doi: 10.1186/1472-6807-12-3 (PMC3348028; doi:10.1186/1472-6807-12-3)
Supplement: Additional file 1 — PDB format coordinate file of the modeled complex. [file 1472-6807-12-3-S1.ZIP]

Archive with 3 entries (3 files):
- index.html
- RNAP.model.pdb
- RNAP.3iyd.pdb
