# Supplementary material for: A structural model of the E. coli PhoB Dimer in the transcription initiation complex
Source: BMC Struct Biol. 2012 Mar 20;12:3. doi: 10.1186/1472-6807-12-3 (PMC3348028; doi:10.1186/1472-6807-12-3)
Supplement: Additional file 1 — PDB format coordinate file of the modeled complex. [file 1472-6807-12-3-S1.ZIP › RNAP.model.pdb]

ATOM      1  N   GLN A   2      41.605 -54.218 -27.457
ATOM      5  CA  GLN A   2      41.170 -55.092 -26.340
ATOM      7  CB  GLN A   2      40.582 -54.232 -25.202
ATOM     10  CG  GLN A   2      39.514 -54.873 -24.301
ATOM     13  CD  GLN A   2      39.048 -53.872 -23.248
ATOM     14  OE1 GLN A   2      38.536 -52.812 -23.563
ATOM     15  NE2 GLN A   2      39.227 -54.149 -21.974
ATOM     18  C   GLN A   2      40.254 -56.230 -26.800
ATOM     19  O   GLN A   2      40.263 -57.282 -26.175
ATOM     20  N   GLY A   3      39.487 -56.035 -27.879
ATOM     22  CA  GLY A   3      38.472 -56.975 -28.347
ATOM     25  C   GLY A   3      37.268 -56.226 -28.908
ATOM     26  O   GLY A   3      36.141 -56.569 -28.576
ATOM     27  N   SER A   4      37.501 -55.188 -29.726
ATOM     29  CA  SER A   4      36.502 -54.734 -30.685
ATOM     31  CB  SER A   4      36.710 -53.263 -31.058
ATOM     34  OG  SER A   4      37.943 -53.050 -31.712
ATOM     36  C   SER A   4      36.550 -55.682 -31.887
ATOM     37  O   SER A   4      37.614 -56.089 -32.355
ATOM     38  N   VAL A   5      35.358 -56.113 -32.279
ATOM     40  CA  VAL A   5      34.947 -57.422 -32.801
ATOM     42  CB  VAL A   5      35.702 -58.618 -32.146
ATOM     44  CG1 VAL A   5      35.176 -59.004 -30.758
ATOM     48  CG2 VAL A   5      35.706 -59.872 -33.029
ATOM     52  C   VAL A   5      33.431 -57.450 -32.564
ATOM     53  O   VAL A   5      32.869 -56.521 -31.978
ATOM     54  N   THR A   6      32.735 -58.473 -33.035
ATOM     56  CA  THR A   6      31.292 -58.394 -33.245
ATOM     58  CB  THR A   6      30.963 -58.838 -34.679
ATOM     60  CG2 THR A   6      31.150 -57.608 -35.582
ATOM     64  OG1 THR A   6      31.869 -59.825 -35.143
ATOM     66  C   THR A   6      30.526 -59.021 -32.084
ATOM     67  O   THR A   6      29.868 -60.053 -32.192
ATOM     68  N   GLU A   7      30.664 -58.323 -30.951
ATOM     70  CA  GLU A   7      29.944 -58.477 -29.687
ATOM     72  CB  GLU A   7      30.798 -57.777 -28.592
ATOM     75  CG  GLU A   7      30.185 -56.708 -27.671
ATOM     78  CD  GLU A   7      29.946 -55.356 -28.359
ATOM     79  OE1 GLU A   7      30.896 -54.857 -29.004
ATOM     80  OE2 GLU A   7      28.832 -54.816 -28.192
ATOM     81  C   GLU A   7      28.457 -58.056 -29.816
ATOM     82  O   GLU A   7      28.037 -57.558 -30.862
ATOM     83  N   PHE A   8      27.642 -58.358 -28.793
ATOM     85  CA  PHE A   8      26.175 -58.447 -28.846
ATOM     87  CB  PHE A   8      25.600 -58.630 -27.420
ATOM     90  CG  PHE A   8      25.922 -57.665 -26.283
ATOM     91  CD1 PHE A   8      26.619 -58.133 -25.147
ATOM     93  CE1 PHE A   8      26.700 -57.350 -23.980
ATOM     95  CZ  PHE A   8      26.084 -56.088 -23.937
ATOM     97  CE2 PHE A   8      25.402 -55.608 -25.067
ATOM     99  CD2 PHE A   8      25.317 -56.393 -26.231
ATOM    101  C   PHE A   8      25.458 -57.370 -29.714
ATOM    102  O   PHE A   8      25.493 -56.187 -29.398
ATOM    103  N   LEU A   9      24.753 -57.687 -30.820
ATOM    105  CA  LEU A   9      24.276 -58.984 -31.343
ATOM    107  CB  LEU A   9      22.796 -59.250 -30.984
ATOM    110  CG  LEU A   9      22.459 -59.247 -29.485
ATOM    112  CD1 LEU A   9      22.043 -57.847 -29.011
ATOM    116  CD2 LEU A   9      21.313 -60.210 -29.180
ATOM    120  C   LEU A   9      24.451 -59.203 -32.863
ATOM    121  O   LEU A   9      25.133 -60.145 -33.248
ATOM    122  N   LYS A  10      23.800 -58.488 -33.792
ATOM    124  CA  LYS A  10      23.200 -57.141 -33.788
ATOM    126  CB  LYS A  10      24.217 -56.192 -34.474
ATOM    129  CG  LYS A  10      24.273 -56.163 -36.019
ATOM    132  CD  LYS A  10      24.526 -57.526 -36.693
ATOM    135  CE  LYS A  10      25.372 -57.419 -37.972
ATOM    138  NZ  LYS A  10      24.562 -57.461 -39.212
ATOM    142  C   LYS A  10      21.769 -57.119 -34.398
ATOM    143  O   LYS A  10      21.336 -58.150 -34.915
ATOM    144  N   PRO A  11      21.011 -55.999 -34.306
ATOM    145  CD  PRO A  11      21.453 -54.711 -33.787
ATOM    148  CG  PRO A  11      20.199 -53.962 -33.353
ATOM    151  CB  PRO A  11      19.132 -54.502 -34.295
ATOM    154  CA  PRO A  11      19.558 -55.955 -34.542
ATOM    156  C   PRO A  11      19.060 -56.401 -35.927
ATOM    157  O   PRO A  11      19.788 -56.370 -36.921
ATOM    158  N   ARG A  12      17.762 -56.744 -35.982
ATOM    160  CA  ARG A  12      17.017 -57.129 -37.186
ATOM    162  CB  ARG A  12      17.280 -58.620 -37.499
ATOM    165  CG  ARG A  12      18.030 -58.790 -38.829
ATOM    168  CD  ARG A  12      18.025 -60.233 -39.371
ATOM    171  NE  ARG A  12      16.689 -60.872 -39.454
ATOM    173  CZ  ARG A  12      15.545 -60.387 -39.928
ATOM    174  NH1 ARG A  12      15.442 -59.237 -40.546
ATOM    177  NH2 ARG A  12      14.427 -61.045 -39.765
ATOM    180  C   ARG A  12      15.508 -56.908 -37.020
ATOM    181  O   ARG A  12      15.003 -56.835 -35.902
ATOM    182  N   LEU A  13      14.806 -56.897 -38.157
ATOM    184  CA  LEU A  13      13.352 -56.813 -38.306
ATOM    186  CB  LEU A  13      13.073 -55.802 -39.448
ATOM    189  CG  LEU A  13      11.675 -55.160 -39.543
ATOM    191  CD1 LEU A  13      10.591 -56.152 -39.965
ATOM    195  CD2 LEU A  13      11.292 -54.419 -38.257
ATOM    199  C   LEU A  13      12.799 -58.228 -38.570
ATOM    200  O   LEU A  13      12.838 -58.708 -39.710
ATOM    201  N   VAL A  14      12.383 -58.941 -37.511
ATOM    203  CA  VAL A  14      11.777 -60.282 -37.635
ATOM    205  CB  VAL A  14      12.050 -61.178 -36.405
ATOM    207  CG1 VAL A  14      11.391 -62.563 -36.534
ATOM    211  CG2 VAL A  14      13.559 -61.432 -36.245
ATOM    215  C   VAL A  14      10.285 -60.187 -37.961
ATOM    216  O   VAL A  14       9.843 -60.905 -38.854
ATOM    217  N   ASP A  15       9.528 -59.304 -37.293
ATOM    219  CA  ASP A  15       8.091 -59.139 -37.544
ATOM    221  CB  ASP A  15       7.302 -60.106 -36.639
ATOM    224  CG  ASP A  15       6.088 -60.690 -37.365
ATOM    225  OD1 ASP A  15       5.854 -61.908 -37.206
ATOM    226  OD2 ASP A  15       5.422 -59.909 -38.083
ATOM    227  C   ASP A  15       7.597 -57.692 -37.333
ATOM    228  O   ASP A  15       8.215 -56.916 -36.594
ATOM    229  N   ILE A  16       6.452 -57.361 -37.952
ATOM    231  CA  ILE A  16       5.712 -56.095 -37.820
ATOM    233  CB  ILE A  16       6.189 -55.008 -38.825
ATOM    235  CG2 ILE A  16       7.572 -54.490 -38.409
ATOM    239  CG1 ILE A  16       6.245 -55.440 -40.309
ATOM    242  CD1 ILE A  16       6.428 -54.259 -41.277
ATOM    246  C   ILE A  16       4.188 -56.312 -37.916
ATOM    247  O   ILE A  16       3.672 -56.768 -38.934
ATOM    248  N   GLU A  17       3.448 -55.978 -36.852
ATOM    250  CA  GLU A  17       1.978 -55.985 -36.832
ATOM    252  CB  GLU A  17       1.503 -56.290 -35.395
ATOM    255  CG  GLU A  17       0.012 -56.006 -35.149
ATOM    258  CD  GLU A  17      -0.410 -56.321 -33.709
ATOM    259  OE1 GLU A  17       0.037 -55.585 -32.797
ATOM    260  OE2 GLU A  17      -1.211 -57.265 -33.538
ATOM    261  C   GLU A  17       1.405 -54.644 -37.328
ATOM    262  O   GLU A  17       1.695 -53.599 -36.749
ATOM    263  N   GLN A  18       0.503 -54.671 -38.320
ATOM    265  CA  GLN A  18      -0.235 -53.491 -38.803
ATOM    267  CB  GLN A  18      -0.179 -53.395 -40.348
ATOM    270  CG  GLN A  18       1.183 -53.579 -41.037
ATOM    273  CD  GLN A  18       2.298 -52.693 -40.489
ATOM    274  OE1 GLN A  18       3.146 -53.127 -39.729
ATOM    275  NE2 GLN A  18       2.362 -51.431 -40.875
ATOM    278  C   GLN A  18      -1.701 -53.485 -38.308
ATOM    279  O   GLN A  18      -2.611 -53.315 -39.118
ATOM    280  N   VAL A  19      -1.952 -53.712 -37.004
ATOM    282  CA  VAL A  19      -3.302 -53.974 -36.446
ATOM    284  CB  VAL A  19      -3.303 -54.188 -34.912
ATOM    286  CG1 VAL A  19      -2.545 -53.109 -34.129
ATOM    290  CG2 VAL A  19      -4.719 -54.311 -34.320
ATOM    294  C   VAL A  19      -4.391 -53.000 -36.916
ATOM    295  O   VAL A  19      -5.482 -53.482 -37.213
ATOM    296  N   SER A  20      -4.105 -51.697 -37.086
ATOM    298  CA  SER A  20      -4.893 -50.867 -38.012
ATOM    300  CB  SER A  20      -6.089 -50.201 -37.306
ATOM    303  OG  SER A  20      -7.183 -51.089 -37.222
ATOM    305  C   SER A  20      -4.063 -49.795 -38.722
ATOM    306  O   SER A  20      -2.981 -49.408 -38.280
ATOM    307  N   SER A  21      -4.656 -49.256 -39.793
ATOM    309  CA  SER A  21      -4.322 -48.088 -40.625
ATOM    311  CB  SER A  21      -5.393 -48.034 -41.732
ATOM    314  OG  SER A  21      -6.695 -48.156 -41.177
ATOM    316  C   SER A  21      -4.200 -46.742 -39.869
ATOM    317  O   SER A  21      -4.661 -45.707 -40.347
ATOM    318  N   THR A  22      -3.536 -46.770 -38.706
ATOM    320  CA  THR A  22      -3.261 -45.663 -37.767
ATOM    322  CB  THR A  22      -4.488 -45.352 -36.874
ATOM    324  CG2 THR A  22      -4.374 -43.987 -36.194
ATOM    328  OG1 THR A  22      -5.708 -45.332 -37.574
ATOM    330  C   THR A  22      -2.123 -46.024 -36.795
ATOM    331  O   THR A  22      -1.345 -45.160 -36.391
ATOM    332  N   HIS A  23      -2.067 -47.297 -36.370
ATOM    334  CA  HIS A  23      -1.316 -47.778 -35.210
ATOM    336  CB  HIS A  23      -2.244 -47.759 -33.979
ATOM    339  CG  HIS A  23      -1.623 -47.999 -32.616
ATOM    340  ND1 HIS A  23      -2.275 -47.714 -31.417
ATOM    341  CE1 HIS A  23      -1.460 -48.135 -30.439
ATOM    343  NE2 HIS A  23      -0.342 -48.674 -30.954
ATOM    345  CD2 HIS A  23      -0.418 -48.582 -32.327
ATOM    347  C   HIS A  23      -0.775 -49.182 -35.512
ATOM    348  O   HIS A  23      -1.541 -50.132 -35.685
ATOM    349  N   ALA A  24       0.553 -49.294 -35.580
ATOM    351  CA  ALA A  24       1.281 -50.536 -35.830
ATOM    353  CB  ALA A  24       2.104 -50.345 -37.109
ATOM    357  C   ALA A  24       2.164 -50.909 -34.627
ATOM    358  O   ALA A  24       2.451 -50.063 -33.775
ATOM    359  N   LYS A  25       2.619 -52.167 -34.575
ATOM    361  CA  LYS A  25       3.469 -52.707 -33.511
ATOM    363  CB  LYS A  25       2.633 -53.500 -32.494
ATOM    366  CG  LYS A  25       3.340 -53.484 -31.131
ATOM    369  CD  LYS A  25       2.818 -54.543 -30.149
ATOM    372  CE  LYS A  25       1.295 -54.565 -29.977
ATOM    375  NZ  LYS A  25       0.755 -53.231 -29.627
ATOM    379  C   LYS A  25       4.615 -53.535 -34.098
ATOM    380  O   LYS A  25       4.451 -54.688 -34.496
ATOM    381  N   VAL A  26       5.784 -52.908 -34.189
ATOM    383  CA  VAL A  26       7.009 -53.537 -34.693
ATOM    385  CB  VAL A  26       7.914 -52.480 -35.371
ATOM    387  CG1 VAL A  26       7.113 -51.612 -36.365
ATOM    391  CG2 VAL A  26       8.632 -51.550 -34.385
ATOM    395  C   VAL A  26       7.738 -54.286 -33.571
ATOM    396  O   VAL A  26       7.646 -53.878 -32.410
ATOM    397  N   THR A  27       8.513 -55.330 -33.902
ATOM    399  CA  THR A  27       9.443 -55.940 -32.937
ATOM    401  CB  THR A  27       8.831 -57.150 -32.212
ATOM    403  CG2 THR A  27       8.306 -58.283 -33.088
ATOM    407  OG1 THR A  27       9.796 -57.676 -31.332
ATOM    409  C   THR A  27      10.827 -56.226 -33.531
ATOM    410  O   THR A  27      10.973 -56.751 -34.638
ATOM    411  N   LEU A  28      11.850 -55.808 -32.774
ATOM    413  CA  LEU A  28      13.274 -55.913 -33.077
ATOM    415  CB  LEU A  28      13.985 -54.556 -32.859
ATOM    418  CG  LEU A  28      13.665 -53.350 -33.776
ATOM    420  CD1 LEU A  28      14.271 -53.492 -35.175
ATOM    424  CD2 LEU A  28      12.181 -52.994 -33.911
ATOM    428  C   LEU A  28      13.847 -56.988 -32.140
ATOM    429  O   LEU A  28      13.996 -56.757 -30.939
ATOM    430  N   GLU A  29      14.085 -58.183 -32.679
ATOM    432  CA  GLU A  29      14.184 -59.420 -31.895
ATOM    434  CB  GLU A  29      13.698 -60.590 -32.772
ATOM    437  CG  GLU A  29      12.624 -61.452 -32.098
ATOM    440  CD  GLU A  29      11.368 -60.698 -31.623
ATOM    441  OE1 GLU A  29      10.965 -59.677 -32.233
ATOM    442  OE2 GLU A  29      10.820 -61.142 -30.593
ATOM    443  C   GLU A  29      15.565 -59.712 -31.270
ATOM    444  O   GLU A  29      15.604 -60.109 -30.104
ATOM    445  N   PRO A  30      16.706 -59.553 -31.979
ATOM    446  CD  PRO A  30      16.840 -59.154 -33.370
ATOM    449  CG  PRO A  30      18.217 -59.636 -33.822
ATOM    452  CB  PRO A  30      19.011 -59.918 -32.545
ATOM    455  CA  PRO A  30      18.029 -59.694 -31.380
ATOM    457  C   PRO A  30      18.350 -58.458 -30.522
ATOM    458  O   PRO A  30      19.036 -57.543 -30.981
ATOM    459  N   LEU A  31      17.855 -58.438 -29.275
ATOM    461  CA  LEU A  31      18.045 -57.340 -28.322
ATOM    463  CB  LEU A  31      16.765 -56.473 -28.247
ATOM    466  CG  LEU A  31      16.922 -54.987 -28.614
ATOM    468  CD1 LEU A  31      18.037 -54.311 -27.815
ATOM    472  CD2 LEU A  31      17.156 -54.767 -30.108
ATOM    476  C   LEU A  31      18.470 -57.835 -26.926
ATOM    477  O   LEU A  31      17.839 -58.711 -26.331
ATOM    478  N   GLU A  32      19.559 -57.257 -26.406
ATOM    480  CA  GLU A  32      20.148 -57.640 -25.121
ATOM    482  CB  GLU A  32      21.671 -57.353 -25.118
ATOM    485  CG  GLU A  32      22.543 -58.611 -25.260
ATOM    488  CD  GLU A  32      22.126 -59.765 -24.348
ATOM    489  OE1 GLU A  32      21.713 -59.507 -23.198
ATOM    490  OE2 GLU A  32      22.167 -60.921 -24.827
ATOM    491  C   GLU A  32      19.510 -56.965 -23.897
ATOM    492  O   GLU A  32      18.874 -55.905 -23.970
ATOM    493  N   ARG A  33      19.794 -57.565 -22.733
ATOM    495  CA  ARG A  33      19.524 -57.010 -21.409
ATOM    497  CB  ARG A  33      19.981 -58.036 -20.358
ATOM    500  CG  ARG A  33      19.498 -57.665 -18.941
ATOM    503  CD  ARG A  33      19.286 -58.874 -18.004
ATOM    506  NE  ARG A  33      18.429 -59.929 -18.588
ATOM    508  CZ  ARG A  33      17.287 -59.777 -19.249
ATOM    509  NH1 ARG A  33      16.509 -58.729 -19.141
ATOM    512  NH2 ARG A  33      16.940 -60.681 -20.115
ATOM    515  C   ARG A  33      20.214 -55.648 -21.255
ATOM    516  O   ARG A  33      21.381 -55.476 -21.599
ATOM    517  N   GLY A  34      19.464 -54.655 -20.777
ATOM    519  CA  GLY A  34      19.881 -53.254 -20.695
ATOM    522  C   GLY A  34      19.742 -52.455 -22.001
ATOM    523  O   GLY A  34      19.654 -51.231 -21.940
ATOM    524  N   PHE A  35      19.694 -53.091 -23.181
ATOM    526  CA  PHE A  35      19.667 -52.365 -24.457
ATOM    528  CB  PHE A  35      20.433 -53.157 -25.526
ATOM    531  CG  PHE A  35      21.867 -52.698 -25.711
ATOM    532  CD1 PHE A  35      22.754 -52.645 -24.617
ATOM    534  CE1 PHE A  35      24.061 -52.155 -24.792
ATOM    536  CZ  PHE A  35      24.495 -51.745 -26.065
ATOM    538  CE2 PHE A  35      23.619 -51.812 -27.161
ATOM    540  CD2 PHE A  35      22.306 -52.282 -26.983
ATOM    542  C   PHE A  35      18.254 -51.968 -24.911
ATOM    543  O   PHE A  35      18.074 -50.839 -25.372
ATOM    544  N   GLY A  36      17.241 -52.824 -24.702
ATOM    546  CA  GLY A  36      15.814 -52.562 -24.983
ATOM    549  C   GLY A  36      15.185 -51.407 -24.180
ATOM    550  O   GLY A  36      14.007 -51.095 -24.335
ATOM    551  N   HIS A  37      15.977 -50.776 -23.315
ATOM    553  CA  HIS A  37      15.595 -49.896 -22.220
ATOM    555  CB  HIS A  37      15.871 -50.605 -20.863
ATOM    558  CG  HIS A  37      15.890 -52.134 -20.888
ATOM    559  ND1 HIS A  37      16.787 -52.906 -21.629
ATOM    560  CE1 HIS A  37      16.415 -54.180 -21.482
ATOM    562  NE2 HIS A  37      15.379 -54.269 -20.639
ATOM    564  CD2 HIS A  37      15.031 -52.985 -20.247
ATOM    566  C   HIS A  37      16.347 -48.567 -22.381
ATOM    567  O   HIS A  37      15.725 -47.500 -22.375
ATOM    568  N   THR A  38      17.667 -48.638 -22.615
ATOM    570  CA  THR A  38      18.510 -47.491 -22.975
ATOM    572  CB  THR A  38      20.003 -47.864 -22.935
ATOM    574  CG2 THR A  38      20.922 -46.646 -22.977
ATOM    578  OG1 THR A  38      20.296 -48.473 -21.704
ATOM    580  C   THR A  38      18.107 -46.914 -24.338
ATOM    581  O   THR A  38      17.859 -45.710 -24.417
ATOM    582  N   LEU A  39      17.964 -47.745 -25.391
ATOM    584  CA  LEU A  39      17.434 -47.275 -26.681
ATOM    586  CB  LEU A  39      17.374 -48.395 -27.746
ATOM    589  CG  LEU A  39      18.500 -48.443 -28.799
ATOM    591  CD1 LEU A  39      18.118 -49.498 -29.847
ATOM    595  CD2 LEU A  39      18.705 -47.120 -29.551
ATOM    599  C   LEU A  39      16.039 -46.656 -26.524
ATOM    600  O   LEU A  39      15.820 -45.542 -26.991
ATOM    601  N   GLY A  40      15.102 -47.343 -25.856
ATOM    603  CA  GLY A  40      13.728 -46.857 -25.673
ATOM    606  C   GLY A  40      13.675 -45.417 -25.140
ATOM    607  O   GLY A  40      12.956 -44.566 -25.673
ATOM    608  N   ASN A  41      14.498 -45.126 -24.125
ATOM    610  CA  ASN A  41      14.621 -43.789 -23.548
ATOM    612  CB  ASN A  41      15.126 -43.906 -22.107
ATOM    615  CG  ASN A  41      14.039 -44.476 -21.208
ATOM    616  OD1 ASN A  41      13.143 -43.760 -20.775
ATOM    617  ND2 ASN A  41      14.062 -45.768 -20.950
ATOM    620  C   ASN A  41      15.470 -42.806 -24.372
ATOM    621  O   ASN A  41      15.401 -41.597 -24.132
ATOM    622  N   ALA A  42      16.246 -43.268 -25.354
ATOM    624  CA  ALA A  42      16.798 -42.416 -26.400
ATOM    626  CB  ALA A  42      18.012 -43.108 -27.025
ATOM    630  C   ALA A  42      15.712 -42.004 -27.415
ATOM    631  O   ALA A  42      15.615 -40.817 -27.714
ATOM    632  N   LEU A  43      14.858 -42.930 -27.887
ATOM    634  CA  LEU A  43      13.791 -42.640 -28.865
ATOM    636  CB  LEU A  43      13.070 -43.922 -29.334
ATOM    639  CG  LEU A  43      13.752 -44.762 -30.430
ATOM    641  CD1 LEU A  43      14.805 -45.716 -29.872
ATOM    645  CD2 LEU A  43      12.682 -45.611 -31.129
ATOM    649  C   LEU A  43      12.706 -41.690 -28.332
ATOM    650  O   LEU A  43      12.351 -40.734 -29.022
ATOM    651  N   ARG A  44      12.130 -41.988 -27.153
ATOM    653  CA  ARG A  44      10.844 -41.443 -26.651
ATOM    655  CB  ARG A  44      10.662 -41.841 -25.169
ATOM    658  CG  ARG A  44      11.763 -41.295 -24.235
ATOM    661  CD  ARG A  44      11.664 -41.822 -22.800
ATOM    664  NE  ARG A  44      10.652 -41.106 -22.010
ATOM    666  CZ  ARG A  44      10.471 -41.213 -20.699
ATOM    667  NH1 ARG A  44      11.157 -42.052 -19.954
ATOM    670  NH2 ARG A  44       9.581 -40.454 -20.104
ATOM    673  C   ARG A  44      10.650 -39.932 -26.858
ATOM    674  O   ARG A  44       9.577 -39.475 -27.242
ATOM    675  N   ARG A  45      11.721 -39.183 -26.596
ATOM    677  CA  ARG A  45      11.860 -37.724 -26.611
ATOM    679  CB  ARG A  45      13.030 -37.348 -25.681
ATOM    682  CG  ARG A  45      14.352 -38.064 -26.032
ATOM    685  CD  ARG A  45      15.449 -37.770 -25.003
ATOM    688  NE  ARG A  45      16.216 -38.987 -24.686
ATOM    690  CZ  ARG A  45      17.475 -39.097 -24.296
ATOM    691  NH1 ARG A  45      18.338 -38.114 -24.392
ATOM    694  NH2 ARG A  45      17.867 -40.237 -23.785
ATOM    697  C   ARG A  45      12.077 -37.115 -27.998
ATOM    698  O   ARG A  45      11.810 -35.930 -28.168
ATOM    699  N   ILE A  46      12.549 -37.901 -28.974
ATOM    701  CA  ILE A  46      12.788 -37.446 -30.347
ATOM    703  CB  ILE A  46      13.628 -38.491 -31.134
ATOM    705  CG2 ILE A  46      13.886 -38.076 -32.593
ATOM    709  CG1 ILE A  46      14.973 -38.825 -30.445
ATOM    712  CD1 ILE A  46      15.918 -37.639 -30.202
ATOM    716  C   ILE A  46      11.430 -37.149 -30.992
ATOM    717  O   ILE A  46      11.095 -36.003 -31.267
ATOM    718  N   LEU A  47      10.612 -38.182 -31.174
ATOM    720  CA  LEU A  47       9.323 -38.136 -31.868
ATOM    722  CB  LEU A  47       8.684 -39.516 -31.680
ATOM    725  CG  LEU A  47       9.383 -40.623 -32.493
ATOM    727  CD1 LEU A  47       9.190 -41.986 -31.825
ATOM    731  CD2 LEU A  47       8.843 -40.659 -33.924
ATOM    735  C   LEU A  47       8.391 -37.003 -31.394
ATOM    736  O   LEU A  47       7.836 -36.290 -32.228
ATOM    737  N   LEU A  48       8.267 -36.799 -30.073
ATOM    739  CA  LEU A  48       7.410 -35.785 -29.437
ATOM    741  CB  LEU A  48       7.387 -36.024 -27.910
ATOM    744  CG  LEU A  48       6.704 -37.335 -27.479
ATOM    746  CD1 LEU A  48       6.967 -37.605 -25.996
ATOM    750  CD2 LEU A  48       5.185 -37.294 -27.696
ATOM    754  C   LEU A  48       7.783 -34.317 -29.735
ATOM    755  O   LEU A  48       7.041 -33.427 -29.323
ATOM    756  N   SER A  49       8.894 -34.037 -30.433
ATOM    758  CA  SER A  49       9.249 -32.665 -30.841
ATOM    760  CB  SER A  49       9.979 -31.944 -29.690
ATOM    763  OG  SER A  49       9.159 -30.961 -29.072
ATOM    765  C   SER A  49      10.104 -32.549 -32.110
ATOM    766  O   SER A  49      10.147 -31.459 -32.679
ATOM    767  N   SER A  50      10.777 -33.609 -32.567
ATOM    769  CA  SER A  50      11.756 -33.576 -33.666
ATOM    771  CB  SER A  50      12.853 -34.626 -33.441
ATOM    774  OG  SER A  50      13.480 -34.440 -32.188
ATOM    776  C   SER A  50      11.140 -33.815 -35.046
ATOM    777  O   SER A  50      11.881 -33.933 -36.021
ATOM    778  N   MET A  51       9.809 -33.929 -35.143
ATOM    780  CA  MET A  51       9.133 -34.378 -36.355
ATOM    782  CB  MET A  51       8.362 -35.678 -36.088
ATOM    785  CG  MET A  51       8.111 -36.411 -37.415
ATOM    788  SD  MET A  51       8.071 -38.220 -37.275
ATOM    789  CE  MET A  51       9.854 -38.536 -37.169
ATOM    793  C   MET A  51       8.262 -33.279 -36.977
ATOM    794  O   MET A  51       7.164 -33.021 -36.481
ATOM    795  N   PRO A  52       8.733 -32.637 -38.065
ATOM    796  CD  PRO A  52      10.121 -32.596 -38.505
ATOM    799  CG  PRO A  52      10.182 -31.561 -39.625
ATOM    802  CB  PRO A  52       8.772 -31.598 -40.208
ATOM    805  CA  PRO A  52       7.878 -31.923 -39.004
ATOM    807  C   PRO A  52       6.666 -32.748 -39.457
ATOM    808  O   PRO A  52       6.693 -33.979 -39.492
ATOM    809  N   GLY A  53       5.633 -32.037 -39.899
ATOM    811  CA  GLY A  53       4.397 -32.572 -40.451
ATOM    814  C   GLY A  53       3.683 -31.484 -41.251
ATOM    815  O   GLY A  53       4.216 -30.387 -41.435
ATOM    816  N   CYS A  54       2.471 -31.776 -41.716
ATOM    818  CA  CYS A  54       1.599 -30.792 -42.355
ATOM    820  CB  CYS A  54       0.885 -31.450 -43.538
ATOM    823  SG  CYS A  54       2.052 -32.195 -44.708
ATOM    825  C   CYS A  54       0.540 -30.295 -41.366
ATOM    826  O   CYS A  54       0.071 -31.078 -40.540
ATOM    827  N   ALA A  55       0.101 -29.040 -41.508
ATOM    829  CA  ALA A  55      -1.140 -28.553 -40.904
ATOM    831  CB  ALA A  55      -0.942 -28.293 -39.400
ATOM    835  C   ALA A  55      -1.667 -27.293 -41.612
ATOM    836  O   ALA A  55      -0.992 -26.691 -42.455
ATOM    837  N   VAL A  56      -2.890 -26.912 -41.229
ATOM    839  CA  VAL A  56      -3.523 -25.615 -41.489
ATOM    841  CB  VAL A  56      -5.018 -25.680 -41.097
ATOM    843  CG1 VAL A  56      -5.772 -24.402 -41.494
ATOM    847  CG2 VAL A  56      -5.743 -26.865 -41.754
ATOM    851  C   VAL A  56      -2.832 -24.529 -40.651
ATOM    852  O   VAL A  56      -2.417 -24.803 -39.527
ATOM    853  N   THR A  57      -2.783 -23.297 -41.175
ATOM    855  CA  THR A  57      -2.284 -22.095 -40.478
ATOM    857  CB  THR A  57      -0.765 -21.933 -40.714
ATOM    859  CG2 THR A  57      -0.169 -20.642 -40.147
ATOM    863  OG1 THR A  57      -0.099 -22.999 -40.087
ATOM    865  C   THR A  57      -3.053 -20.858 -40.955
ATOM    866  O   THR A  57      -3.698 -20.157 -40.178
ATOM    867  N   GLU A  58      -2.998 -20.593 -42.262
ATOM    869  CA  GLU A  58      -3.655 -19.457 -42.908
ATOM    871  CB  GLU A  58      -2.675 -18.847 -43.925
ATOM    874  CG  GLU A  58      -2.664 -17.313 -43.965
ATOM    877  CD  GLU A  58      -1.533 -16.748 -44.844
ATOM    878  OE1 GLU A  58      -1.686 -15.591 -45.289
ATOM    879  OE2 GLU A  58      -0.523 -17.464 -45.053
ATOM    880  C   GLU A  58      -4.972 -19.915 -43.559
ATOM    881  O   GLU A  58      -5.074 -21.021 -44.103
ATOM    882  N   VAL A  59      -6.000 -19.069 -43.483
ATOM    884  CA  VAL A  59      -7.344 -19.358 -43.989
ATOM    886  CB  VAL A  59      -8.093 -20.291 -43.006
ATOM    888  CG1 VAL A  59      -8.218 -19.730 -41.583
ATOM    892  CG2 VAL A  59      -9.475 -20.688 -43.535
ATOM    896  C   VAL A  59      -8.058 -18.029 -44.262
ATOM    897  O   VAL A  59      -7.771 -17.035 -43.603
ATOM    898  N   GLU A  60      -8.938 -17.993 -45.269
ATOM    900  CA  GLU A  60      -9.357 -16.730 -45.901
ATOM    902  CB  GLU A  60      -9.116 -16.854 -47.416
ATOM    905  CG  GLU A  60      -8.869 -15.503 -48.107
ATOM    908  CD  GLU A  60      -9.555 -15.435 -49.475
ATOM    909  OE1 GLU A  60      -9.215 -16.243 -50.364
ATOM    910  OE2 GLU A  60     -10.509 -14.633 -49.642
ATOM    911  C   GLU A  60     -10.822 -16.341 -45.633
ATOM    912  O   GLU A  60     -11.121 -15.156 -45.533
ATOM    913  N   ILE A  61     -11.707 -17.344 -45.520
ATOM    915  CA  ILE A  61     -13.171 -17.309 -45.337
ATOM    917  CB  ILE A  61     -13.595 -17.375 -43.847
ATOM    919  CG2 ILE A  61     -15.060 -17.858 -43.790
ATOM    923  CG1 ILE A  61     -12.744 -18.309 -42.955
ATOM    926  CD1 ILE A  61     -11.555 -17.603 -42.285
ATOM    930  C   ILE A  61     -13.915 -16.174 -46.075
ATOM    931  O   ILE A  61     -13.914 -15.015 -45.657
ATOM    932  N   ASP A  62     -14.632 -16.518 -47.151
ATOM    934  CA  ASP A  62     -15.541 -15.579 -47.818
ATOM    936  CB  ASP A  62     -16.164 -16.228 -49.062
ATOM    939  CG  ASP A  62     -15.125 -16.541 -50.137
ATOM    940  OD1 ASP A  62     -14.432 -15.606 -50.591
ATOM    941  OD2 ASP A  62     -14.986 -17.723 -50.520
ATOM    942  C   ASP A  62     -16.653 -15.088 -46.869
ATOM    943  O   ASP A  62     -17.238 -15.862 -46.107
ATOM    944  N   GLY A  63     -16.972 -13.789 -46.941
ATOM    946  CA  GLY A  63     -18.055 -13.172 -46.167
ATOM    949  C   GLY A  63     -17.745 -12.933 -44.682
ATOM    950  O   GLY A  63     -18.664 -12.643 -43.921
ATOM    951  N   VAL A  64     -16.477 -13.042 -44.264
ATOM    953  CA  VAL A  64     -16.010 -12.833 -42.885
ATOM    955  CB  VAL A  64     -15.681 -14.185 -42.220
ATOM    957  CG1 VAL A  64     -15.146 -14.016 -40.793
ATOM    961  CG2 VAL A  64     -16.909 -15.103 -42.156
ATOM    965  C   VAL A  64     -14.773 -11.928 -42.912
ATOM    966  O   VAL A  64     -13.795 -12.238 -43.588
ATOM    967  N   LEU A  65     -14.816 -10.801 -42.190
ATOM    969  CA  LEU A  65     -13.695  -9.853 -42.124
ATOM    971  CB  LEU A  65     -14.210  -8.413 -41.953
ATOM    974  CG  LEU A  65     -14.764  -7.765 -43.235
ATOM    976  CD1 LEU A  65     -15.367  -6.406 -42.867
ATOM    980  CD2 LEU A  65     -13.679  -7.527 -44.296
ATOM    984  C   LEU A  65     -12.681 -10.166 -41.017
ATOM    985  O   LEU A  65     -11.485 -10.063 -41.273
ATOM    986  N   HIS A  66     -13.132 -10.499 -39.798
ATOM    988  CA  HIS A  66     -12.255 -10.809 -38.668
ATOM    990  CB  HIS A  66     -11.725  -9.507 -38.028
ATOM    993  CG  HIS A  66     -10.337  -9.657 -37.453
ATOM    994  ND1 HIS A  66      -9.331 -10.436 -38.016
ATOM    995  CE1 HIS A  66      -8.247 -10.258 -37.252
ATOM    997  NE2 HIS A  66      -8.529  -9.434 -36.225
ATOM    999  CD2 HIS A  66      -9.848  -9.044 -36.337
ATOM   1001  C   HIS A  66     -12.941 -11.730 -37.645
ATOM   1002  O   HIS A  66     -14.099 -12.115 -37.807
ATOM   1003  N   GLU A  67     -12.203 -12.110 -36.603
ATOM   1005  CA  GLU A  67     -12.566 -13.069 -35.547
ATOM   1007  CB  GLU A  67     -11.386 -13.258 -34.571
ATOM   1010  CG  GLU A  67     -10.534 -12.010 -34.273
ATOM   1013  CD  GLU A  67     -11.338 -10.844 -33.681
ATOM   1014  OE1 GLU A  67     -11.293 -10.689 -32.443
ATOM   1015  OE2 GLU A  67     -12.003 -10.129 -34.469
ATOM   1016  C   GLU A  67     -13.870 -12.801 -34.781
ATOM   1017  O   GLU A  67     -14.445 -13.750 -34.256
ATOM   1018  N   TYR A  68     -14.367 -11.563 -34.741
ATOM   1020  CA  TYR A  68     -15.651 -11.214 -34.120
ATOM   1022  CB  TYR A  68     -15.467  -9.962 -33.239
ATOM   1025  CG  TYR A  68     -15.452 -10.275 -31.751
ATOM   1026  CD1 TYR A  68     -14.391 -11.018 -31.198
ATOM   1028  CE1 TYR A  68     -14.372 -11.317 -29.822
ATOM   1030  CZ  TYR A  68     -15.419 -10.868 -28.990
ATOM   1031  OH  TYR A  68     -15.391 -11.143 -27.657
ATOM   1033  CE2 TYR A  68     -16.491 -10.131 -29.542
ATOM   1035  CD2 TYR A  68     -16.506  -9.842 -30.921
ATOM   1037  C   TYR A  68     -16.821 -11.110 -35.122
ATOM   1038  O   TYR A  68     -17.928 -10.742 -34.727
ATOM   1039  N   SER A  69     -16.617 -11.445 -36.406
ATOM   1041  CA  SER A  69     -17.655 -11.363 -37.443
ATOM   1043  CB  SER A  69     -17.081 -10.882 -38.790
ATOM   1046  OG  SER A  69     -16.087  -9.882 -38.647
ATOM   1048  C   SER A  69     -18.396 -12.700 -37.619
ATOM   1049  O   SER A  69     -18.011 -13.525 -38.448
ATOM   1050  N   THR A  70     -19.479 -12.919 -36.862
ATOM   1052  CA  THR A  70     -20.368 -14.084 -37.017
ATOM   1054  CB  THR A  70     -21.564 -14.001 -36.048
ATOM   1056  CG2 THR A  70     -22.329 -15.329 -35.991
ATOM   1060  OG1 THR A  70     -21.178 -13.626 -34.746
ATOM   1062  C   THR A  70     -20.914 -14.180 -38.454
ATOM   1063  O   THR A  70     -21.540 -13.239 -38.940
ATOM   1064  N   LYS A  71     -20.703 -15.319 -39.128
ATOM   1066  CA  LYS A  71     -21.268 -15.641 -40.452
ATOM   1068  CB  LYS A  71     -20.434 -16.806 -41.020
ATOM   1071  CG  LYS A  71     -20.758 -17.255 -42.454
ATOM   1074  CD  LYS A  71     -20.399 -16.233 -43.546
ATOM   1077  CE  LYS A  71     -20.325 -16.836 -44.960
ATOM   1080  NZ  LYS A  71     -21.497 -17.682 -45.288
ATOM   1084  C   LYS A  71     -22.757 -16.016 -40.336
ATOM   1085  O   LYS A  71     -23.154 -16.658 -39.366
ATOM   1086  N   GLU A  72     -23.588 -15.663 -41.321
ATOM   1088  CA  GLU A  72     -24.992 -16.096 -41.393
ATOM   1090  CB  GLU A  72     -25.764 -15.226 -42.410
ATOM   1093  CG  GLU A  72     -25.529 -15.543 -43.902
ATOM   1096  CD  GLU A  72     -24.075 -15.385 -44.359
ATOM   1097  OE1 GLU A  72     -23.658 -16.166 -45.245
ATOM   1098  OE2 GLU A  72     -23.359 -14.530 -43.791
ATOM   1099  C   GLU A  72     -25.151 -17.600 -41.712
ATOM   1100  O   GLU A  72     -24.246 -18.234 -42.255
ATOM   1101  N   GLY A  73     -26.327 -18.172 -41.405
ATOM   1103  CA  GLY A  73     -26.765 -19.514 -41.836
ATOM   1106  C   GLY A  73     -25.976 -20.724 -41.298
ATOM   1107  O   GLY A  73     -26.264 -21.872 -41.648
ATOM   1108  N   VAL A  74     -24.978 -20.446 -40.459
ATOM   1110  CA  VAL A  74     -24.149 -21.346 -39.650
ATOM   1112  CB  VAL A  74     -22.954 -20.485 -39.167
ATOM   1114  CG1 VAL A  74     -23.327 -19.530 -38.021
ATOM   1118  CG2 VAL A  74     -21.700 -21.302 -38.848
ATOM   1122  C   VAL A  74     -24.969 -21.981 -38.500
ATOM   1123  O   VAL A  74     -26.186 -21.805 -38.434
ATOM   1124  N   GLN A  75     -24.331 -22.671 -37.546
ATOM   1126  CA  GLN A  75     -24.931 -22.940 -36.229
ATOM   1128  CB  GLN A  75     -25.301 -24.427 -36.121
ATOM   1131  CG  GLN A  75     -26.049 -24.779 -34.821
ATOM   1134  CD  GLN A  75     -25.136 -25.293 -33.707
ATOM   1135  OE1 GLN A  75     -24.905 -26.484 -33.569
ATOM   1136  NE2 GLN A  75     -24.603 -24.429 -32.864
ATOM   1139  C   GLN A  75     -24.017 -22.500 -35.084
ATOM   1140  O   GLN A  75     -24.481 -21.903 -34.112
ATOM   1141  N   GLU A  76     -22.742 -22.864 -35.165
ATOM   1143  CA  GLU A  76     -21.657 -22.454 -34.280
ATOM   1145  CB  GLU A  76     -20.503 -23.482 -34.375
ATOM   1148  CG  GLU A  76     -20.870 -24.953 -34.699
ATOM   1151  CD  GLU A  76     -20.937 -25.274 -36.215
ATOM   1152  OE1 GLU A  76     -21.731 -24.620 -36.930
ATOM   1153  OE2 GLU A  76     -20.204 -26.181 -36.676
ATOM   1154  C   GLU A  76     -21.169 -21.046 -34.677
ATOM   1155  O   GLU A  76     -21.391 -20.608 -35.805
ATOM   1156  N   ASP A  77     -20.482 -20.319 -33.792
ATOM   1158  CA  ASP A  77     -19.920 -19.013 -34.161
ATOM   1160  CB  ASP A  77     -19.681 -18.183 -32.890
ATOM   1163  CG  ASP A  77     -19.073 -16.834 -33.261
ATOM   1164  OD1 ASP A  77     -17.891 -16.622 -32.919
ATOM   1165  OD2 ASP A  77     -19.714 -16.128 -34.073
ATOM   1166  C   ASP A  77     -18.649 -19.134 -35.039
ATOM   1167  O   ASP A  77     -18.006 -20.186 -35.093
ATOM   1168  N   ILE A  78     -18.228 -18.031 -35.685
ATOM   1170  CA  ILE A  78     -16.944 -17.938 -36.394
ATOM   1172  CB  ILE A  78     -16.724 -16.534 -37.009
ATOM   1174  CG2 ILE A  78     -16.591 -15.426 -35.953
ATOM   1178  CG1 ILE A  78     -15.468 -16.490 -37.905
ATOM   1181  CD1 ILE A  78     -15.547 -17.415 -39.124
ATOM   1185  C   ILE A  78     -15.752 -18.389 -35.526
ATOM   1186  O   ILE A  78     -14.869 -19.098 -36.015
ATOM   1187  N   LEU A  79     -15.764 -18.041 -34.231
ATOM   1189  CA  LEU A  79     -14.773 -18.442 -33.231
ATOM   1191  CB  LEU A  79     -15.132 -17.684 -31.939
ATOM   1194  CG  LEU A  79     -14.241 -17.904 -30.705
ATOM   1196  CD1 LEU A  79     -12.776 -17.531 -30.949
ATOM   1200  CD2 LEU A  79     -14.779 -17.034 -29.564
ATOM   1204  C   LEU A  79     -14.736 -19.961 -32.996
ATOM   1205  O   LEU A  79     -13.730 -20.472 -32.513
ATOM   1206  N   GLU A  80     -15.811 -20.677 -33.346
ATOM   1208  CA  GLU A  80     -16.009 -22.102 -33.085
ATOM   1210  CB  GLU A  80     -17.400 -22.336 -32.485
ATOM   1213  CG  GLU A  80     -17.614 -21.616 -31.146
ATOM   1216  CD  GLU A  80     -19.033 -21.875 -30.631
ATOM   1217  OE1 GLU A  80     -19.981 -21.405 -31.305
ATOM   1218  OE2 GLU A  80     -19.156 -22.558 -29.591
ATOM   1219  C   GLU A  80     -15.824 -22.939 -34.355
ATOM   1220  O   GLU A  80     -15.099 -23.934 -34.303
ATOM   1221  N   ILE A  81     -16.406 -22.533 -35.500
ATOM   1223  CA  ILE A  81     -16.277 -23.289 -36.763
ATOM   1225  CB  ILE A  81     -17.082 -22.684 -37.946
ATOM   1227  CG2 ILE A  81     -18.578 -22.619 -37.606
ATOM   1231  CG1 ILE A  81     -16.554 -21.329 -38.460
ATOM   1234  CD1 ILE A  81     -17.245 -20.793 -39.726
ATOM   1238  C   ILE A  81     -14.805 -23.500 -37.145
ATOM   1239  O   ILE A  81     -14.434 -24.567 -37.632
ATOM   1240  N   LEU A  82     -13.950 -22.499 -36.886
ATOM   1242  CA  LEU A  82     -12.531 -22.575 -37.214
ATOM   1244  CB  LEU A  82     -11.960 -21.173 -37.493
ATOM   1247  CG  LEU A  82     -12.646 -20.388 -38.628
ATOM   1249  CD1 LEU A  82     -12.053 -18.984 -38.716
ATOM   1253  CD2 LEU A  82     -12.465 -21.065 -39.993
ATOM   1257  C   LEU A  82     -11.701 -23.357 -36.181
ATOM   1258  O   LEU A  82     -10.581 -23.745 -36.512
ATOM   1259  N   LEU A  83     -12.233 -23.689 -34.990
ATOM   1261  CA  LEU A  83     -11.549 -24.637 -34.097
ATOM   1263  CB  LEU A  83     -12.226 -24.763 -32.716
ATOM   1266  CG  LEU A  83     -12.387 -23.471 -31.893
ATOM   1268  CD1 LEU A  83     -12.894 -23.818 -30.487
ATOM   1272  CD2 LEU A  83     -11.099 -22.655 -31.736
ATOM   1276  C   LEU A  83     -11.432 -26.027 -34.747
ATOM   1277  O   LEU A  83     -10.417 -26.695 -34.562
ATOM   1278  N   ASN A  84     -12.419 -26.454 -35.549
ATOM   1280  CA  ASN A  84     -12.389 -27.769 -36.201
ATOM   1282  CB  ASN A  84     -13.746 -28.073 -36.856
ATOM   1285  CG  ASN A  84     -14.914 -28.096 -35.880
ATOM   1286  OD1 ASN A  84     -14.783 -28.457 -34.720
ATOM   1287  ND2 ASN A  84     -16.087 -27.714 -36.339
ATOM   1290  C   ASN A  84     -11.261 -27.895 -37.241
ATOM   1291  O   ASN A  84     -10.709 -28.986 -37.422
ATOM   1292  N   LEU A  85     -10.875 -26.786 -37.896
ATOM   1294  CA  LEU A  85      -9.767 -26.763 -38.857
ATOM   1296  CB  LEU A  85      -9.649 -25.384 -39.544
ATOM   1299  CG  LEU A  85     -10.501 -25.236 -40.821
ATOM   1301  CD1 LEU A  85     -12.000 -25.145 -40.533
ATOM   1305  CD2 LEU A  85     -10.088 -23.969 -41.576
ATOM   1309  C   LEU A  85      -8.433 -27.173 -38.210
ATOM   1310  O   LEU A  85      -7.591 -27.747 -38.899
ATOM   1311  N   LYS A  86      -8.274 -26.996 -36.887
ATOM   1313  CA  LYS A  86      -7.102 -27.454 -36.121
ATOM   1315  CB  LYS A  86      -7.207 -27.018 -34.647
ATOM   1318  CG  LYS A  86      -7.423 -25.505 -34.452
ATOM   1321  CD  LYS A  86      -7.696 -25.134 -32.985
ATOM   1324  CE  LYS A  86      -6.413 -24.748 -32.236
ATOM   1327  NZ  LYS A  86      -6.572 -23.475 -31.492
ATOM   1331  C   LYS A  86      -6.903 -28.978 -36.184
ATOM   1332  O   LYS A  86      -5.799 -29.444 -35.935
ATOM   1333  N   GLY A  87      -7.943 -29.752 -36.526
ATOM   1335  CA  GLY A  87      -7.882 -31.211 -36.677
ATOM   1338  C   GLY A  87      -7.868 -31.702 -38.132
ATOM   1339  O   GLY A  87      -7.793 -32.910 -38.365
ATOM   1340  N   LEU A  88      -7.945 -30.797 -39.118
ATOM   1342  CA  LEU A  88      -7.932 -31.121 -40.546
ATOM   1344  CB  LEU A  88      -8.553 -29.941 -41.320
ATOM   1347  CG  LEU A  88      -8.758 -30.225 -42.824
ATOM   1349  CD1 LEU A  88     -10.165 -30.743 -43.125
ATOM   1353  CD2 LEU A  88      -8.508 -28.957 -43.641
ATOM   1357  C   LEU A  88      -6.499 -31.464 -41.016
ATOM   1358  O   LEU A  88      -5.851 -30.688 -41.718
ATOM   1359  N   ALA A  89      -5.994 -32.637 -40.621
ATOM   1361  CA  ALA A  89      -4.700 -33.150 -41.076
ATOM   1363  CB  ALA A  89      -4.195 -34.224 -40.110
ATOM   1367  C   ALA A  89      -4.766 -33.657 -42.531
ATOM   1368  O   ALA A  89      -5.573 -34.526 -42.871
ATOM   1369  N   VAL A  90      -3.896 -33.090 -43.375
ATOM   1371  CA  VAL A  90      -3.857 -33.197 -44.838
ATOM   1373  CB  VAL A  90      -4.452 -31.908 -45.458
ATOM   1375  CG1 VAL A  90      -4.334 -31.901 -46.979
ATOM   1379  CG2 VAL A  90      -5.946 -31.740 -45.149
ATOM   1383  C   VAL A  90      -2.390 -33.373 -45.249
ATOM   1384  O   VAL A  90      -1.596 -32.454 -45.044
ATOM   1385  N   ARG A  91      -1.994 -34.541 -45.780
ATOM   1387  CA  ARG A  91      -0.600 -34.754 -46.216
ATOM   1389  CB  ARG A  91      -0.233 -36.250 -46.143
ATOM   1392  CG  ARG A  91      -0.592 -37.056 -47.402
ATOM   1395  CD  ARG A  91      -1.000 -38.496 -47.093
ATOM   1398  NE  ARG A  91      -0.048 -39.252 -46.268
ATOM   1400  CZ  ARG A  91      -0.376 -40.300 -45.525
ATOM   1401  NH1 ARG A  91      -1.580 -40.829 -45.529
ATOM   1404  NH2 ARG A  91       0.520 -40.818 -44.725
ATOM   1407  C   ARG A  91      -0.366 -34.121 -47.600
ATOM   1408  O   ARG A  91      -1.305 -34.024 -48.391
ATOM   1409  N   VAL A  92       0.882 -33.739 -47.906
ATOM   1411  CA  VAL A  92       1.275 -33.104 -49.180
ATOM   1413  CB  VAL A  92       1.576 -31.592 -49.032
ATOM   1415  CG1 VAL A  92       1.647 -30.931 -50.418
ATOM   1419  CG2 VAL A  92       0.543 -30.820 -48.203
ATOM   1423  C   VAL A  92       2.515 -33.793 -49.753
ATOM   1424  O   VAL A  92       3.509 -33.973 -49.045
ATOM   1425  N   GLN A  93       2.485 -34.142 -51.042
ATOM   1427  CA  GLN A  93       3.606 -34.736 -51.768
ATOM   1429  CB  GLN A  93       3.074 -35.485 -53.007
ATOM   1432  CG  GLN A  93       4.144 -36.276 -53.784
ATOM   1435  CD  GLN A  93       5.114 -37.037 -52.882
ATOM   1436  OE1 GLN A  93       4.754 -37.965 -52.179
ATOM   1437  NE2 GLN A  93       6.375 -36.646 -52.842
ATOM   1440  C   GLN A  93       4.707 -33.701 -52.081
ATOM   1441  O   GLN A  93       4.917 -33.274 -53.219
ATOM   1442  N   GLY A  94       5.466 -33.319 -51.050
ATOM   1444  CA  GLY A  94       6.753 -32.640 -51.219
ATOM   1447  C   GLY A  94       6.672 -31.148 -51.552
ATOM   1448  O   GLY A  94       7.644 -30.605 -52.071
ATOM   1449  N   LYS A  95       5.541 -30.489 -51.266
ATOM   1451  CA  LYS A  95       5.383 -29.029 -51.318
ATOM   1453  CB  LYS A  95       4.263 -28.649 -52.312
ATOM   1456  CG  LYS A  95       4.778 -27.953 -53.585
ATOM   1459  CD  LYS A  95       5.700 -28.779 -54.504
ATOM   1462  CE  LYS A  95       4.982 -29.776 -55.425
ATOM   1465  NZ  LYS A  95       4.430 -30.948 -54.710
ATOM   1469  C   LYS A  95       5.115 -28.468 -49.917
ATOM   1470  O   LYS A  95       4.658 -29.183 -49.027
ATOM   1471  N   ASP A  96       5.376 -27.169 -49.757
ATOM   1473  CA  ASP A  96       5.325 -26.451 -48.476
ATOM   1475  CB  ASP A  96       6.754 -26.086 -48.048
ATOM   1478  CG  ASP A  96       7.511 -27.333 -47.605
ATOM   1479  OD1 ASP A  96       7.424 -27.667 -46.407
ATOM   1480  OD2 ASP A  96       8.114 -28.031 -48.450
ATOM   1481  C   ASP A  96       4.415 -25.217 -48.505
ATOM   1482  O   ASP A  96       4.196 -24.602 -47.464
ATOM   1483  N   GLU A  97       3.844 -24.884 -49.666
ATOM   1485  CA  GLU A  97       2.759 -23.921 -49.834
ATOM   1487  CB  GLU A  97       3.326 -22.553 -50.263
ATOM   1490  CG  GLU A  97       2.243 -21.472 -50.385
ATOM   1493  CD  GLU A  97       1.546 -21.226 -49.045
ATOM   1494  OE1 GLU A  97       0.432 -21.759 -48.859
ATOM   1495  OE2 GLU A  97       2.154 -20.563 -48.170
ATOM   1496  C   GLU A  97       1.760 -24.483 -50.855
ATOM   1497  O   GLU A  97       2.083 -24.610 -52.037
ATOM   1498  N   VAL A  98       0.563 -24.857 -50.391
ATOM   1500  CA  VAL A  98      -0.566 -25.281 -51.233
ATOM   1502  CB  VAL A  98      -0.703 -26.820 -51.351
ATOM   1504  CG1 VAL A  98      -0.073 -27.349 -52.643
ATOM   1508  CG2 VAL A  98      -0.111 -27.594 -50.172
ATOM   1512  C   VAL A  98      -1.860 -24.649 -50.712
ATOM   1513  O   VAL A  98      -2.086 -24.571 -49.504
ATOM   1514  N   ILE A  99      -2.701 -24.195 -51.649
ATOM   1516  CA  ILE A  99      -3.802 -23.244 -51.444
ATOM   1518  CB  ILE A  99      -3.468 -21.908 -52.168
ATOM   1520  CG2 ILE A  99      -4.578 -20.862 -51.965
ATOM   1524  CG1 ILE A  99      -2.111 -21.293 -51.731
ATOM   1527  CD1 ILE A  99      -1.022 -21.460 -52.800
ATOM   1531  C   ILE A  99      -5.107 -23.887 -51.948
ATOM   1532  O   ILE A  99      -5.400 -23.843 -53.142
ATOM   1533  N   LEU A 100      -5.867 -24.540 -51.058
ATOM   1535  CA  LEU A 100      -7.035 -25.357 -51.412
ATOM   1537  CB  LEU A 100      -7.024 -26.695 -50.637
ATOM   1540  CG  LEU A 100      -6.045 -27.804 -51.086
ATOM   1542  CD1 LEU A 100      -6.346 -28.313 -52.497
ATOM   1546  CD2 LEU A 100      -4.568 -27.419 -50.999
ATOM   1550  C   LEU A 100      -8.334 -24.588 -51.125
ATOM   1551  O   LEU A 100      -8.618 -24.216 -49.985
ATOM   1552  N   THR A 101      -9.144 -24.355 -52.164
ATOM   1554  CA  THR A 101     -10.471 -23.744 -52.004
ATOM   1556  CB  THR A 101     -10.836 -22.871 -53.219
ATOM   1558  CG2 THR A 101     -11.034 -23.615 -54.539
ATOM   1562  OG1 THR A 101     -11.968 -22.080 -52.940
ATOM   1564  C   THR A 101     -11.543 -24.775 -51.597
ATOM   1565  O   THR A 101     -11.650 -25.861 -52.167
ATOM   1566  N   LEU A 102     -12.301 -24.427 -50.557
ATOM   1568  CA  LEU A 102     -13.463 -25.096 -49.972
ATOM   1570  CB  LEU A 102     -13.260 -25.046 -48.438
ATOM   1573  CG  LEU A 102     -14.297 -25.688 -47.494
ATOM   1575  CD1 LEU A 102     -15.654 -24.975 -47.462
ATOM   1579  CD2 LEU A 102     -14.475 -27.180 -47.775
ATOM   1583  C   LEU A 102     -14.707 -24.317 -50.420
ATOM   1584  O   LEU A 102     -14.725 -23.096 -50.263
ATOM   1585  N   ASN A 103     -15.722 -24.997 -50.979
ATOM   1587  CA  ASN A 103     -16.910 -24.353 -51.561
ATOM   1589  CB  ASN A 103     -16.514 -23.652 -52.885
ATOM   1592  CG  ASN A 103     -15.406 -24.338 -53.680
ATOM   1593  OD1 ASN A 103     -14.319 -23.803 -53.846
ATOM   1594  ND2 ASN A 103     -15.649 -25.532 -54.183
ATOM   1597  C   ASN A 103     -18.093 -25.322 -51.789
ATOM   1598  O   ASN A 103     -17.983 -26.225 -52.622
ATOM   1599  N   LYS A 104     -19.226 -25.092 -51.097
ATOM   1601  CA  LYS A 104     -20.549 -25.726 -51.310
ATOM   1603  CB  LYS A 104     -20.640 -27.087 -50.581
ATOM   1606  CG  LYS A 104     -20.292 -27.058 -49.079
ATOM   1609  CD  LYS A 104     -20.240 -28.483 -48.514
ATOM   1612  CE  LYS A 104     -21.598 -29.128 -48.206
ATOM   1615  NZ  LYS A 104     -21.435 -30.567 -47.875
ATOM   1619  C   LYS A 104     -21.693 -24.790 -50.875
ATOM   1620  O   LYS A 104     -21.440 -23.725 -50.323
ATOM   1621  N   SER A 105     -22.947 -25.209 -51.085
ATOM   1623  CA  SER A 105     -24.162 -24.595 -50.522
ATOM   1625  CB  SER A 105     -24.813 -23.675 -51.572
ATOM   1628  OG  SER A 105     -25.928 -22.989 -51.038
ATOM   1630  C   SER A 105     -25.118 -25.687 -49.999
ATOM   1631  O   SER A 105     -24.786 -26.874 -50.057
ATOM   1632  N   GLY A 106     -26.287 -25.288 -49.486
ATOM   1634  CA  GLY A 106     -27.312 -26.154 -48.898
ATOM   1637  C   GLY A 106     -27.049 -26.507 -47.428
ATOM   1638  O   GLY A 106     -25.969 -26.250 -46.894
ATOM   1639  N   ILE A 107     -28.046 -27.118 -46.771
ATOM   1641  CA  ILE A 107     -27.900 -27.578 -45.382
ATOM   1643  CB  ILE A 107     -29.258 -27.773 -44.658
ATOM   1645  CG2 ILE A 107     -30.118 -26.509 -44.762
ATOM   1649  CG1 ILE A 107     -30.102 -28.999 -45.092
ATOM   1652  CD1 ILE A 107     -30.687 -29.720 -43.869
ATOM   1656  C   ILE A 107     -27.043 -28.848 -45.299
ATOM   1657  O   ILE A 107     -26.982 -29.632 -46.249
ATOM   1658  N   GLY A 108     -26.436 -29.087 -44.131
ATOM   1660  CA  GLY A 108     -25.714 -30.327 -43.839
ATOM   1663  C   GLY A 108     -24.319 -30.127 -43.228
ATOM   1664  O   GLY A 108     -23.845 -28.993 -43.093
ATOM   1665  N   PRO A 109     -23.639 -31.246 -42.906
ATOM   1666  CD  PRO A 109     -24.228 -32.570 -42.748
ATOM   1669  CG  PRO A 109     -23.146 -33.466 -42.149
ATOM   1672  CB  PRO A 109     -21.831 -32.771 -42.492
ATOM   1675  CA  PRO A 109     -22.194 -31.294 -42.714
ATOM   1677  C   PRO A 109     -21.428 -30.733 -43.922
ATOM   1678  O   PRO A 109     -21.564 -31.209 -45.055
ATOM   1679  N   VAL A 110     -20.565 -29.752 -43.672
ATOM   1681  CA  VAL A 110     -19.431 -29.429 -44.542
ATOM   1683  CB  VAL A 110     -19.032 -27.953 -44.348
ATOM   1685  CG1 VAL A 110     -17.838 -27.532 -45.213
ATOM   1689  CG2 VAL A 110     -20.221 -27.041 -44.704
ATOM   1693  C   VAL A 110     -18.315 -30.424 -44.197
ATOM   1694  O   VAL A 110     -17.742 -30.350 -43.109
ATOM   1695  N   THR A 111     -18.073 -31.415 -45.063
ATOM   1697  CA  THR A 111     -17.050 -32.453 -44.869
ATOM   1699  CB  THR A 111     -17.414 -33.782 -45.575
ATOM   1701  CG2 THR A 111     -18.866 -34.230 -45.380
ATOM   1705  OG1 THR A 111     -17.155 -33.737 -46.959
ATOM   1707  C   THR A 111     -15.692 -31.976 -45.394
ATOM   1708  O   THR A 111     -15.604 -30.988 -46.127
ATOM   1709  N   ALA A 112     -14.627 -32.729 -45.106
ATOM   1711  CA  ALA A 112     -13.378 -32.599 -45.848
ATOM   1713  CB  ALA A 112     -12.287 -33.419 -45.160
ATOM   1717  C   ALA A 112     -13.550 -32.996 -47.325
ATOM   1718  O   ALA A 112     -13.087 -32.274 -48.203
ATOM   1719  N   ALA A 113     -14.229 -34.113 -47.621
ATOM   1721  CA  ALA A 113     -14.408 -34.608 -48.991
ATOM   1723  CB  ALA A 113     -15.026 -36.010 -48.947
ATOM   1727  C   ALA A 113     -15.196 -33.681 -49.944
ATOM   1728  O   ALA A 113     -15.155 -33.927 -51.149
ATOM   1729  N   ASP A 114     -15.858 -32.616 -49.468
ATOM   1731  CA  ASP A 114     -16.422 -31.563 -50.329
ATOM   1733  CB  ASP A 114     -17.413 -30.691 -49.530
ATOM   1736  CG  ASP A 114     -18.660 -31.373 -48.935
ATOM   1737  OD1 ASP A 114     -19.620 -31.658 -49.686
ATOM   1738  OD2 ASP A 114     -18.819 -31.369 -47.693
ATOM   1739  C   ASP A 114     -15.353 -30.625 -50.962
ATOM   1740  O   ASP A 114     -15.697 -29.840 -51.846
ATOM   1741  N   ILE A 115     -14.082 -30.646 -50.515
ATOM   1743  CA  ILE A 115     -13.028 -29.709 -50.969
ATOM   1745  CB  ILE A 115     -11.863 -29.699 -49.938
ATOM   1747  CG2 ILE A 115     -10.940 -30.924 -50.084
ATOM   1751  CG1 ILE A 115     -11.019 -28.404 -50.006
ATOM   1754  CD1 ILE A 115     -10.286 -28.074 -48.701
ATOM   1758  C   ILE A 115     -12.529 -29.979 -52.409
ATOM   1759  O   ILE A 115     -12.797 -31.024 -52.999
ATOM   1760  N   THR A 116     -11.722 -29.057 -52.955
ATOM   1762  CA  THR A 116     -10.856 -29.255 -54.133
ATOM   1764  CB  THR A 116      -9.987 -28.000 -54.336
ATOM   1766  CG2 THR A 116      -8.941 -28.068 -55.449
ATOM   1770  OG1 THR A 116     -10.836 -26.950 -54.720
ATOM   1772  C   THR A 116      -9.979 -30.511 -53.994
ATOM   1773  O   THR A 116      -8.975 -30.493 -53.281
ATOM   1774  N   HIS A 117     -10.335 -31.605 -54.679
ATOM   1776  CA  HIS A 117      -9.542 -32.842 -54.703
ATOM   1778  CB  HIS A 117     -10.419 -34.058 -55.035
ATOM   1781  CG  HIS A 117     -11.238 -34.530 -53.864
ATOM   1782  ND1 HIS A 117     -10.829 -35.483 -52.930
ATOM   1783  CE1 HIS A 117     -11.847 -35.599 -52.065
ATOM   1785  NE2 HIS A 117     -12.855 -34.776 -52.409
ATOM   1787  CD2 HIS A 117     -12.486 -34.091 -53.542
ATOM   1789  C   HIS A 117      -8.350 -32.718 -55.658
ATOM   1790  O   HIS A 117      -8.377 -33.211 -56.786
ATOM   1791  N   ASP A 118      -7.302 -32.037 -55.194
ATOM   1793  CA  ASP A 118      -6.009 -31.986 -55.874
ATOM   1795  CB  ASP A 118      -5.179 -30.861 -55.241
ATOM   1798  CG  ASP A 118      -3.843 -30.705 -55.960
ATOM   1799  OD1 ASP A 118      -3.849 -30.753 -57.211
ATOM   1800  OD2 ASP A 118      -2.816 -30.721 -55.257
ATOM   1801  C   ASP A 118      -5.255 -33.337 -55.836
ATOM   1802  O   ASP A 118      -5.544 -34.204 -55.013
ATOM   1803  N   GLY A 119      -4.248 -33.492 -56.707
ATOM   1805  CA  GLY A 119      -3.378 -34.670 -56.781
ATOM   1808  C   GLY A 119      -2.070 -34.557 -55.989
ATOM   1809  O   GLY A 119      -1.397 -35.570 -55.813
ATOM   1810  N   ASP A 120      -1.694 -33.367 -55.500
ATOM   1812  CA  ASP A 120      -0.501 -33.167 -54.666
ATOM   1814  CB  ASP A 120       0.015 -31.740 -54.903
ATOM   1817  CG  ASP A 120       1.519 -31.625 -54.712
ATOM   1818  OD1 ASP A 120       2.272 -32.192 -55.539
ATOM   1819  OD2 ASP A 120       1.968 -30.916 -53.782
ATOM   1820  C   ASP A 120      -0.786 -33.400 -53.169
ATOM   1821  O   ASP A 120       0.140 -33.464 -52.361
ATOM   1822  N   VAL A 121      -2.065 -33.548 -52.804
ATOM   1824  CA  VAL A 121      -2.589 -33.698 -51.443
ATOM   1826  CB  VAL A 121      -3.498 -32.477 -51.130
ATOM   1828  CG1 VAL A 121      -4.703 -32.789 -50.237
ATOM   1832  CG2 VAL A 121      -2.674 -31.383 -50.442
ATOM   1836  C   VAL A 121      -3.321 -35.040 -51.285
ATOM   1837  O   VAL A 121      -3.962 -35.512 -52.219
ATOM   1838  N   GLU A 122      -3.301 -35.616 -50.074
ATOM   1840  CA  GLU A 122      -4.207 -36.711 -49.681
ATOM   1842  CB  GLU A 122      -3.470 -38.062 -49.779
ATOM   1845  CG  GLU A 122      -4.281 -39.334 -49.463
ATOM   1848  CD  GLU A 122      -4.391 -39.665 -47.965
ATOM   1849  OE1 GLU A 122      -5.477 -39.430 -47.401
ATOM   1850  OE2 GLU A 122      -3.396 -40.159 -47.382
ATOM   1851  C   GLU A 122      -4.864 -36.413 -48.317
ATOM   1852  O   GLU A 122      -4.223 -35.917 -47.383
ATOM   1853  N   ILE A 123      -6.181 -36.661 -48.253
ATOM   1855  CA  ILE A 123      -7.104 -36.242 -47.192
ATOM   1857  CB  ILE A 123      -8.425 -35.706 -47.798
ATOM   1859  CG2 ILE A 123      -9.402 -35.299 -46.674
ATOM   1863  CG1 ILE A 123      -8.132 -34.506 -48.732
ATOM   1866  CD1 ILE A 123      -9.368 -33.925 -49.428
ATOM   1870  C   ILE A 123      -7.334 -37.393 -46.204
ATOM   1871  O   ILE A 123      -8.236 -38.218 -46.355
ATOM   1872  N   VAL A 124      -6.537 -37.391 -45.135
ATOM   1874  CA  VAL A 124      -6.293 -38.504 -44.201
ATOM   1876  CB  VAL A 124      -4.953 -38.227 -43.460
ATOM   1878  CG1 VAL A 124      -4.341 -39.471 -42.799
ATOM   1882  CG2 VAL A 124      -3.838 -37.709 -44.390
ATOM   1886  C   VAL A 124      -7.478 -38.755 -43.232
ATOM   1887  O   VAL A 124      -7.269 -39.217 -42.111
ATOM   1888  N   LYS A 125      -8.709 -38.360 -43.600
ATOM   1890  CA  LYS A 125      -9.942 -38.280 -42.778
ATOM   1892  CB  LYS A 125      -9.676 -37.682 -41.367
ATOM   1895  CG  LYS A 125      -8.811 -36.399 -41.331
ATOM   1898  CD  LYS A 125      -8.292 -36.038 -39.928
ATOM   1901  CE  LYS A 125      -7.406 -37.097 -39.241
ATOM   1904  NZ  LYS A 125      -6.311 -37.590 -40.112
ATOM   1908  C   LYS A 125     -11.082 -37.550 -43.527
ATOM   1909  O   LYS A 125     -11.458 -36.440 -43.144
ATOM   1910  N   PRO A 126     -11.668 -38.144 -44.589
ATOM   1911  CD  PRO A 126     -11.447 -39.510 -45.049
ATOM   1914  CG  PRO A 126     -12.556 -39.798 -46.059
ATOM   1917  CB  PRO A 126     -12.904 -38.420 -46.616
ATOM   1920  CA  PRO A 126     -12.649 -37.464 -45.446
ATOM   1922  C   PRO A 126     -13.954 -37.088 -44.725
ATOM   1923  O   PRO A 126     -14.624 -36.136 -45.129
ATOM   1924  N   GLN A 127     -14.287 -37.804 -43.642
ATOM   1926  CA  GLN A 127     -15.427 -37.564 -42.759
ATOM   1928  CB  GLN A 127     -15.830 -38.885 -42.066
ATOM   1931  CG  GLN A 127     -15.035 -39.296 -40.808
ATOM   1934  CD  GLN A 127     -13.539 -39.552 -41.009
ATOM   1935  OE1 GLN A 127     -13.028 -39.725 -42.107
ATOM   1936  NE2 GLN A 127     -12.775 -39.585 -39.935
ATOM   1939  C   GLN A 127     -15.215 -36.431 -41.738
ATOM   1940  O   GLN A 127     -16.134 -36.157 -40.967
ATOM   1941  N   HIS A 128     -14.039 -35.780 -41.697
ATOM   1943  CA  HIS A 128     -13.804 -34.591 -40.864
ATOM   1945  CB  HIS A 128     -12.386 -34.041 -41.108
ATOM   1948  CG  HIS A 128     -12.107 -32.703 -40.457
ATOM   1949  ND1 HIS A 128     -12.621 -31.488 -40.900
ATOM   1950  CE1 HIS A 128     -12.163 -30.557 -40.056
ATOM   1952  NE2 HIS A 128     -11.375 -31.115 -39.124
ATOM   1954  CD2 HIS A 128     -11.319 -32.475 -39.363
ATOM   1956  C   HIS A 128     -14.898 -33.538 -41.113
ATOM   1957  O   HIS A 128     -15.075 -33.070 -42.238
ATOM   1958  N   VAL A 129     -15.664 -33.219 -40.061
ATOM   1960  CA  VAL A 129     -16.680 -32.162 -40.061
ATOM   1962  CB  VAL A 129     -17.744 -32.367 -38.960
ATOM   1964  CG1 VAL A 129     -18.901 -31.374 -39.160
ATOM   1968  CG2 VAL A 129     -18.333 -33.786 -38.964
ATOM   1972  C   VAL A 129     -15.989 -30.810 -39.877
ATOM   1973  O   VAL A 129     -15.404 -30.537 -38.830
ATOM   1974  N   ILE A 130     -16.067 -29.964 -40.903
ATOM   1976  CA  ILE A 130     -15.564 -28.591 -40.893
ATOM   1978  CB  ILE A 130     -15.236 -28.175 -42.350
ATOM   1980  CG2 ILE A 130     -15.088 -26.656 -42.520
ATOM   1984  CG1 ILE A 130     -13.953 -28.928 -42.788
ATOM   1987  CD1 ILE A 130     -13.503 -28.719 -44.239
ATOM   1991  C   ILE A 130     -16.558 -27.689 -40.139
ATOM   1992  O   ILE A 130     -16.218 -27.167 -39.077
ATOM   1993  N   CYS A 131     -17.792 -27.538 -40.636
ATOM   1995  CA  CYS A 131     -18.884 -26.836 -39.947
ATOM   1997  CB  CYS A 131     -18.764 -25.326 -40.227
ATOM   2000  SG  CYS A 131     -19.063 -24.929 -41.974
ATOM   2002  C   CYS A 131     -20.265 -27.396 -40.345
ATOM   2003  O   CYS A 131     -20.368 -28.206 -41.273
ATOM   2004  N   HIS A 132     -21.329 -26.949 -39.665
ATOM   2006  CA  HIS A 132     -22.722 -27.251 -40.027
ATOM   2008  CB  HIS A 132     -23.489 -27.721 -38.783
ATOM   2011  CG  HIS A 132     -23.130 -29.100 -38.296
ATOM   2012  ND1 HIS A 132     -23.543 -30.295 -38.889
ATOM   2013  CE1 HIS A 132     -23.132 -31.268 -38.063
ATOM   2015  NE2 HIS A 132     -22.488 -30.750 -36.999
ATOM   2017  CD2 HIS A 132     -22.475 -29.378 -37.132
ATOM   2019  C   HIS A 132     -23.425 -26.016 -40.606
ATOM   2020  O   HIS A 132     -23.408 -24.952 -39.986
ATOM   2021  N   LEU A 133     -24.094 -26.158 -41.761
ATOM   2023  CA  LEU A 133     -25.005 -25.123 -42.273
ATOM   2025  CB  LEU A 133     -24.789 -24.866 -43.778
ATOM   2028  CG  LEU A 133     -23.356 -24.520 -44.246
ATOM   2030  CD1 LEU A 133     -23.426 -23.777 -45.587
ATOM   2034  CD2 LEU A 133     -22.538 -23.643 -43.289
ATOM   2038  C   LEU A 133     -26.463 -25.521 -41.986
ATOM   2039  O   LEU A 133     -26.870 -26.635 -42.332
ATOM   2040  N   THR A 134     -27.243 -24.620 -41.367
ATOM   2042  CA  THR A 134     -28.667 -24.841 -41.023
ATOM   2044  CB  THR A 134     -28.971 -24.503 -39.553
ATOM   2046  CG2 THR A 134     -28.207 -25.398 -38.576
ATOM   2050  OG1 THR A 134     -28.669 -23.152 -39.306
ATOM   2052  C   THR A 134     -29.647 -24.074 -41.919
ATOM   2053  O   THR A 134     -30.852 -24.287 -41.809
ATOM   2054  N   ASP A 135     -29.150 -23.234 -42.831
ATOM   2056  CA  ASP A 135     -29.925 -22.459 -43.805
ATOM   2058  CB  ASP A 135     -29.542 -20.978 -43.639
ATOM   2061  CG  ASP A 135     -30.152 -20.006 -44.658
ATOM   2062  OD1 ASP A 135     -29.803 -18.811 -44.565
ATOM   2063  OD2 ASP A 135     -30.929 -20.444 -45.538
ATOM   2064  C   ASP A 135     -29.639 -22.976 -45.221
ATOM   2065  O   ASP A 135     -28.495 -22.933 -45.677
ATOM   2066  N   GLU A 136     -30.665 -23.463 -45.932
ATOM   2068  CA  GLU A 136     -30.526 -23.982 -47.296
ATOM   2070  CB  GLU A 136     -31.825 -24.685 -47.748
ATOM   2073  CG  GLU A 136     -33.020 -23.781 -48.118
ATOM   2076  CD  GLU A 136     -33.651 -23.009 -46.948
ATOM   2077  OE1 GLU A 136     -34.382 -22.033 -47.242
ATOM   2078  OE2 GLU A 136     -33.395 -23.382 -45.779
ATOM   2079  C   GLU A 136     -30.055 -22.936 -48.317
ATOM   2080  O   GLU A 136     -29.591 -23.308 -49.394
ATOM   2081  N   ASN A 137     -30.132 -21.646 -47.971
ATOM   2083  CA  ASN A 137     -29.682 -20.529 -48.798
ATOM   2085  CB  ASN A 137     -30.626 -19.330 -48.580
ATOM   2088  CG  ASN A 137     -32.097 -19.716 -48.648
ATOM   2089  OD1 ASN A 137     -32.677 -19.814 -49.721
ATOM   2090  ND2 ASN A 137     -32.702 -19.963 -47.504
ATOM   2093  C   ASN A 137     -28.228 -20.125 -48.499
ATOM   2094  O   ASN A 137     -27.643 -19.365 -49.272
ATOM   2095  N   ALA A 138     -27.634 -20.605 -47.396
ATOM   2097  CA  ALA A 138     -26.275 -20.238 -47.015
ATOM   2099  CB  ALA A 138     -26.053 -20.561 -45.538
ATOM   2103  C   ALA A 138     -25.220 -20.945 -47.870
ATOM   2104  O   ALA A 138     -25.373 -22.094 -48.279
ATOM   2105  N   SER A 139     -24.088 -20.263 -48.048
ATOM   2107  CA  SER A 139     -22.895 -20.776 -48.712
ATOM   2109  CB  SER A 139     -22.838 -20.238 -50.145
ATOM   2112  OG  SER A 139     -21.708 -20.747 -50.818
ATOM   2114  C   SER A 139     -21.679 -20.364 -47.886
ATOM   2115  O   SER A 139     -21.474 -19.174 -47.620
ATOM   2116  N   ILE A 140     -20.913 -21.350 -47.410
ATOM   2118  CA  ILE A 140     -19.597 -21.138 -46.805
ATOM   2120  CB  ILE A 140     -19.451 -21.953 -45.495
ATOM   2122  CG2 ILE A 140     -19.183 -23.447 -45.740
ATOM   2126  CG1 ILE A 140     -18.342 -21.399 -44.574
ATOM   2129  CD1 ILE A 140     -18.779 -20.135 -43.833
ATOM   2133  C   ILE A 140     -18.524 -21.485 -47.842
ATOM   2134  O   ILE A 140     -18.641 -22.490 -48.549
ATOM   2135  N   SER A 141     -17.465 -20.672 -47.891
ATOM   2137  CA  SER A 141     -16.313 -20.904 -48.757
ATOM   2139  CB  SER A 141     -16.543 -20.274 -50.137
ATOM   2142  OG  SER A 141     -17.508 -20.994 -50.880
ATOM   2144  C   SER A 141     -15.037 -20.351 -48.117
ATOM   2145  O   SER A 141     -15.078 -19.341 -47.409
ATOM   2146  N   MET A 142     -13.909 -21.043 -48.318
ATOM   2148  CA  MET A 142     -12.628 -20.750 -47.660
ATOM   2150  CB  MET A 142     -12.499 -21.520 -46.323
ATOM   2153  CG  MET A 142     -13.682 -21.413 -45.356
ATOM   2156  SD  MET A 142     -13.409 -22.293 -43.793
ATOM   2157  CE  MET A 142     -15.092 -22.275 -43.119
ATOM   2161  C   MET A 142     -11.450 -21.177 -48.544
ATOM   2162  O   MET A 142     -11.424 -22.311 -49.013
ATOM   2163  N   ARG A 143     -10.423 -20.334 -48.704
ATOM   2165  CA  ARG A 143      -9.095 -20.791 -49.141
ATOM   2167  CB  ARG A 143      -8.383 -19.708 -49.977
ATOM   2170  CG  ARG A 143      -8.675 -19.823 -51.486
ATOM   2173  CD  ARG A 143     -10.132 -19.570 -51.900
ATOM   2176  NE  ARG A 143     -10.551 -18.186 -51.623
ATOM   2178  CZ  ARG A 143     -11.783 -17.709 -51.566
ATOM   2179  NH1 ARG A 143     -12.823 -18.451 -51.860
ATOM   2182  NH2 ARG A 143     -11.983 -16.478 -51.168
ATOM   2185  C   ARG A 143      -8.293 -21.247 -47.914
ATOM   2186  O   ARG A 143      -7.640 -20.442 -47.256
ATOM   2187  N   ILE A 144      -8.409 -22.537 -47.582
ATOM   2189  CA  ILE A 144      -7.597 -23.241 -46.578
ATOM   2191  CB  ILE A 144      -8.255 -24.596 -46.190
ATOM   2193  CG2 ILE A 144      -7.445 -25.251 -45.052
ATOM   2197  CG1 ILE A 144      -9.746 -24.440 -45.795
ATOM   2200  CD1 ILE A 144     -10.440 -25.739 -45.358
ATOM   2204  C   ILE A 144      -6.203 -23.494 -47.177
ATOM   2205  O   ILE A 144      -6.108 -24.148 -48.220
ATOM   2206  N   LYS A 145      -5.114 -23.026 -46.542
ATOM   2208  CA  LYS A 145      -3.778 -23.503 -46.941
ATOM   2210  CB  LYS A 145      -2.696 -22.420 -46.824
ATOM   2213  CG  LYS A 145      -2.161 -22.159 -45.403
ATOM   2216  CD  LYS A 145      -0.759 -21.541 -45.415
ATOM   2219  CE  LYS A 145      -0.685 -20.345 -46.367
ATOM   2222  NZ  LYS A 145       0.579 -19.607 -46.225
ATOM   2226  C   LYS A 145      -3.359 -24.775 -46.207
ATOM   2227  O   LYS A 145      -3.876 -25.101 -45.137
ATOM   2228  N   VAL A 146      -2.313 -25.409 -46.734
ATOM   2230  CA  VAL A 146      -1.487 -26.378 -46.012
ATOM   2232  CB  VAL A 146      -1.729 -27.818 -46.506
ATOM   2234  CG1 VAL A 146      -0.923 -28.836 -45.690
ATOM   2238  CG2 VAL A 146      -3.210 -28.213 -46.436
ATOM   2242  C   VAL A 146      -0.027 -25.946 -46.141
ATOM   2243  O   VAL A 146       0.450 -25.629 -47.233
ATOM   2244  N   GLN A 147       0.662 -25.925 -44.999
ATOM   2246  CA  GLN A 147       2.073 -25.574 -44.844
ATOM   2248  CB  GLN A 147       2.154 -24.266 -44.024
ATOM   2251  CG  GLN A 147       3.372 -23.367 -44.308
ATOM   2254  CD  GLN A 147       3.014 -22.182 -45.202
ATOM   2255  OE1 GLN A 147       2.394 -21.217 -44.773
ATOM   2256  NE2 GLN A 147       3.374 -22.222 -46.465
ATOM   2259  C   GLN A 147       2.789 -26.726 -44.113
ATOM   2260  O   GLN A 147       2.130 -27.620 -43.565
ATOM   2261  N   ARG A 148       4.122 -26.657 -44.004
ATOM   2263  CA  ARG A 148       4.866 -27.380 -42.964
ATOM   2265  CB  ARG A 148       5.812 -28.440 -43.558
ATOM   2268  CG  ARG A 148       5.098 -29.444 -44.483
ATOM   2271  CD  ARG A 148       5.991 -30.631 -44.875
ATOM   2274  NE  ARG A 148       6.958 -30.257 -45.920
ATOM   2276  CZ  ARG A 148       7.760 -31.035 -46.629
ATOM   2277  NH1 ARG A 148       7.846 -32.325 -46.401
ATOM   2280  NH2 ARG A 148       8.501 -30.532 -47.587
ATOM   2283  C   ARG A 148       5.620 -26.388 -42.080
ATOM   2284  O   ARG A 148       6.050 -25.328 -42.531
ATOM   2285  N   GLY A 149       5.784 -26.766 -40.817
ATOM   2287  CA  GLY A 149       6.542 -26.058 -39.793
ATOM   2290  C   GLY A 149       6.935 -27.032 -38.680
ATOM   2291  O   GLY A 149       6.866 -28.251 -38.857
ATOM   2292  N   ARG A 150       7.340 -26.498 -37.521
ATOM   2294  CA  ARG A 150       7.782 -27.287 -36.365
ATOM   2296  CB  ARG A 150       9.183 -26.813 -35.928
ATOM   2299  CG  ARG A 150      10.012 -27.868 -35.178
ATOM   2302  CD  ARG A 150       9.329 -28.601 -34.021
ATOM   2305  NE  ARG A 150       8.975 -27.714 -32.896
ATOM   2307  CZ  ARG A 150       8.984 -28.053 -31.612
ATOM   2308  NH1 ARG A 150       9.347 -29.250 -31.226
ATOM   2311  NH2 ARG A 150       8.611 -27.199 -30.689
ATOM   2314  C   ARG A 150       6.728 -27.247 -35.249
ATOM   2315  O   ARG A 150       6.813 -26.450 -34.313
ATOM   2316  N   GLY A 151       5.739 -28.137 -35.348
ATOM   2318  CA  GLY A 151       4.701 -28.350 -34.339
ATOM   2321  C   GLY A 151       3.559 -27.331 -34.376
ATOM   2322  O   GLY A 151       2.572 -27.554 -35.063
ATOM   2323  N   TYR A 152       3.648 -26.231 -33.626
ATOM   2325  CA  TYR A 152       2.456 -25.486 -33.201
ATOM   2327  CB  TYR A 152       2.046 -25.944 -31.788
ATOM   2330  CG  TYR A 152       2.032 -27.450 -31.560
ATOM   2331  CD1 TYR A 152       3.186 -28.089 -31.059
ATOM   2333  CE1 TYR A 152       3.177 -29.471 -30.799
ATOM   2335  CZ  TYR A 152       2.004 -30.220 -31.023
ATOM   2336  OH  TYR A 152       1.981 -31.535 -30.683
ATOM   2338  CE2 TYR A 152       0.858 -29.593 -31.561
ATOM   2340  CD2 TYR A 152       0.875 -28.209 -31.830
ATOM   2342  C   TYR A 152       2.709 -23.974 -33.252
ATOM   2343  O   TYR A 152       3.603 -23.473 -32.571
ATOM   2344  N   VAL A 153       1.935 -23.250 -34.071
ATOM   2346  CA  VAL A 153       2.053 -21.795 -34.272
ATOM   2348  CB  VAL A 153       2.251 -21.456 -35.767
ATOM   2350  CG1 VAL A 153       2.028 -19.973 -36.109
ATOM   2354  CG2 VAL A 153       3.695 -21.793 -36.168
ATOM   2358  C   VAL A 153       0.832 -21.092 -33.659
ATOM   2359  O   VAL A 153      -0.247 -21.177 -34.246
ATOM   2360  N   PRO A 154       0.965 -20.434 -32.487
ATOM   2361  CD  PRO A 154       2.128 -20.473 -31.609
ATOM   2364  CG  PRO A 154       1.842 -19.520 -30.453
ATOM   2367  CB  PRO A 154       0.321 -19.386 -30.428
ATOM   2370  CA  PRO A 154      -0.137 -19.709 -31.855
ATOM   2372  C   PRO A 154      -0.571 -18.453 -32.634
ATOM   2373  O   PRO A 154       0.244 -17.606 -33.011
ATOM   2374  N   ALA A 155      -1.886 -18.311 -32.828
ATOM   2376  CA  ALA A 155      -2.547 -17.229 -33.559
ATOM   2378  CB  ALA A 155      -4.058 -17.473 -33.476
ATOM   2382  C   ALA A 155      -2.161 -15.828 -33.048
ATOM   2383  O   ALA A 155      -1.758 -14.968 -33.839
ATOM   2384  N   SER A 156      -2.190 -15.626 -31.723
ATOM   2386  CA  SER A 156      -1.768 -14.401 -31.020
ATOM   2388  CB  SER A 156      -2.197 -14.444 -29.543
ATOM   2391  OG  SER A 156      -3.466 -15.056 -29.387
ATOM   2393  C   SER A 156      -0.259 -14.112 -31.113
ATOM   2394  O   SER A 156       0.235 -13.215 -30.434
ATOM   2395  N   THR A 157       0.470 -14.866 -31.945
ATOM   2397  CA  THR A 157       1.894 -14.685 -32.233
ATOM   2399  CB  THR A 157       2.728 -15.776 -31.534
ATOM   2401  CG2 THR A 157       4.219 -15.445 -31.445
ATOM   2405  OG1 THR A 157       2.306 -15.913 -30.192
ATOM   2407  C   THR A 157       2.162 -14.548 -33.744
ATOM   2408  O   THR A 157       3.232 -14.066 -34.108
ATOM   2409  N   ARG A 158       1.177 -14.808 -34.634
ATOM   2411  CA  ARG A 158       1.084 -14.060 -35.905
ATOM   2413  CB  ARG A 158       0.205 -14.752 -36.971
ATOM   2416  CG  ARG A 158       0.256 -14.000 -38.328
ATOM   2419  CD  ARG A 158      -0.953 -13.077 -38.570
ATOM   2422  NE  ARG A 158      -0.734 -12.118 -39.674
ATOM   2424  CZ  ARG A 158      -1.674 -11.463 -40.347
ATOM   2425  NH1 ARG A 158      -1.408 -10.412 -41.069
ATOM   2428  NH2 ARG A 158      -2.947 -11.780 -40.321
ATOM   2431  C   ARG A 158       0.613 -12.631 -35.640
ATOM   2432  O   ARG A 158       1.274 -11.694 -36.079
ATOM   2433  N   ILE A 159      -0.511 -12.446 -34.928
ATOM   2435  CA  ILE A 159      -0.994 -11.103 -34.561
ATOM   2437  CB  ILE A 159      -2.525 -11.044 -34.306
ATOM   2439  CG2 ILE A 159      -2.937  -9.561 -34.164
ATOM   2443  CG1 ILE A 159      -3.319 -11.706 -35.459
ATOM   2446  CD1 ILE A 159      -4.845 -11.702 -35.279
ATOM   2450  C   ILE A 159      -0.158 -10.568 -33.384
ATOM   2451  O   ILE A 159      -0.610 -10.515 -32.243
ATOM   2452  N   HIS A 160       1.089 -10.183 -33.679
ATOM   2454  CA  HIS A 160       2.042  -9.582 -32.733
ATOM   2456  CB  HIS A 160       2.897 -10.688 -32.089
ATOM   2459  CG  HIS A 160       3.345 -10.370 -30.680
ATOM   2460  ND1 HIS A 160       3.561  -9.095 -30.156
ATOM   2461  CE1 HIS A 160       3.920  -9.272 -28.880
ATOM   2463  NE2 HIS A 160       3.923 -10.582 -28.570
ATOM   2465  CD2 HIS A 160       3.554 -11.291 -29.693
ATOM   2467  C   HIS A 160       2.859  -8.449 -33.387
ATOM   2468  O   HIS A 160       4.023  -8.232 -33.071
ATOM   2469  N   SER A 161       2.219  -7.766 -34.345
ATOM   2471  CA  SER A 161       2.640  -6.584 -35.112
ATOM   2473  CB  SER A 161       3.896  -6.836 -35.964
ATOM   2476  OG  SER A 161       5.080  -6.591 -35.238
ATOM   2478  C   SER A 161       1.497  -6.250 -36.070
ATOM   2479  O   SER A 161       1.349  -6.930 -37.085
ATOM   2480  N   GLU A 162       0.655  -5.258 -35.753
ATOM   2482  CA  GLU A 162      -0.503  -4.950 -36.602
ATOM   2484  CB  GLU A 162      -1.647  -4.295 -35.798
ATOM   2487  CG  GLU A 162      -3.033  -4.413 -36.471
ATOM   2490  CD  GLU A 162      -3.650  -5.827 -36.452
ATOM   2491  OE1 GLU A 162      -2.912  -6.809 -36.689
ATOM   2492  OE2 GLU A 162      -4.874  -5.915 -36.210
ATOM   2493  C   GLU A 162      -0.107  -4.189 -37.878
ATOM   2494  O   GLU A 162      -0.316  -2.986 -38.013
ATOM   2495  N   GLU A 163       0.452  -4.933 -38.838
ATOM   2497  CA  GLU A 163       0.592  -4.521 -40.237
ATOM   2499  CB  GLU A 163       1.827  -5.175 -40.894
ATOM   2502  CG  GLU A 163       1.938  -6.714 -40.864
ATOM   2505  CD  GLU A 163       0.874  -7.503 -41.650
ATOM   2506  OE1 GLU A 163       0.485  -7.079 -42.766
ATOM   2507  OE2 GLU A 163       0.472  -8.577 -41.143
ATOM   2508  C   GLU A 163      -0.670  -4.777 -41.071
ATOM   2509  O   GLU A 163      -0.669  -4.435 -42.251
ATOM   2510  N   ASP A 164      -1.738  -5.373 -40.511
ATOM   2512  CA  ASP A 164      -2.858  -5.898 -41.305
ATOM   2514  CB  ASP A 164      -3.497  -7.152 -40.657
ATOM   2517  CG  ASP A 164      -3.814  -8.264 -41.683
ATOM   2518  OD1 ASP A 164      -3.830  -7.988 -42.904
ATOM   2519  OD2 ASP A 164      -3.887  -9.452 -41.280
ATOM   2520  C   ASP A 164      -3.855  -4.821 -41.793
ATOM   2521  O   ASP A 164      -5.071  -5.001 -41.773
ATOM   2522  N   GLU A 165      -3.330  -3.684 -42.266
ATOM   2524  CA  GLU A 165      -4.058  -2.482 -42.696
ATOM   2526  CB  GLU A 165      -3.154  -1.229 -42.607
ATOM   2529  CG  GLU A 165      -1.730  -1.284 -43.189
ATOM   2532  CD  GLU A 165      -1.669  -1.527 -44.699
ATOM   2533  OE1 GLU A 165      -1.633  -0.529 -45.449
ATOM   2534  OE2 GLU A 165      -1.619  -2.716 -45.093
ATOM   2535  C   GLU A 165      -4.840  -2.619 -44.021
ATOM   2536  O   GLU A 165      -5.382  -1.636 -44.526
ATOM   2537  N   ARG A 166      -4.998  -3.849 -44.533
ATOM   2539  CA  ARG A 166      -6.036  -4.240 -45.496
ATOM   2541  CB  ARG A 166      -5.543  -4.008 -46.940
ATOM   2544  CG  ARG A 166      -4.527  -5.018 -47.509
ATOM   2547  CD  ARG A 166      -3.136  -4.969 -46.859
ATOM   2550  NE  ARG A 166      -2.985  -5.881 -45.705
ATOM   2552  CZ  ARG A 166      -1.862  -6.084 -45.022
ATOM   2553  NH1 ARG A 166      -0.859  -5.249 -45.032
ATOM   2556  NH2 ARG A 166      -1.720  -7.133 -44.260
ATOM   2559  C   ARG A 166      -6.484  -5.699 -45.264
ATOM   2560  O   ARG A 166      -5.622  -6.520 -44.944
ATOM   2561  N   PRO A 167      -7.770  -6.065 -45.481
ATOM   2562  CD  PRO A 167      -8.865  -5.128 -45.708
ATOM   2565  CG  PRO A 167     -10.057  -5.971 -46.142
ATOM   2568  CB  PRO A 167      -9.849  -7.259 -45.350
ATOM   2571  CA  PRO A 167      -8.316  -7.426 -45.290
ATOM   2573  C   PRO A 167      -7.771  -8.512 -46.257
ATOM   2574  O   PRO A 167      -8.526  -9.130 -47.016
ATOM   2575  N   ILE A 168      -6.457  -8.779 -46.194
ATOM   2577  CA  ILE A 168      -5.739  -9.755 -47.026
ATOM   2579  CB  ILE A 168      -4.266  -9.308 -47.259
ATOM   2581  CG2 ILE A 168      -3.354  -9.338 -46.019
ATOM   2585  CG1 ILE A 168      -3.644 -10.088 -48.436
ATOM   2588  CD1 ILE A 168      -2.217  -9.649 -48.799
ATOM   2592  C   ILE A 168      -5.936 -11.192 -46.503
ATOM   2593  O   ILE A 168      -6.761 -11.924 -47.046
ATOM   2594  N   GLY A 169      -5.229 -11.586 -45.435
ATOM   2596  CA  GLY A 169      -5.318 -12.906 -44.799
ATOM   2599  C   GLY A 169      -6.398 -12.970 -43.717
ATOM   2600  O   GLY A 169      -6.887 -14.051 -43.409
ATOM   2601  N   ARG A 170      -6.814 -11.809 -43.188
ATOM   2603  CA  ARG A 170      -7.980 -11.611 -42.315
ATOM   2605  CB  ARG A 170      -9.282 -11.971 -43.077
ATOM   2608  CG  ARG A 170      -9.490 -11.172 -44.378
ATOM   2611  CD  ARG A 170     -10.641 -11.754 -45.209
ATOM   2614  NE  ARG A 170     -10.489 -11.425 -46.640
ATOM   2616  CZ  ARG A 170     -10.802 -12.237 -47.647
ATOM   2617  NH1 ARG A 170     -11.510 -13.334 -47.523
ATOM   2620  NH2 ARG A 170     -10.351 -12.015 -48.855
ATOM   2623  C   ARG A 170      -7.835 -12.330 -40.962
ATOM   2624  O   ARG A 170      -7.330 -11.739 -40.013
ATOM   2625  N   LEU A 171      -8.258 -13.593 -40.873
ATOM   2627  CA  LEU A 171      -8.553 -14.324 -39.637
ATOM   2629  CB  LEU A 171     -10.085 -14.374 -39.487
ATOM   2632  CG  LEU A 171     -10.658 -14.868 -38.143
ATOM   2634  CD1 LEU A 171     -12.132 -15.216 -38.369
ATOM   2638  CD2 LEU A 171      -9.998 -16.091 -37.498
ATOM   2642  C   LEU A 171      -7.942 -15.729 -39.723
ATOM   2643  O   LEU A 171      -8.408 -16.553 -40.504
ATOM   2644  N   LEU A 172      -6.892 -15.994 -38.938
ATOM   2646  CA  LEU A 172      -6.111 -17.235 -39.004
ATOM   2648  CB  LEU A 172      -4.610 -16.884 -39.000
ATOM   2651  CG  LEU A 172      -4.109 -15.757 -39.937
ATOM   2653  CD1 LEU A 172      -2.612 -15.975 -40.180
ATOM   2657  CD2 LEU A 172      -4.780 -15.636 -41.311
ATOM   2661  C   LEU A 172      -6.449 -18.180 -37.829
ATOM   2662  O   LEU A 172      -7.054 -17.736 -36.853
ATOM   2663  N   VAL A 173      -6.003 -19.450 -37.864
ATOM   2665  CA  VAL A 173      -6.039 -20.344 -36.682
ATOM   2667  CB  VAL A 173      -7.271 -21.278 -36.635
ATOM   2669  CG1 VAL A 173      -8.573 -20.490 -36.477
ATOM   2673  CG2 VAL A 173      -7.376 -22.249 -37.819
ATOM   2677  C   VAL A 173      -4.759 -21.165 -36.514
ATOM   2678  O   VAL A 173      -3.981 -21.342 -37.447
ATOM   2679  N   ASP A 174      -4.542 -21.658 -35.293
ATOM   2681  CA  ASP A 174      -3.310 -22.319 -34.862
ATOM   2683  CB  ASP A 174      -3.306 -22.477 -33.328
ATOM   2686  CG  ASP A 174      -4.070 -21.368 -32.595
ATOM   2687  OD1 ASP A 174      -3.418 -20.456 -32.044
ATOM   2688  OD2 ASP A 174      -5.324 -21.460 -32.604
ATOM   2689  C   ASP A 174      -3.101 -23.697 -35.520
ATOM   2690  O   ASP A 174      -4.050 -24.458 -35.718
ATOM   2691  N   ALA A 175      -1.836 -24.031 -35.793
ATOM   2693  CA  ALA A 175      -1.417 -25.290 -36.413
ATOM   2695  CB  ALA A 175      -0.097 -25.022 -37.145
ATOM   2699  C   ALA A 175      -1.186 -26.440 -35.417
ATOM   2700  O   ALA A 175      -0.914 -26.214 -34.236
ATOM   2701  N   CYS A 176      -1.134 -27.672 -35.944
ATOM   2703  CA  CYS A 176      -0.436 -28.800 -35.322
ATOM   2705  CB  CYS A 176      -1.380 -29.587 -34.397
ATOM   2708  SG  CYS A 176      -2.797 -30.296 -35.279
ATOM   2710  C   CYS A 176       0.310 -29.672 -36.357
ATOM   2711  O   CYS A 176      -0.086 -30.792 -36.662
ATOM   2712  N   TYR A 177       1.457 -29.195 -36.859
ATOM   2714  CA  TYR A 177       2.437 -29.964 -37.642
ATOM   2716  CB  TYR A 177       3.532 -29.043 -38.244
ATOM   2719  CG  TYR A 177       3.202 -27.603 -38.615
ATOM   2720  CD1 TYR A 177       2.554 -27.284 -39.823
ATOM   2722  CE1 TYR A 177       2.308 -25.938 -40.167
ATOM   2724  CZ  TYR A 177       2.755 -24.897 -39.323
ATOM   2725  OH  TYR A 177       2.556 -23.590 -39.654
ATOM   2727  CE2 TYR A 177       3.440 -25.215 -38.132
ATOM   2729  CD2 TYR A 177       3.658 -26.558 -37.791
ATOM   2731  C   TYR A 177       3.098 -31.133 -36.855
ATOM   2732  O   TYR A 177       4.194 -31.554 -37.221
ATOM   2733  N   SER A 178       2.493 -31.651 -35.774
ATOM   2735  CA  SER A 178       2.880 -32.912 -35.128
ATOM   2737  CB  SER A 178       2.526 -32.887 -33.628
ATOM   2740  OG  SER A 178       1.166 -32.575 -33.360
ATOM   2742  C   SER A 178       2.205 -34.113 -35.827
ATOM   2743  O   SER A 178       1.051 -34.006 -36.247
ATOM   2744  N   PRO A 179       2.880 -35.271 -35.978
ATOM   2745  CD  PRO A 179       4.325 -35.426 -35.886
ATOM   2748  CG  PRO A 179       4.620 -36.875 -36.271
ATOM   2751  CB  PRO A 179       3.397 -37.323 -37.069
ATOM   2754  CA  PRO A 179       2.255 -36.507 -36.465
ATOM   2756  C   PRO A 179       1.572 -37.328 -35.361
ATOM   2757  O   PRO A 179       0.544 -37.951 -35.616
ATOM   2758  N   VAL A 180       2.173 -37.382 -34.167
ATOM   2760  CA  VAL A 180       1.732 -38.143 -32.993
ATOM   2762  CB  VAL A 180       2.263 -39.600 -33.026
ATOM   2764  CG1 VAL A 180       3.753 -39.716 -33.376
ATOM   2768  CG2 VAL A 180       2.006 -40.342 -31.705
ATOM   2772  C   VAL A 180       2.197 -37.409 -31.734
ATOM   2773  O   VAL A 180       3.321 -36.914 -31.672
ATOM   2774  N   GLU A 181       1.332 -37.367 -30.718
ATOM   2776  CA  GLU A 181       1.535 -36.596 -29.485
ATOM   2778  CB  GLU A 181       0.386 -35.581 -29.297
ATOM   2781  CG  GLU A 181       0.124 -34.607 -30.464
ATOM   2784  CD  GLU A 181      -0.379 -35.219 -31.780
ATOM   2785  OE1 GLU A 181       0.032 -34.660 -32.829
ATOM   2786  OE2 GLU A 181      -1.151 -36.214 -31.723
ATOM   2787  C   GLU A 181       1.707 -37.499 -28.244
ATOM   2788  O   GLU A 181       1.805 -37.001 -27.125
ATOM   2789  N   ARG A 182       1.738 -38.827 -28.432
ATOM   2791  CA  ARG A 182       1.877 -39.852 -27.385
ATOM   2793  CB  ARG A 182       0.489 -40.274 -26.853
ATOM   2796  CG  ARG A 182      -0.531 -40.722 -27.926
ATOM   2799  CD  ARG A 182      -1.859 -39.957 -27.816
ATOM   2802  NE  ARG A 182      -2.610 -40.002 -29.085
ATOM   2804  CZ  ARG A 182      -2.617 -39.080 -30.044
ATOM   2805  NH1 ARG A 182      -2.025 -37.924 -29.885
ATOM   2808  NH2 ARG A 182      -3.203 -39.276 -31.193
ATOM   2811  C   ARG A 182       2.700 -41.052 -27.871
ATOM   2812  O   ARG A 182       2.212 -41.863 -28.655
ATOM   2813  N   ILE A 183       3.952 -41.156 -27.410
ATOM   2815  CA  ILE A 183       4.833 -42.309 -27.657
ATOM   2817  CB  ILE A 183       6.229 -41.899 -28.180
ATOM   2819  CG2 ILE A 183       6.953 -43.112 -28.797
ATOM   2823  CG1 ILE A 183       6.217 -40.723 -29.168
ATOM   2826  CD1 ILE A 183       5.448 -40.938 -30.471
ATOM   2830  C   ILE A 183       5.010 -43.084 -26.355
ATOM   2831  O   ILE A 183       5.309 -42.490 -25.318
ATOM   2832  N   ALA A 184       4.892 -44.410 -26.430
ATOM   2834  CA  ALA A 184       5.243 -45.312 -25.343
ATOM   2836  CB  ALA A 184       3.957 -45.766 -24.641
ATOM   2840  C   ALA A 184       6.059 -46.502 -25.866
ATOM   2841  O   ALA A 184       6.021 -46.843 -27.050
ATOM   2842  N   TYR A 185       6.758 -47.164 -24.945
ATOM   2844  CA  TYR A 185       7.399 -48.458 -25.151
ATOM   2846  CB  TYR A 185       8.933 -48.304 -25.211
ATOM   2849  CG  TYR A 185       9.691 -48.275 -23.888
ATOM   2850  CD1 TYR A 185       9.342 -47.370 -22.863
ATOM   2852  CE1 TYR A 185      10.067 -47.347 -21.656
ATOM   2854  CZ  TYR A 185      11.162 -48.218 -21.473
ATOM   2855  OH  TYR A 185      11.881 -48.172 -20.318
ATOM   2857  CE2 TYR A 185      11.514 -49.123 -22.498
ATOM   2859  CD2 TYR A 185      10.780 -49.150 -23.697
ATOM   2861  C   TYR A 185       6.952 -49.427 -24.055
ATOM   2862  O   TYR A 185       6.371 -49.005 -23.051
ATOM   2863  N   ASN A 186       7.258 -50.715 -24.220
ATOM   2865  CA  ASN A 186       7.197 -51.679 -23.124
ATOM   2867  CB  ASN A 186       5.805 -52.350 -23.109
ATOM   2870  CG  ASN A 186       5.349 -52.757 -21.710
ATOM   2871  OD1 ASN A 186       6.114 -53.243 -20.892
ATOM   2872  ND2 ASN A 186       4.088 -52.565 -21.381
ATOM   2875  C   ASN A 186       8.399 -52.643 -23.191
ATOM   2876  O   ASN A 186       9.223 -52.565 -24.104
ATOM   2877  N   VAL A 187       8.530 -53.499 -22.175
ATOM   2879  CA  VAL A 187       9.768 -54.171 -21.761
ATOM   2881  CB  VAL A 187      10.336 -53.465 -20.500
ATOM   2883  CG1 VAL A 187      11.675 -54.044 -20.018
ATOM   2887  CG2 VAL A 187      10.602 -51.969 -20.752
ATOM   2891  C   VAL A 187       9.469 -55.664 -21.561
ATOM   2892  O   VAL A 187       9.521 -56.194 -20.453
ATOM   2893  N   GLU A 188       9.089 -56.345 -22.647
ATOM   2895  CA  GLU A 188       8.783 -57.780 -22.635
ATOM   2897  CB  GLU A 188       7.550 -58.055 -23.515
ATOM   2900  CG  GLU A 188       7.827 -57.915 -25.014
ATOM   2903  CD  GLU A 188       6.585 -58.259 -25.838
ATOM   2904  OE1 GLU A 188       5.880 -57.316 -26.253
ATOM   2905  OE2 GLU A 188       6.401 -59.471 -26.107
ATOM   2906  C   GLU A 188       9.989 -58.651 -23.044
ATOM   2907  O   GLU A 188      10.952 -58.178 -23.652
ATOM   2908  N   ALA A 189       9.912 -59.955 -22.751
ATOM   2910  CA  ALA A 189      10.894 -60.954 -23.175
ATOM   2912  CB  ALA A 189      10.609 -62.253 -22.412
ATOM   2916  C   ALA A 189      10.840 -61.219 -24.694
ATOM   2917  O   ALA A 189       9.757 -61.311 -25.278
ATOM   2918  N   ALA A 190      11.996 -61.434 -25.333
ATOM   2920  CA  ALA A 190      12.090 -61.888 -26.723
ATOM   2922  CB  ALA A 190      13.271 -61.201 -27.416
ATOM   2926  C   ALA A 190      12.199 -63.421 -26.794
ATOM   2927  O   ALA A 190      13.275 -63.991 -26.611
ATOM   2928  N   ARG A 191      11.077 -64.109 -27.067
ATOM   2930  CA  ARG A 191      11.057 -65.558 -27.319
ATOM   2932  CB  ARG A 191       9.612 -66.106 -27.252
ATOM   2935  CG  ARG A 191       9.476 -67.621 -26.962
ATOM   2938  CD  ARG A 191      10.251 -68.615 -27.849
ATOM   2941  NE  ARG A 191      10.058 -68.357 -29.283
ATOM   2943  CZ  ARG A 191      10.690 -68.956 -30.282
ATOM   2944  NH1 ARG A 191      11.219 -70.149 -30.177
ATOM   2947  NH2 ARG A 191      10.840 -68.306 -31.406
ATOM   2950  C   ARG A 191      11.729 -65.856 -28.669
ATOM   2951  O   ARG A 191      11.071 -65.802 -29.712
ATOM   2952  N   VAL A 192      13.014 -66.222 -28.644
ATOM   2954  CA  VAL A 192      13.763 -66.712 -29.816
ATOM   2956  CB  VAL A 192      14.721 -65.645 -30.386
ATOM   2958  CG1 VAL A 192      13.979 -64.351 -30.725
ATOM   2962  CG2 VAL A 192      15.894 -65.312 -29.460
ATOM   2966  C   VAL A 192      14.477 -68.038 -29.529
ATOM   2967  O   VAL A 192      14.469 -68.525 -28.401
ATOM   2968  N   GLU A 193      15.054 -68.647 -30.571
ATOM   2970  CA  GLU A 193      15.466 -70.056 -30.549
ATOM   2972  CB  GLU A 193      15.814 -70.567 -31.967
ATOM   2975  CG  GLU A 193      14.870 -70.242 -33.141
ATOM   2978  CD  GLU A 193      13.434 -69.928 -32.724
ATOM   2979  OE1 GLU A 193      12.714 -70.835 -32.255
ATOM   2980  OE2 GLU A 193      13.063 -68.734 -32.764
ATOM   2981  C   GLU A 193      16.673 -70.346 -29.642
ATOM   2982  O   GLU A 193      16.667 -71.336 -28.916
ATOM   2983  N   GLN A 194      17.750 -69.558 -29.770
ATOM   2985  CA  GLN A 194      19.100 -70.015 -29.415
ATOM   2987  CB  GLN A 194      20.160 -69.260 -30.242
ATOM   2990  CG  GLN A 194      20.674 -70.093 -31.428
ATOM   2993  CD  GLN A 194      21.652 -71.184 -30.992
ATOM   2994  OE1 GLN A 194      22.848 -70.965 -30.888
ATOM   2995  NE2 GLN A 194      21.195 -72.392 -30.720
ATOM   2998  C   GLN A 194      19.417 -69.961 -27.917
ATOM   2999  O   GLN A 194      19.873 -70.964 -27.370
ATOM   3000  N   ARG A 195      19.206 -68.812 -27.256
ATOM   3002  CA  ARG A 195      19.348 -68.688 -25.798
ATOM   3004  CB  ARG A 195      20.786 -68.249 -25.422
ATOM   3007  CG  ARG A 195      21.130 -66.742 -25.336
ATOM   3010  CD  ARG A 195      21.177 -66.268 -23.870
ATOM   3013  NE  ARG A 195      22.083 -65.147 -23.539
ATOM   3015  CZ  ARG A 195      22.019 -63.878 -23.916
ATOM   3016  NH1 ARG A 195      21.747 -63.509 -25.140
ATOM   3019  NH2 ARG A 195      22.267 -62.919 -23.061
ATOM   3022  C   ARG A 195      18.198 -67.878 -25.190
ATOM   3023  O   ARG A 195      17.432 -67.242 -25.906
ATOM   3024  N   THR A 196      18.052 -67.961 -23.867
ATOM   3026  CA  THR A 196      16.836 -67.591 -23.118
ATOM   3028  CB  THR A 196      16.815 -68.392 -21.805
ATOM   3030  CG2 THR A 196      16.540 -69.879 -22.034
ATOM   3034  OG1 THR A 196      18.078 -68.301 -21.173
ATOM   3036  C   THR A 196      16.740 -66.106 -22.755
ATOM   3037  O   THR A 196      15.651 -65.563 -22.604
ATOM   3038  N   ASP A 197      17.890 -65.463 -22.584
ATOM   3040  CA  ASP A 197      18.085 -64.167 -21.944
ATOM   3042  CB  ASP A 197      19.342 -64.319 -21.065
ATOM   3045  CG  ASP A 197      19.910 -63.027 -20.482
ATOM   3046  OD1 ASP A 197      19.110 -62.238 -19.914
ATOM   3047  OD2 ASP A 197      21.150 -62.875 -20.603
ATOM   3048  C   ASP A 197      18.131 -63.035 -22.986
ATOM   3049  O   ASP A 197      19.167 -62.409 -23.191
ATOM   3050  N   LEU A 198      16.993 -62.775 -23.646
ATOM   3052  CA  LEU A 198      16.794 -61.627 -24.541
ATOM   3054  CB  LEU A 198      16.880 -62.059 -26.021
ATOM   3057  CG  LEU A 198      18.263 -62.602 -26.447
ATOM   3059  CD1 LEU A 198      18.240 -64.122 -26.620
ATOM   3063  CD2 LEU A 198      18.728 -61.987 -27.768
ATOM   3067  C   LEU A 198      15.457 -60.921 -24.252
ATOM   3068  O   LEU A 198      14.466 -61.555 -23.877
ATOM   3069  N   ASP A 199      15.416 -59.609 -24.498
ATOM   3071  CA  ASP A 199      14.244 -58.741 -24.312
ATOM   3073  CB  ASP A 199      14.564 -57.615 -23.299
ATOM   3076  CG  ASP A 199      14.994 -58.010 -21.868
ATOM   3077  OD1 ASP A 199      15.171 -59.204 -21.527
ATOM   3078  OD2 ASP A 199      15.194 -57.081 -21.048
ATOM   3079  C   ASP A 199      13.849 -58.142 -25.682
ATOM   3080  O   ASP A 199      14.671 -58.133 -26.596
ATOM   3081  N   LYS A 200      12.626 -57.613 -25.858
ATOM   3083  CA  LYS A 200      12.245 -56.892 -27.093
ATOM   3085  CB  LYS A 200      10.829 -57.270 -27.566
ATOM   3088  CG  LYS A 200      10.554 -58.748 -27.873
ATOM   3091  CD  LYS A 200       9.093 -58.898 -28.333
ATOM   3094  CE  LYS A 200       8.649 -60.333 -28.626
ATOM   3097  NZ  LYS A 200       8.116 -61.000 -27.421
ATOM   3101  C   LYS A 200      12.280 -55.372 -26.886
ATOM   3102  O   LYS A 200      11.958 -54.884 -25.804
ATOM   3103  N   LEU A 201      12.536 -54.618 -27.965
ATOM   3105  CA  LEU A 201      12.149 -53.206 -28.075
ATOM   3107  CB  LEU A 201      13.331 -52.344 -28.557
ATOM   3110  CG  LEU A 201      13.031 -50.832 -28.681
ATOM   3112  CD1 LEU A 201      12.403 -50.190 -27.436
ATOM   3116  CD2 LEU A 201      14.336 -50.082 -28.961
ATOM   3120  C   LEU A 201      10.891 -53.099 -28.950
ATOM   3121  O   LEU A 201      10.942 -53.275 -30.168
ATOM   3122  N   VAL A 202       9.763 -52.842 -28.280
ATOM   3124  CA  VAL A 202       8.398 -52.743 -28.810
ATOM   3126  CB  VAL A 202       7.519 -53.852 -28.185
ATOM   3128  CG1 VAL A 202       6.013 -53.654 -28.392
ATOM   3132  CG2 VAL A 202       7.880 -55.212 -28.793
ATOM   3136  C   VAL A 202       7.892 -51.338 -28.476
ATOM   3137  O   VAL A 202       7.802 -50.974 -27.300
ATOM   3138  N   ILE A 203       7.623 -50.540 -29.515
ATOM   3140  CA  ILE A 203       7.274 -49.119 -29.430
ATOM   3142  CB  ILE A 203       8.385 -48.175 -29.957
ATOM   3144  CG2 ILE A 203       9.448 -47.978 -28.866
ATOM   3148  CG1 ILE A 203       9.026 -48.489 -31.333
ATOM   3151  CD1 ILE A 203       9.966 -49.702 -31.432
ATOM   3155  C   ILE A 203       5.923 -48.850 -30.091
ATOM   3156  O   ILE A 203       5.717 -49.142 -31.268
ATOM   3157  N   GLU A 204       5.002 -48.312 -29.291
ATOM   3159  CA  GLU A 204       3.637 -47.968 -29.673
ATOM   3161  CB  GLU A 204       2.736 -47.998 -28.426
ATOM   3164  CG  GLU A 204       2.671 -49.356 -27.703
ATOM   3167  CD  GLU A 204       2.056 -50.499 -28.524
ATOM   3168  OE1 GLU A 204       1.371 -50.240 -29.543
ATOM   3169  OE2 GLU A 204       2.229 -51.670 -28.115
ATOM   3170  C   GLU A 204       3.602 -46.562 -30.286
ATOM   3171  O   GLU A 204       4.147 -45.612 -29.713
ATOM   3172  N   MET A 205       2.939 -46.423 -31.439
ATOM   3174  CA  MET A 205       2.812 -45.155 -32.153
ATOM   3176  CB  MET A 205       3.925 -45.060 -33.203
ATOM   3179  CG  MET A 205       3.831 -43.746 -33.986
ATOM   3182  SD  MET A 205       5.182 -43.417 -35.145
ATOM   3183  CE  MET A 205       6.630 -43.529 -34.063
ATOM   3187  C   MET A 205       1.423 -45.007 -32.778
ATOM   3188  O   MET A 205       0.982 -45.871 -33.532
ATOM   3189  N   GLU A 206       0.765 -43.884 -32.475
ATOM   3191  CA  GLU A 206      -0.618 -43.578 -32.840
ATOM   3193  CB  GLU A 206      -1.455 -43.562 -31.550
ATOM   3196  CG  GLU A 206      -2.966 -43.480 -31.823
ATOM   3199  CD  GLU A 206      -3.666 -42.514 -30.862
ATOM   3200  OE1 GLU A 206      -4.400 -41.629 -31.354
ATOM   3201  OE2 GLU A 206      -3.391 -42.547 -29.641
ATOM   3202  C   GLU A 206      -0.678 -42.239 -33.598
ATOM   3203  O   GLU A 206      -0.855 -41.178 -32.998
ATOM   3204  N   THR A 207      -0.466 -42.272 -34.918
ATOM   3206  CA  THR A 207      -0.399 -41.047 -35.728
ATOM   3208  CB  THR A 207       0.365 -41.274 -37.049
ATOM   3210  CG2 THR A 207       1.778 -41.817 -36.837
ATOM   3214  OG1 THR A 207      -0.320 -42.162 -37.899
ATOM   3216  C   THR A 207      -1.788 -40.465 -36.015
ATOM   3217  O   THR A 207      -2.793 -41.172 -36.035
ATOM   3218  N   ASN A 208      -1.841 -39.178 -36.378
ATOM   3220  CA  ASN A 208      -2.971 -38.606 -37.122
ATOM   3222  CB  ASN A 208      -2.988 -37.072 -36.963
ATOM   3225  CG  ASN A 208      -1.709 -36.352 -37.377
ATOM   3226  OD1 ASN A 208      -1.144 -36.593 -38.436
ATOM   3227  ND2 ASN A 208      -1.255 -35.438 -36.540
ATOM   3230  C   ASN A 208      -3.037 -39.085 -38.594
ATOM   3231  O   ASN A 208      -3.940 -38.676 -39.329
ATOM   3232  N   GLY A 209      -2.119 -39.974 -39.005
ATOM   3234  CA  GLY A 209      -2.058 -40.682 -40.283
ATOM   3237  C   GLY A 209      -1.067 -40.092 -41.294
ATOM   3238  O   GLY A 209      -0.782 -40.746 -42.296
ATOM   3239  N   THR A 210      -0.549 -38.878 -41.047
ATOM   3241  CA  THR A 210       0.274 -38.088 -41.986
ATOM   3243  CB  THR A 210       0.521 -36.688 -41.389
ATOM   3245  CG2 THR A 210       1.360 -35.746 -42.252
ATOM   3249  OG1 THR A 210      -0.719 -36.035 -41.241
ATOM   3251  C   THR A 210       1.593 -38.782 -42.365
ATOM   3252  O   THR A 210       1.969 -38.782 -43.540
ATOM   3253  N   ILE A 211       2.250 -39.426 -41.394
ATOM   3255  CA  ILE A 211       3.455 -40.260 -41.543
ATOM   3257  CB  ILE A 211       4.616 -39.646 -40.707
ATOM   3259  CG2 ILE A 211       5.893 -40.499 -40.799
ATOM   3263  CG1 ILE A 211       4.928 -38.199 -41.173
ATOM   3266  CD1 ILE A 211       6.000 -37.459 -40.360
ATOM   3270  C   ILE A 211       3.080 -41.694 -41.110
ATOM   3271  O   ILE A 211       2.207 -41.859 -40.251
ATOM   3272  N   ASP A 212       3.707 -42.729 -41.685
ATOM   3274  CA  ASP A 212       3.500 -44.122 -41.264
ATOM   3276  CB  ASP A 212       3.688 -45.071 -42.460
ATOM   3279  CG  ASP A 212       3.188 -46.485 -42.132
ATOM   3280  OD1 ASP A 212       2.085 -46.830 -42.605
ATOM   3281  OD2 ASP A 212       3.888 -47.190 -41.367
ATOM   3282  C   ASP A 212       4.458 -44.514 -40.115
ATOM   3283  O   ASP A 212       5.653 -44.211 -40.184
ATOM   3284  N   PRO A 213       3.996 -45.230 -39.071
ATOM   3285  CD  PRO A 213       2.602 -45.508 -38.750
ATOM   3288  CG  PRO A 213       2.610 -46.092 -37.337
ATOM   3291  CB  PRO A 213       3.974 -46.776 -37.267
ATOM   3294  CA  PRO A 213       4.867 -45.820 -38.058
ATOM   3296  C   PRO A 213       6.130 -46.513 -38.595
ATOM   3297  O   PRO A 213       7.215 -46.240 -38.080
ATOM   3298  N   GLU A 214       6.027 -47.372 -39.621
ATOM   3300  CA  GLU A 214       7.166 -48.149 -40.134
ATOM   3302  CB  GLU A 214       6.677 -49.133 -41.221
ATOM   3305  CG  GLU A 214       7.754 -50.014 -41.889
ATOM   3308  CD  GLU A 214       8.574 -50.879 -40.921
ATOM   3309  OE1 GLU A 214       8.174 -51.053 -39.747
ATOM   3310  OE2 GLU A 214       9.682 -51.322 -41.300
ATOM   3311  C   GLU A 214       8.321 -47.248 -40.609
ATOM   3312  O   GLU A 214       9.484 -47.581 -40.374
ATOM   3313  N   GLU A 215       8.018 -46.078 -41.192
ATOM   3315  CA  GLU A 215       9.031 -45.080 -41.557
ATOM   3317  CB  GLU A 215       8.585 -44.290 -42.814
ATOM   3320  CG  GLU A 215       7.769 -43.008 -42.575
ATOM   3323  CD  GLU A 215       6.926 -42.578 -43.783
ATOM   3324  OE1 GLU A 215       5.712 -42.332 -43.575
ATOM   3325  OE2 GLU A 215       7.506 -42.462 -44.885
ATOM   3326  C   GLU A 215       9.441 -44.208 -40.351
ATOM   3327  O   GLU A 215      10.637 -44.013 -40.115
ATOM   3328  N   ALA A 216       8.473 -43.735 -39.548
ATOM   3330  CA  ALA A 216       8.700 -42.850 -38.402
ATOM   3332  CB  ALA A 216       7.351 -42.484 -37.775
ATOM   3336  C   ALA A 216       9.628 -43.463 -37.343
ATOM   3337  O   ALA A 216      10.568 -42.802 -36.894
ATOM   3338  N   ILE A 217       9.381 -44.724 -36.954
ATOM   3340  CA  ILE A 217      10.167 -45.455 -35.947
ATOM   3342  CB  ILE A 217       9.616 -46.891 -35.765
ATOM   3344  CG2 ILE A 217      10.522 -47.722 -34.831
ATOM   3348  CG1 ILE A 217       8.175 -46.896 -35.203
ATOM   3351  CD1 ILE A 217       7.412 -48.171 -35.583
ATOM   3355  C   ILE A 217      11.638 -45.500 -36.363
ATOM   3356  O   ILE A 217      12.528 -45.155 -35.582
ATOM   3357  N   ARG A 218      11.894 -45.951 -37.598
ATOM   3359  CA  ARG A 218      13.250 -46.090 -38.116
ATOM   3361  CB  ARG A 218      13.259 -46.983 -39.372
ATOM   3364  CG  ARG A 218      13.977 -48.333 -39.154
ATOM   3367  CD  ARG A 218      13.533 -49.194 -37.951
ATOM   3370  NE  ARG A 218      12.073 -49.290 -37.769
ATOM   3372  CZ  ARG A 218      11.200 -50.009 -38.462
ATOM   3373  NH1 ARG A 218      11.544 -50.702 -39.519
ATOM   3376  NH2 ARG A 218       9.951 -50.032 -38.079
ATOM   3379  C   ARG A 218      13.913 -44.722 -38.278
ATOM   3380  O   ARG A 218      15.023 -44.581 -37.784
ATOM   3381  N   ARG A 219      13.239 -43.689 -38.815
ATOM   3383  CA  ARG A 219      13.786 -42.314 -38.835
ATOM   3385  CB  ARG A 219      12.841 -41.341 -39.567
ATOM   3388  CG  ARG A 219      13.380 -40.950 -40.956
ATOM   3391  CD  ARG A 219      14.322 -39.729 -40.910
ATOM   3394  NE  ARG A 219      15.658 -39.993 -41.486
ATOM   3396  CZ  ARG A 219      16.838 -39.583 -41.025
ATOM   3397  NH1 ARG A 219      16.980 -39.031 -39.847
ATOM   3400  NH2 ARG A 219      17.916 -39.735 -41.755
ATOM   3403  C   ARG A 219      14.154 -41.788 -37.445
ATOM   3404  O   ARG A 219      15.231 -41.209 -37.316
ATOM   3405  N   ALA A 220      13.319 -42.009 -36.422
ATOM   3407  CA  ALA A 220      13.626 -41.642 -35.036
ATOM   3409  CB  ALA A 220      12.427 -41.981 -34.146
ATOM   3413  C   ALA A 220      14.918 -42.307 -34.534
ATOM   3414  O   ALA A 220      15.791 -41.624 -33.997
ATOM   3415  N   ALA A 221      15.066 -43.618 -34.765
ATOM   3417  CA  ALA A 221      16.316 -44.343 -34.535
ATOM   3419  CB  ALA A 221      16.064 -45.836 -34.776
ATOM   3423  C   ALA A 221      17.491 -43.817 -35.387
ATOM   3424  O   ALA A 221      18.625 -43.805 -34.908
ATOM   3425  N   THR A 222      17.248 -43.341 -36.617
ATOM   3427  CA  THR A 222      18.298 -42.775 -37.475
ATOM   3429  CB  THR A 222      17.842 -42.569 -38.933
ATOM   3431  CG2 THR A 222      19.030 -42.435 -39.884
ATOM   3435  OG1 THR A 222      17.146 -43.687 -39.423
ATOM   3437  C   THR A 222      18.862 -41.477 -36.890
ATOM   3438  O   THR A 222      20.083 -41.348 -36.841
ATOM   3439  N   ILE A 223      18.023 -40.560 -36.368
ATOM   3441  CA  ILE A 223      18.516 -39.305 -35.751
ATOM   3443  CB  ILE A 223      17.386 -38.339 -35.287
ATOM   3445  CG2 ILE A 223      17.993 -36.935 -35.079
ATOM   3449  CG1 ILE A 223      16.194 -38.300 -36.273
ATOM   3452  CD1 ILE A 223      15.266 -37.078 -36.227
ATOM   3456  C   ILE A 223      19.491 -39.592 -34.591
ATOM   3457  O   ILE A 223      20.484 -38.888 -34.422
ATOM   3458  N   LEU A 224      19.241 -40.655 -33.815
ATOM   3460  CA  LEU A 224      20.133 -41.098 -32.736
ATOM   3462  CB  LEU A 224      19.458 -42.220 -31.933
ATOM   3465  CG  LEU A 224      18.173 -41.817 -31.192
ATOM   3467  CD1 LEU A 224      17.580 -43.072 -30.548
ATOM   3471  CD2 LEU A 224      18.452 -40.767 -30.112
ATOM   3475  C   LEU A 224      21.504 -41.593 -33.227
ATOM   3476  O   LEU A 224      22.499 -41.426 -32.514
ATOM   3477  N   ALA A 225      21.557 -42.210 -34.416
ATOM   3479  CA  ALA A 225      22.800 -42.633 -35.058
ATOM   3481  CB  ALA A 225      22.501 -43.802 -36.003
ATOM   3485  C   ALA A 225      23.509 -41.465 -35.770
ATOM   3486  O   ALA A 225      24.731 -41.365 -35.702
ATOM   3487  N   GLU A 226      22.761 -40.519 -36.352
ATOM   3489  CA  GLU A 226      23.214 -39.198 -36.836
ATOM   3491  CB  GLU A 226      22.116 -38.596 -37.742
ATOM   3494  CG  GLU A 226      21.773 -39.449 -38.980
ATOM   3497  CD  GLU A 226      20.461 -39.031 -39.665
ATOM   3498  OE1 GLU A 226      20.370 -39.131 -40.909
ATOM   3499  OE2 GLU A 226      19.462 -38.715 -38.979
ATOM   3500  C   GLU A 226      23.563 -38.238 -35.664
ATOM   3501  O   GLU A 226      23.271 -37.044 -35.712
ATOM   3502  N   GLN A 227      24.141 -38.787 -34.587
ATOM   3504  CA  GLN A 227      24.138 -38.293 -33.208
ATOM   3506  CB  GLN A 227      25.036 -39.219 -32.377
ATOM   3509  CG  GLN A 227      24.772 -39.124 -30.866
ATOM   3512  CD  GLN A 227      25.368 -40.321 -30.134
ATOM   3513  OE1 GLN A 227      26.318 -40.216 -29.375
ATOM   3514  NE2 GLN A 227      24.826 -41.507 -30.344
ATOM   3517  C   GLN A 227      24.515 -36.810 -33.036
ATOM   3518  O   GLN A 227      25.499 -36.317 -33.586
ATOM   3519  N   LEU A 228      23.700 -36.113 -32.238
ATOM   3521  CA  LEU A 228      23.649 -34.658 -32.106
ATOM   3523  CB  LEU A 228      22.298 -34.346 -31.430
ATOM   3526  CG  LEU A 228      21.870 -32.864 -31.459
ATOM   3528  CD1 LEU A 228      20.359 -32.768 -31.698
ATOM   3532  CD2 LEU A 228      22.187 -32.153 -30.140
ATOM   3536  C   LEU A 228      24.846 -34.066 -31.337
ATOM   3537  O   LEU A 228      25.245 -34.586 -30.297
ATOM   3538  N   GLU A 229      25.351 -32.923 -31.817
ATOM   3540  CA  GLU A 229      26.369 -32.083 -31.173
ATOM   3542  CB  GLU A 229      27.739 -32.349 -31.838
ATOM   3545  CG  GLU A 229      28.948 -31.629 -31.211
ATOM   3548  CD  GLU A 229      29.051 -31.860 -29.699
ATOM   3549  OE1 GLU A 229      28.433 -31.051 -28.967
ATOM   3550  OE2 GLU A 229      29.712 -32.840 -29.298
ATOM   3551  C   GLU A 229      25.972 -30.599 -31.287
ATOM   3552  O   GLU A 229      25.196 -30.217 -32.164
ATOM   3553  N   ALA A 230      26.542 -29.749 -30.431
ATOM   3555  CA  ALA A 230      26.384 -28.300 -30.424
ATOM   3557  CB  ALA A 230      26.347 -27.849 -28.957
ATOM   3561  C   ALA A 230      27.484 -27.593 -31.249
ATOM   3562  O   ALA A 230      28.152 -26.685 -30.754
ATOM   3563  N   PHE A 231      27.651 -27.975 -32.524
ATOM   3565  CA  PHE A 231      28.519 -27.263 -33.472
ATOM   3567  CB  PHE A 231      29.662 -28.157 -33.975
ATOM   3570  CG  PHE A 231      30.868 -27.345 -34.418
ATOM   3571  CD1 PHE A 231      31.837 -26.974 -33.465
ATOM   3573  CE1 PHE A 231      32.934 -26.179 -33.841
ATOM   3575  CZ  PHE A 231      33.064 -25.745 -35.171
ATOM   3577  CE2 PHE A 231      32.098 -26.110 -36.127
ATOM   3579  CD2 PHE A 231      31.001 -26.909 -35.752
ATOM   3581  C   PHE A 231      27.698 -26.699 -34.633
ATOM   3582  O   PHE A 231      26.844 -27.388 -35.189
ATOM   3583  N   VAL A 232      27.951 -25.435 -34.987
ATOM   3585  CA  VAL A 232      27.134 -24.666 -35.929
ATOM   3587  CB  VAL A 232      26.038 -23.845 -35.210
ATOM   3589  CG1 VAL A 232      24.770 -24.684 -35.028
ATOM   3593  CG2 VAL A 232      26.445 -23.234 -33.859
ATOM   3597  C   VAL A 232      28.003 -23.766 -36.802
ATOM   3598  O   VAL A 232      28.608 -22.808 -36.320
ATOM   3599  N   ASP A 233      28.052 -24.064 -38.105
ATOM   3601  CA  ASP A 233      28.707 -23.209 -39.091
ATOM   3603  CB  ASP A 233      29.128 -24.025 -40.328
ATOM   3606  CG  ASP A 233      30.287 -23.303 -41.010
ATOM   3607  OD1 ASP A 233      31.332 -23.155 -40.340
ATOM   3608  OD2 ASP A 233      30.137 -22.710 -42.095
ATOM   3609  C   ASP A 233      27.828 -21.985 -39.415
ATOM   3610  O   ASP A 233      27.217 -21.880 -40.476
ATOM   3611  N   LEU A 234      27.720 -21.077 -38.441
ATOM   3613  CA  LEU A 234      26.744 -19.989 -38.405
ATOM   3615  CB  LEU A 234      25.564 -20.369 -37.492
ATOM   3618  CG  LEU A 234      24.354 -20.943 -38.246
ATOM   3620  CD1 LEU A 234      23.348 -21.513 -37.243
ATOM   3624  CD2 LEU A 234      23.642 -19.846 -39.049
ATOM   3628  C   LEU A 234      27.407 -18.709 -37.914
ATOM   3629  O   LEU A 234      27.727 -18.574 -36.733
ATOM   3630  N   ARG A 235      27.639 -17.781 -38.844
ATOM   3632  CA  ARG A 235      28.349 -16.527 -38.601
ATOM   3634  CB  ARG A 235      29.821 -16.707 -39.016
ATOM   3637  CG  ARG A 235      30.571 -17.659 -38.059
ATOM   3640  CD  ARG A 235      31.990 -18.002 -38.524
ATOM   3643  NE  ARG A 235      31.980 -18.727 -39.811
ATOM   3645  CZ  ARG A 235      31.726 -20.015 -40.015
ATOM   3646  NH1 ARG A 235      31.558 -20.869 -39.036
ATOM   3649  NH2 ARG A 235      31.629 -20.488 -41.234
ATOM   3652  C   ARG A 235      27.658 -15.394 -39.356
ATOM   3653  O   ARG A 235      27.121 -15.598 -40.446
ATOM   3654  N   ASP A 236      27.694 -14.199 -38.768
ATOM   3656  CA  ASP A 236      27.076 -12.962 -39.271
ATOM   3658  CB  ASP A 236      27.246 -11.869 -38.199
ATOM   3661  CG  ASP A 236      28.698 -11.656 -37.744
ATOM   3662  OD1 ASP A 236      29.607 -11.731 -38.601
ATOM   3663  OD2 ASP A 236      28.886 -11.486 -36.521
ATOM   3664  C   ASP A 236      27.602 -12.496 -40.645
ATOM   3665  O   ASP A 236      26.962 -11.688 -41.316
ATOM   3666  N   VAL A 237      28.731 -13.057 -41.083
ATOM   3668  CA  VAL A 237      29.435 -12.758 -42.326
ATOM   3670  CB  VAL A 237      30.949 -12.696 -42.011
ATOM   3672  CG1 VAL A 237      31.566 -14.085 -41.786
ATOM   3676  CG2 VAL A 237      31.750 -11.934 -43.072
ATOM   3680  C   VAL A 237      29.079 -13.779 -43.418
ATOM   3681  O   VAL A 237      28.567 -14.870 -43.146
ATOM   3682  N   ARG A 238      29.371 -13.433 -44.675
ATOM   3684  CA  ARG A 238      29.215 -14.272 -45.873
ATOM   3686  CB  ARG A 238      27.907 -13.854 -46.585
ATOM   3689  CG  ARG A 238      27.120 -15.032 -47.187
ATOM   3692  CD  ARG A 238      26.548 -16.074 -46.199
ATOM   3695  NE  ARG A 238      26.497 -15.639 -44.785
ATOM   3697  CZ  ARG A 238      25.454 -15.366 -44.015
ATOM   3698  NH1 ARG A 238      25.624 -15.176 -42.729
ATOM   3701  NH2 ARG A 238      24.234 -15.277 -44.491
ATOM   3704  C   ARG A 238      30.487 -14.162 -46.733
ATOM   3705  O   ARG A 238      31.556 -13.895 -46.187
ATOM   3706  N   GLN A 239      30.396 -14.344 -48.055
ATOM   3708  CA  GLN A 239      31.429 -13.871 -48.984
ATOM   3710  CB  GLN A 239      32.086 -15.039 -49.731
ATOM   3713  CG  GLN A 239      32.852 -15.991 -48.799
ATOM   3716  CD  GLN A 239      34.096 -16.542 -49.486
ATOM   3717  OE1 GLN A 239      34.034 -17.411 -50.339
ATOM   3718  NE2 GLN A 239      35.269 -16.040 -49.146
ATOM   3721  C   GLN A 239      30.858 -12.855 -49.994
ATOM   3722  O   GLN A 239      29.686 -12.983 -50.356
ATOM   3723  N   PRO A 240      31.661 -11.881 -50.477
ATOM   3724  CD  PRO A 240      32.869 -11.348 -49.868
ATOM   3727  CG  PRO A 240      32.551  -9.867 -49.749
ATOM   3730  CB  PRO A 240      31.806  -9.578 -51.059
ATOM   3733  CA  PRO A 240      31.319 -10.953 -51.561
ATOM   3735  C   PRO A 240      31.991 -11.394 -52.887
ATOM   3736  O   PRO A 240      32.566 -12.481 -52.953
ATOM   3737  N   GLU A 241      31.924 -10.583 -53.955
ATOM   3739  CA  GLU A 241      32.297 -10.976 -55.329
ATOM   3741  CB  GLU A 241      31.014 -11.114 -56.171
ATOM   3744  CG  GLU A 241      30.278  -9.846 -56.672
ATOM   3747  CD  GLU A 241      30.738  -8.492 -56.100
ATOM   3748  OE1 GLU A 241      30.728  -8.350 -54.853
ATOM   3749  OE2 GLU A 241      31.127  -7.620 -56.915
ATOM   3750  C   GLU A 241      33.370 -10.104 -56.016
ATOM   3751  O   GLU A 241      33.773 -10.393 -57.141
ATOM   3752  N   VAL A 242      33.862  -9.074 -55.319
ATOM   3754  CA  VAL A 242      34.966  -8.147 -55.637
ATOM   3756  CB  VAL A 242      36.370  -8.717 -55.294
ATOM   3758  CG1 VAL A 242      36.692  -8.431 -53.819
ATOM   3762  CG2 VAL A 242      36.563 -10.225 -55.525
ATOM   3766  C   VAL A 242      34.927  -7.354 -56.959
ATOM   3767  O   VAL A 242      35.421  -6.228 -56.924
ATOM   3768  N   LYS A 243      34.283  -7.813 -58.049
ATOM   3770  CA  LYS A 243      33.498  -6.925 -58.939
ATOM   3772  CB  LYS A 243      34.374  -5.974 -59.791
ATOM   3775  CG  LYS A 243      33.628  -4.696 -60.229
ATOM   3778  CD  LYS A 243      33.233  -3.721 -59.093
ATOM   3781  CE  LYS A 243      31.710  -3.685 -58.934
ATOM   3784  NZ  LYS A 243      31.163  -2.447 -58.328
ATOM   3788  C   LYS A 243      32.520  -7.673 -59.861
ATOM   3789  O   LYS A 243      32.909  -8.522 -60.660
ATOM   3790  N   GLU A 244      31.252  -7.274 -59.782
ATOM   3792  CA  GLU A 244      30.138  -7.571 -60.693
ATOM   3794  CB  GLU A 244      28.885  -6.939 -60.055
ATOM   3797  CG  GLU A 244      28.857  -5.412 -60.253
ATOM   3800  CD  GLU A 244      28.169  -4.651 -59.115
ATOM   3801  OE1 GLU A 244      26.963  -4.920 -58.927
ATOM   3802  OE2 GLU A 244      28.818  -3.767 -58.506
ATOM   3803  C   GLU A 244      30.322  -7.076 -62.154
ATOM   3804  O   GLU A 244      31.230  -6.310 -62.475
ATOM   3805  N   GLU A 245      29.386  -7.439 -63.041
ATOM   3807  CA  GLU A 245      29.316  -7.098 -64.475
ATOM   3809  CB  GLU A 245      28.185  -7.926 -65.133
ATOM   3812  CG  GLU A 245      26.737  -7.526 -64.769
ATOM   3815  CD  GLU A 245      26.382  -7.662 -63.281
ATOM   3816  OE1 GLU A 245      25.587  -6.823 -62.793
ATOM   3817  OE2 GLU A 245      26.939  -8.568 -62.620
ATOM   3818  C   GLU A 245      29.157  -5.601 -64.827
ATOM   3819  O   GLU A 245      29.071  -5.264 -66.008
ATOM   3820  N   LYS A 246      29.098  -4.700 -63.837
ATOM   3822  CA  LYS A 246      28.806  -3.267 -64.016
ATOM   3824  CB  LYS A 246      27.269  -3.049 -63.928
ATOM   3827  CG  LYS A 246      26.622  -2.951 -62.531
ATOM   3830  CD  LYS A 246      25.128  -3.319 -62.519
ATOM   3833  CE  LYS A 246      24.653  -3.797 -61.139
ATOM   3836  NZ  LYS A 246      25.190  -5.134 -60.802
ATOM   3840  C   LYS A 246      29.702  -2.430 -63.073
ATOM   3841  O   LYS A 246      29.276  -2.093 -61.972
ATOM   3842  N   PRO A 247      30.985  -2.179 -63.427
ATOM   3843  CD  PRO A 247      31.608  -2.443 -64.719
ATOM   3846  CG  PRO A 247      33.102  -2.598 -64.436
ATOM   3849  CB  PRO A 247      33.336  -1.693 -63.228
ATOM   3852  CA  PRO A 247      32.018  -1.807 -62.455
ATOM   3854  C   PRO A 247      31.688  -0.575 -61.599
ATOM   3855  O   PRO A 247      31.522  -0.737 -60.399
ATOM   3856  N   GLU A 248      31.585   0.614 -62.202
ATOM   3858  CA  GLU A 248      31.062   1.897 -61.692
ATOM   3860  CB  GLU A 248      31.837   2.377 -60.432
ATOM   3863  CG  GLU A 248      31.128   1.984 -59.116
ATOM   3866  CD  GLU A 248      32.111   1.565 -58.013
ATOM   3867  OE1 GLU A 248      32.817   2.469 -57.512
ATOM   3868  OE2 GLU A 248      32.128   0.356 -57.665
ATOM   3869  C   GLU A 248      31.098   2.869 -62.901
ATOM   3870  O   GLU A 248      31.006   2.396 -64.037
ATOM   3871  N   PHE A 249      31.221   4.192 -62.718
ATOM   3873  CA  PHE A 249      31.634   5.109 -63.791
ATOM   3875  CB  PHE A 249      30.398   5.583 -64.581
ATOM   3878  CG  PHE A 249      30.686   6.395 -65.838
ATOM   3879  CD1 PHE A 249      29.989   7.597 -66.072
ATOM   3881  CE1 PHE A 249      30.250   8.357 -67.227
ATOM   3883  CZ  PHE A 249      31.217   7.924 -68.150
ATOM   3885  CE2 PHE A 249      31.911   6.722 -67.927
ATOM   3887  CD2 PHE A 249      31.637   5.953 -66.781
ATOM   3889  C   PHE A 249      32.449   6.286 -63.227
ATOM   3890  O   PHE A 249      32.405   6.555 -62.027
ATOM   3891  N   ASP A 250      33.185   6.989 -64.095
ATOM   3893  CA  ASP A 250      34.124   8.057 -63.744
ATOM   3895  CB  ASP A 250      35.399   7.898 -64.585
ATOM   3898  CG  ASP A 250      36.257   6.745 -64.057
ATOM   3899  OD1 ASP A 250      36.338   5.714 -64.760
ATOM   3900  OD2 ASP A 250      36.811   6.918 -62.949
ATOM   3901  C   ASP A 250      33.475   9.449 -63.926
ATOM   3902  O   ASP A 250      33.086   9.804 -65.043
ATOM   3903  N   PRO A 251      33.302  10.246 -62.849
ATOM   3904  CD  PRO A 251      33.736   9.950 -61.488
ATOM   3907  CG  PRO A 251      33.343  11.152 -60.632
ATOM   3910  CB  PRO A 251      32.186  11.779 -61.408
ATOM   3913  CA  PRO A 251      32.521  11.484 -62.875
ATOM   3915  C   PRO A 251      33.257  12.643 -63.569
ATOM   3916  O   PRO A 251      34.073  13.329 -62.954
ATOM   3917  N   ILE A 252      32.952  12.870 -64.856
ATOM   3919  CA  ILE A 252      33.668  13.828 -65.716
ATOM   3921  CB  ILE A 252      34.358  13.091 -66.899
ATOM   3923  CG2 ILE A 252      34.970  14.084 -67.910
ATOM   3927  CG1 ILE A 252      35.473  12.162 -66.350
ATOM   3930  CD1 ILE A 252      36.128  11.237 -67.384
ATOM   3934  C   ILE A 252      32.804  15.034 -66.132
ATOM   3935  O   ILE A 252      33.103  16.150 -65.707
ATOM   3936  N   LEU A 253      31.814  14.871 -67.023
ATOM   3938  CA  LEU A 253      31.495  15.942 -67.980
ATOM   3940  CB  LEU A 253      30.989  15.324 -69.301
ATOM   3943  CG  LEU A 253      30.825  16.339 -70.455
ATOM   3945  CD1 LEU A 253      32.128  17.064 -70.811
ATOM   3949  CD2 LEU A 253      30.330  15.611 -71.708
ATOM   3953  C   LEU A 253      30.607  17.088 -67.447
ATOM   3954  O   LEU A 253      31.136  18.153 -67.124
ATOM   3955  N   LEU A 254      29.276  16.904 -67.456
ATOM   3957  CA  LEU A 254      28.255  17.966 -67.450
ATOM   3959  CB  LEU A 254      26.841  17.343 -67.431
ATOM   3962  CG  LEU A 254      26.351  16.755 -68.771
ATOM   3964  CD1 LEU A 254      25.027  16.019 -68.550
ATOM   3968  CD2 LEU A 254      26.110  17.833 -69.836
ATOM   3972  C   LEU A 254      28.416  18.979 -66.301
ATOM   3973  O   LEU A 254      28.199  18.650 -65.136
ATOM   3974  N   ARG A 255      28.775  20.225 -66.653
ATOM   3976  CA  ARG A 255      28.970  21.352 -65.729
ATOM   3978  CB  ARG A 255      30.413  21.287 -65.183
ATOM   3981  CG  ARG A 255      31.503  21.430 -66.260
ATOM   3984  CD  ARG A 255      32.900  21.133 -65.706
ATOM   3987  NE  ARG A 255      33.025  19.740 -65.233
ATOM   3989  CZ  ARG A 255      33.651  19.325 -64.134
ATOM   3990  NH1 ARG A 255      34.153  20.132 -63.226
ATOM   3993  NH2 ARG A 255      33.794  18.042 -63.910
ATOM   3996  C   ARG A 255      28.641  22.710 -66.394
ATOM   3997  O   ARG A 255      28.674  22.801 -67.628
ATOM   3998  N   PRO A 256      28.336  23.765 -65.608
ATOM   3999  CD  PRO A 256      28.188  23.753 -64.154
ATOM   4002  CG  PRO A 256      28.052  25.214 -63.732
ATOM   4005  CB  PRO A 256      27.413  25.854 -64.963
ATOM   4008  CA  PRO A 256      28.082  25.112 -66.128
ATOM   4010  C   PRO A 256      29.386  25.816 -66.542
ATOM   4011  O   PRO A 256      30.460  25.480 -66.039
ATOM   4012  N   VAL A 257      29.301  26.858 -67.384
ATOM   4014  CA  VAL A 257      30.467  27.721 -67.685
ATOM   4016  CB  VAL A 257      30.185  28.800 -68.752
ATOM   4018  CG1 VAL A 257      30.071  28.183 -70.148
ATOM   4022  CG2 VAL A 257      28.957  29.671 -68.445
ATOM   4026  C   VAL A 257      31.058  28.401 -66.443
ATOM   4027  O   VAL A 257      32.242  28.722 -66.434
ATOM   4028  N   ASP A 258      30.276  28.579 -65.374
ATOM   4030  CA  ASP A 258      30.740  29.100 -64.083
ATOM   4032  CB  ASP A 258      29.529  29.286 -63.164
ATOM   4035  CG  ASP A 258      28.540  30.271 -63.772
ATOM   4036  OD1 ASP A 258      28.660  31.478 -63.460
ATOM   4037  OD2 ASP A 258      27.688  29.829 -64.579
ATOM   4038  C   ASP A 258      31.791  28.211 -63.395
ATOM   4039  O   ASP A 258      32.488  28.677 -62.495
ATOM   4040  N   ASP A 259      31.947  26.957 -63.838
ATOM   4042  CA  ASP A 259      32.974  26.015 -63.387
ATOM   4044  CB  ASP A 259      32.423  24.584 -63.557
ATOM   4047  CG  ASP A 259      32.835  23.670 -62.405
ATOM   4048  OD1 ASP A 259      32.417  23.980 -61.260
ATOM   4049  OD2 ASP A 259      33.497  22.640 -62.671
ATOM   4050  C   ASP A 259      34.333  26.224 -64.097
ATOM   4051  O   ASP A 259      35.141  25.295 -64.152
ATOM   4052  N   LEU A 260      34.567  27.424 -64.659
ATOM   4054  CA  LEU A 260      35.740  27.841 -65.445
ATOM   4056  CB  LEU A 260      35.377  27.907 -66.945
ATOM   4059  CG  LEU A 260      34.849  26.622 -67.596
ATOM   4061  CD1 LEU A 260      34.363  26.982 -69.001
ATOM   4065  CD2 LEU A 260      35.947  25.564 -67.733
ATOM   4069  C   LEU A 260      36.332  29.203 -65.010
ATOM   4070  O   LEU A 260      36.964  29.876 -65.820
ATOM   4071  N   GLU A 261      36.122  29.650 -63.765
ATOM   4073  CA  GLU A 261      36.781  30.834 -63.169
ATOM   4075  CB  GLU A 261      38.305  30.582 -63.013
ATOM   4078  CG  GLU A 261      38.720  29.490 -62.013
ATOM   4081  CD  GLU A 261      38.481  28.058 -62.510
ATOM   4082  OE1 GLU A 261      39.386  27.426 -63.106
ATOM   4083  OE2 GLU A 261      37.374  27.526 -62.282
ATOM   4084  C   GLU A 261      36.509  32.188 -63.882
ATOM   4085  O   GLU A 261      37.131  33.195 -63.542
ATOM   4086  N   LEU A 262      35.600  32.234 -64.867
ATOM   4088  CA  LEU A 262      35.386  33.370 -65.773
ATOM   4090  CB  LEU A 262      34.320  32.985 -66.827
ATOM   4093  CG  LEU A 262      34.844  33.039 -68.272
ATOM   4095  CD1 LEU A 262      35.806  31.886 -68.576
ATOM   4099  CD2 LEU A 262      33.670  32.957 -69.251
ATOM   4103  C   LEU A 262      34.982  34.670 -65.054
ATOM   4104  O   LEU A 262      34.314  34.646 -64.023
ATOM   4105  N   THR A 263      35.315  35.822 -65.654
ATOM   4107  CA  THR A 263      34.797  37.126 -65.210
ATOM   4109  CB  THR A 263      35.783  38.263 -65.536
ATOM   4111  CG2 THR A 263      35.846  38.652 -67.016
ATOM   4115  OG1 THR A 263      35.407  39.414 -64.810
ATOM   4117  C   THR A 263      33.399  37.416 -65.772
ATOM   4118  O   THR A 263      32.933  36.762 -66.712
ATOM   4119  N   VAL A 264      32.766  38.459 -65.215
ATOM   4121  CA  VAL A 264      31.429  38.960 -65.548
ATOM   4123  CB  VAL A 264      31.089  40.288 -64.821
ATOM   4125  CG1 VAL A 264      29.567  40.462 -64.758
ATOM   4129  CG2 VAL A 264      31.652  40.393 -63.397
ATOM   4133  C   VAL A 264      31.283  39.103 -67.063
ATOM   4134  O   VAL A 264      30.542  38.332 -67.661
ATOM   4135  N   ARG A 265      32.039  40.027 -67.683
ATOM   4137  CA  ARG A 265      31.991  40.429 -69.104
ATOM   4139  CB  ARG A 265      33.252  41.263 -69.424
ATOM   4142  CG  ARG A 265      33.291  41.848 -70.851
ATOM   4145  CD  ARG A 265      33.989  40.989 -71.928
ATOM   4148  NE  ARG A 265      33.716  41.563 -73.261
ATOM   4150  CZ  ARG A 265      34.027  41.110 -74.472
ATOM   4151  NH1 ARG A 265      34.819  40.104 -74.726
ATOM   4154  NH2 ARG A 265      33.518  41.664 -75.540
ATOM   4157  C   ARG A 265      31.843  39.260 -70.076
ATOM   4158  O   ARG A 265      31.072  39.333 -71.027
ATOM   4159  N   SER A 266      32.608  38.200 -69.857
ATOM   4161  CA  SER A 266      32.722  37.077 -70.777
ATOM   4163  CB  SER A 266      34.018  36.329 -70.467
ATOM   4166  OG  SER A 266      35.051  37.282 -70.321
ATOM   4168  C   SER A 266      31.493  36.178 -70.680
ATOM   4169  O   SER A 266      30.838  35.913 -71.688
ATOM   4170  N   ALA A 267      31.129  35.778 -69.456
ATOM   4172  CA  ALA A 267      29.900  35.044 -69.178
ATOM   4174  CB  ALA A 267      29.955  34.599 -67.711
ATOM   4178  C   ALA A 267      28.640  35.867 -69.540
ATOM   4179  O   ALA A 267      27.689  35.310 -70.085
ATOM   4180  N   ASN A 268      28.667  37.192 -69.319
ATOM   4182  CA  ASN A 268      27.652  38.187 -69.698
ATOM   4184  CB  ASN A 268      28.182  39.586 -69.292
ATOM   4187  CG  ASN A 268      27.174  40.720 -69.211
ATOM   4188  OD1 ASN A 268      25.965  40.545 -69.220
ATOM   4189  ND2 ASN A 268      27.656  41.947 -69.164
ATOM   4192  C   ASN A 268      27.335  38.127 -71.200
ATOM   4193  O   ASN A 268      26.179  38.284 -71.592
ATOM   4194  N   CYS A 269      28.352  37.911 -72.043
ATOM   4196  CA  CYS A 269      28.182  37.662 -73.472
ATOM   4198  CB  CYS A 269      29.457  38.072 -74.223
ATOM   4201  SG  CYS A 269      29.721  39.859 -74.014
ATOM   4203  C   CYS A 269      27.773  36.211 -73.758
ATOM   4204  O   CYS A 269      26.743  35.987 -74.390
ATOM   4205  N   LEU A 270      28.553  35.227 -73.294
ATOM   4207  CA  LEU A 270      28.360  33.810 -73.615
ATOM   4209  CB  LEU A 270      29.472  32.992 -72.932
ATOM   4212  CG  LEU A 270      30.865  33.132 -73.579
ATOM   4214  CD1 LEU A 270      31.878  32.342 -72.746
ATOM   4218  CD2 LEU A 270      30.909  32.590 -75.012
ATOM   4222  C   LEU A 270      26.956  33.289 -73.259
ATOM   4223  O   LEU A 270      26.299  32.664 -74.098
ATOM   4224  N   LYS A 271      26.450  33.600 -72.057
ATOM   4226  CA  LYS A 271      25.110  33.184 -71.617
ATOM   4228  CB  LYS A 271      24.951  33.425 -70.108
ATOM   4231  CG  LYS A 271      25.918  32.560 -69.283
ATOM   4234  CD  LYS A 271      25.602  32.686 -67.793
ATOM   4237  CE  LYS A 271      26.534  31.788 -66.976
ATOM   4240  NZ  LYS A 271      26.251  31.879 -65.530
ATOM   4244  C   LYS A 271      23.963  33.849 -72.393
ATOM   4245  O   LYS A 271      22.827  33.400 -72.246
ATOM   4246  N   ALA A 272      24.245  34.860 -73.226
ATOM   4248  CA  ALA A 272      23.309  35.509 -74.148
ATOM   4250  CB  ALA A 272      23.476  37.027 -74.019
ATOM   4254  C   ALA A 272      23.469  35.043 -75.613
ATOM   4255  O   ALA A 272      22.781  35.545 -76.500
ATOM   4256  N   GLU A 273      24.353  34.078 -75.891
ATOM   4258  CA  GLU A 273      24.457  33.437 -77.207
ATOM   4260  CB  GLU A 273      25.602  34.086 -78.007
ATOM   4263  CG  GLU A 273      25.540  33.787 -79.521
ATOM   4266  CD  GLU A 273      26.517  34.635 -80.348
ATOM   4267  OE1 GLU A 273      27.266  35.440 -79.752
ATOM   4268  OE2 GLU A 273      26.497  34.492 -81.601
ATOM   4269  C   GLU A 273      24.525  31.910 -77.048
ATOM   4270  O   GLU A 273      25.336  31.242 -77.681
ATOM   4271  N   ALA A 274      23.645  31.382 -76.179
ATOM   4273  CA  ALA A 274      23.291  29.971 -75.949
ATOM   4275  CB  ALA A 274      23.257  29.165 -77.266
ATOM   4279  C   ALA A 274      24.141  29.243 -74.899
ATOM   4280  O   ALA A 274      23.827  28.102 -74.554
ATOM   4281  N   ILE A 275      25.216  29.854 -74.394
ATOM   4283  CA  ILE A 275      26.282  29.082 -73.761
ATOM   4285  CB  ILE A 275      27.669  29.568 -74.212
ATOM   4287  CG2 ILE A 275      28.678  28.485 -73.824
ATOM   4291  CG1 ILE A 275      27.827  29.968 -75.700
ATOM   4294  CD1 ILE A 275      27.458  28.909 -76.744
ATOM   4298  C   ILE A 275      26.131  29.071 -72.233
ATOM   4299  O   ILE A 275      26.680  29.919 -71.528
ATOM   4300  N   HIS A 276      25.387  28.086 -71.721
ATOM   4302  CA  HIS A 276      25.164  27.893 -70.281
ATOM   4304  CB  HIS A 276      23.655  27.783 -69.997
ATOM   4307  CG  HIS A 276      22.844  28.842 -70.709
ATOM   4308  ND1 HIS A 276      21.933  28.593 -71.732
ATOM   4309  CE1 HIS A 276      21.571  29.796 -72.202
ATOM   4311  NE2 HIS A 276      22.194  30.779 -71.524
ATOM   4313  CD2 HIS A 276      22.995  30.192 -70.567
ATOM   4315  C   HIS A 276      25.984  26.712 -69.736
ATOM   4316  O   HIS A 276      26.778  26.892 -68.811
ATOM   4317  N   TYR A 277      25.845  25.523 -70.337
ATOM   4319  CA  TYR A 277      26.802  24.421 -70.178
ATOM   4321  CB  TYR A 277      26.168  23.084 -70.599
ATOM   4324  CG  TYR A 277      25.192  22.512 -69.593
ATOM   4325  CD1 TYR A 277      25.614  21.518 -68.685
ATOM   4327  CE1 TYR A 277      24.717  21.027 -67.717
ATOM   4329  CZ  TYR A 277      23.403  21.538 -67.655
ATOM   4330  OH  TYR A 277      22.576  21.170 -66.646
ATOM   4332  CE2 TYR A 277      22.968  22.495 -68.595
ATOM   4334  CD2 TYR A 277      23.866  22.983 -69.560
ATOM   4336  C   TYR A 277      28.056  24.645 -71.029
ATOM   4337  O   TYR A 277      28.009  25.269 -72.091
ATOM   4338  N   ILE A 278      29.162  24.025 -70.607
ATOM   4340  CA  ILE A 278      30.425  24.010 -71.356
ATOM   4342  CB  ILE A 278      31.538  23.331 -70.526
ATOM   4344  CG2 ILE A 278      31.872  24.239 -69.331
ATOM   4348  CG1 ILE A 278      31.178  21.911 -70.024
ATOM   4351  CD1 ILE A 278      32.411  21.043 -69.753
ATOM   4355  C   ILE A 278      30.298  23.381 -72.757
ATOM   4356  O   ILE A 278      30.881  23.892 -73.712
ATOM   4357  N   GLY A 279      29.509  22.309 -72.908
ATOM   4359  CA  GLY A 279      29.379  21.571 -74.168
ATOM   4362  C   GLY A 279      28.722  22.385 -75.286
ATOM   4363  O   GLY A 279      29.112  22.252 -76.447
ATOM   4364  N   ASP A 280      27.787  23.281 -74.935
ATOM   4366  CA  ASP A 280      27.201  24.230 -75.882
ATOM   4368  CB  ASP A 280      26.004  24.978 -75.246
ATOM   4371  CG  ASP A 280      24.628  24.412 -75.659
ATOM   4372  OD1 ASP A 280      24.049  23.591 -74.906
ATOM   4373  OD2 ASP A 280      24.127  24.837 -76.730
ATOM   4374  C   ASP A 280      28.266  25.198 -76.446
ATOM   4375  O   ASP A 280      28.088  25.661 -77.569
ATOM   4376  N   LEU A 281      29.387  25.468 -75.749
ATOM   4378  CA  LEU A 281      30.529  26.191 -76.329
ATOM   4380  CB  LEU A 281      31.485  26.710 -75.237
ATOM   4383  CG  LEU A 281      32.484  27.755 -75.776
ATOM   4385  CD1 LEU A 281      31.849  29.128 -76.000
ATOM   4389  CD2 LEU A 281      33.616  27.922 -74.765
ATOM   4393  C   LEU A 281      31.327  25.296 -77.279
ATOM   4394  O   LEU A 281      31.600  25.693 -78.408
ATOM   4395  N   VAL A 282      31.722  24.109 -76.798
ATOM   4397  CA  VAL A 282      32.670  23.189 -77.451
ATOM   4399  CB  VAL A 282      32.803  21.900 -76.610
ATOM   4401  CG1 VAL A 282      33.544  20.763 -77.327
ATOM   4405  CG2 VAL A 282      33.543  22.204 -75.298
ATOM   4409  C   VAL A 282      32.277  22.875 -78.897
ATOM   4410  O   VAL A 282      33.153  22.781 -79.761
ATOM   4411  N   GLN A 283      30.967  22.742 -79.147
ATOM   4413  CA  GLN A 283      30.395  22.473 -80.466
ATOM   4415  CB  GLN A 283      28.979  21.896 -80.294
ATOM   4418  CG  GLN A 283      27.913  22.939 -79.905
ATOM   4421  CD  GLN A 283      26.507  22.354 -79.845
ATOM   4422  OE1 GLN A 283      25.774  22.533 -78.885
ATOM   4423  NE2 GLN A 283      26.088  21.667 -80.891
ATOM   4426  C   GLN A 283      30.392  23.673 -81.439
ATOM   4427  O   GLN A 283      30.075  23.482 -82.612
ATOM   4428  N   ARG A 284      30.711  24.896 -80.982
ATOM   4430  CA  ARG A 284      30.886  26.088 -81.830
ATOM   4432  CB  ARG A 284      30.180  27.308 -81.202
ATOM   4435  CG  ARG A 284      28.664  27.327 -81.461
ATOM   4438  CD  ARG A 284      27.820  26.790 -80.306
ATOM   4441  NE  ARG A 284      26.377  26.792 -80.630
ATOM   4443  CZ  ARG A 284      25.389  26.342 -79.866
ATOM   4444  NH1 ARG A 284      25.626  25.833 -78.686
ATOM   4447  NH2 ARG A 284      24.142  26.401 -80.271
ATOM   4450  C   ARG A 284      32.372  26.370 -82.090
ATOM   4451  O   ARG A 284      33.251  25.813 -81.433
ATOM   4452  N   THR A 285      32.658  27.234 -83.068
ATOM   4454  CA  THR A 285      34.014  27.441 -83.603
ATOM   4456  CB  THR A 285      34.093  26.999 -85.078
ATOM   4458  CG2 THR A 285      33.576  25.570 -85.292
ATOM   4462  OG1 THR A 285      33.388  27.881 -85.921
ATOM   4464  C   THR A 285      34.498  28.885 -83.430
ATOM   4465  O   THR A 285      33.716  29.833 -83.455
ATOM   4466  N   GLU A 286      35.815  29.071 -83.273
ATOM   4468  CA  GLU A 286      36.435  30.374 -82.976
ATOM   4470  CB  GLU A 286      37.968  30.221 -83.044
ATOM   4473  CG  GLU A 286      38.723  31.291 -82.238
ATOM   4476  CD  GLU A 286      38.965  30.869 -80.784
ATOM   4477  OE1 GLU A 286      39.968  31.328 -80.181
ATOM   4478  OE2 GLU A 286      38.188  30.054 -80.237
ATOM   4479  C   GLU A 286      35.969  31.475 -83.949
ATOM   4480  O   GLU A 286      35.548  32.559 -83.546
ATOM   4481  N   VAL A 287      36.015  31.159 -85.246
ATOM   4483  CA  VAL A 287      35.651  32.043 -86.355
ATOM   4485  CB  VAL A 287      36.002  31.399 -87.715
ATOM   4487  CG1 VAL A 287      37.512  31.509 -87.965
ATOM   4491  CG2 VAL A 287      35.587  29.922 -87.849
ATOM   4495  C   VAL A 287      34.185  32.479 -86.324
ATOM   4496  O   VAL A 287      33.898  33.651 -86.566
ATOM   4497  N   GLU A 288      33.248  31.579 -86.005
ATOM   4499  CA  GLU A 288      31.821  31.914 -86.016
ATOM   4501  CB  GLU A 288      30.980  30.669 -86.342
ATOM   4504  CG  GLU A 288      30.615  29.874 -85.083
ATOM   4507  CD  GLU A 288      29.988  28.524 -85.389
ATOM   4508  OE1 GLU A 288      29.012  28.518 -86.178
ATOM   4509  OE2 GLU A 288      30.438  27.526 -84.785
ATOM   4510  C   GLU A 288      31.355  32.605 -84.724
ATOM   4511  O   GLU A 288      30.238  33.114 -84.682
ATOM   4512  N   LEU A 289      32.194  32.636 -83.683
ATOM   4514  CA  LEU A 289      31.961  33.424 -82.472
ATOM   4516  CB  LEU A 289      32.487  32.649 -81.254
ATOM   4519  CG  LEU A 289      31.780  31.302 -80.996
ATOM   4521  CD1 LEU A 289      32.350  30.675 -79.722
ATOM   4525  CD2 LEU A 289      30.260  31.434 -80.839
ATOM   4529  C   LEU A 289      32.570  34.830 -82.561
ATOM   4530  O   LEU A 289      32.184  35.708 -81.793
ATOM   4531  N   LEU A 290      33.464  35.078 -83.527
ATOM   4533  CA  LEU A 290      33.915  36.425 -83.877
ATOM   4535  CB  LEU A 290      35.248  36.302 -84.642
ATOM   4538  CG  LEU A 290      36.038  37.626 -84.752
ATOM   4540  CD1 LEU A 290      37.543  37.361 -84.638
ATOM   4544  CD2 LEU A 290      35.796  38.346 -86.084
ATOM   4548  C   LEU A 290      32.844  37.215 -84.659
ATOM   4549  O   LEU A 290      32.837  38.442 -84.591
ATOM   4550  N   LYS A 291      31.935  36.534 -85.381
ATOM   4552  CA  LYS A 291      30.924  37.171 -86.249
ATOM   4554  CB  LYS A 291      30.253  36.122 -87.166
ATOM   4557  CG  LYS A 291      29.044  35.396 -86.545
ATOM   4560  CD  LYS A 291      28.692  34.094 -87.285
ATOM   4563  CE  LYS A 291      27.571  33.365 -86.534
ATOM   4566  NZ  LYS A 291      27.235  32.048 -87.130
ATOM   4570  C   LYS A 291      29.893  38.014 -85.483
ATOM   4571  O   LYS A 291      29.418  39.017 -86.010
ATOM   4572  N   THR A 292      29.541  37.609 -84.259
ATOM   4574  CA  THR A 292      28.567  38.302 -83.411
ATOM   4576  CB  THR A 292      27.862  37.307 -82.461
ATOM   4578  CG2 THR A 292      26.581  37.929 -81.895
ATOM   4582  OG1 THR A 292      27.472  36.132 -83.150
ATOM   4584  C   THR A 292      29.295  39.433 -82.649
ATOM   4585  O   THR A 292      30.341  39.180 -82.048
ATOM   4586  N   PRO A 293      28.803  40.692 -82.662
ATOM   4587  CD  PRO A 293      27.547  41.122 -83.265
ATOM   4590  CG  PRO A 293      27.364  42.584 -82.865
ATOM   4593  CB  PRO A 293      28.799  43.083 -82.720
ATOM   4596  CA  PRO A 293      29.566  41.862 -82.188
ATOM   4598  C   PRO A 293      29.783  41.936 -80.659
ATOM   4599  O   PRO A 293      30.409  42.871 -80.165
ATOM   4600  N   ASN A 294      29.272  40.963 -79.902
ATOM   4602  CA  ASN A 294      29.322  40.851 -78.443
ATOM   4604  CB  ASN A 294      28.140  39.950 -78.005
ATOM   4607  CG  ASN A 294      28.159  38.546 -78.617
ATOM   4608  OD1 ASN A 294      28.893  38.269 -79.550
ATOM   4609  ND2 ASN A 294      27.349  37.625 -78.145
ATOM   4612  C   ASN A 294      30.653  40.310 -77.873
ATOM   4613  O   ASN A 294      30.977  40.623 -76.726
ATOM   4614  N   LEU A 295      31.409  39.486 -78.615
ATOM   4616  CA  LEU A 295      32.459  38.625 -78.042
ATOM   4618  CB  LEU A 295      32.249  37.174 -78.526
ATOM   4621  CG  LEU A 295      31.130  36.440 -77.761
ATOM   4623  CD1 LEU A 295      30.605  35.259 -78.578
ATOM   4627  CD2 LEU A 295      31.640  35.909 -76.416
ATOM   4631  C   LEU A 295      33.879  39.151 -78.302
ATOM   4632  O   LEU A 295      34.432  39.848 -77.445
ATOM   4633  N   GLY A 296      34.467  38.810 -79.453
ATOM   4635  CA  GLY A 296      35.829  39.171 -79.853
ATOM   4638  C   GLY A 296      36.939  38.300 -79.239
ATOM   4639  O   GLY A 296      36.766  37.634 -78.216
ATOM   4640  N   LYS A 297      38.114  38.337 -79.889
ATOM   4642  CA  LYS A 297      39.205  37.347 -79.810
ATOM   4644  CB  LYS A 297      40.420  37.864 -80.616
ATOM   4647  CG  LYS A 297      41.107  36.826 -81.521
ATOM   4650  CD  LYS A 297      41.848  35.689 -80.796
ATOM   4653  CE  LYS A 297      40.941  34.472 -80.592
ATOM   4656  NZ  LYS A 297      41.652  33.356 -79.938
ATOM   4660  C   LYS A 297      39.610  36.964 -78.381
ATOM   4661  O   LYS A 297      39.685  35.775 -78.063
ATOM   4662  N   LYS A 298      39.866  37.963 -77.526
ATOM   4664  CA  LYS A 298      40.377  37.781 -76.161
ATOM   4666  CB  LYS A 298      40.538  39.156 -75.482
ATOM   4669  CG  LYS A 298      41.380  39.102 -74.193
ATOM   4672  CD  LYS A 298      40.549  38.961 -72.909
ATOM   4675  CE  LYS A 298      41.484  38.705 -71.722
ATOM   4678  NZ  LYS A 298      40.749  38.732 -70.439
ATOM   4682  C   LYS A 298      39.507  36.821 -75.345
ATOM   4683  O   LYS A 298      40.040  35.934 -74.684
ATOM   4684  N   SER A 299      38.180  36.954 -75.435
ATOM   4686  CA  SER A 299      37.236  36.102 -74.703
ATOM   4688  CB  SER A 299      35.888  36.812 -74.527
ATOM   4691  OG  SER A 299      35.987  37.922 -73.649
ATOM   4693  C   SER A 299      37.029  34.716 -75.333
ATOM   4694  O   SER A 299      36.473  33.840 -74.676
ATOM   4695  N   LEU A 300      37.501  34.482 -76.567
ATOM   4697  CA  LEU A 300      37.562  33.145 -77.170
ATOM   4699  CB  LEU A 300      37.469  33.236 -78.707
ATOM   4702  CG  LEU A 300      36.401  34.196 -79.270
ATOM   4704  CD1 LEU A 300      36.461  34.196 -80.797
ATOM   4708  CD2 LEU A 300      34.980  33.831 -78.834
ATOM   4712  C   LEU A 300      38.847  32.418 -76.731
ATOM   4713  O   LEU A 300      38.826  31.218 -76.452
ATOM   4714  N   THR A 301      39.962  33.156 -76.623
ATOM   4716  CA  THR A 301      41.198  32.711 -75.959
ATOM   4718  CB  THR A 301      42.299  33.783 -76.094
ATOM   4720  CG2 THR A 301      43.551  33.517 -75.260
ATOM   4724  OG1 THR A 301      42.735  33.883 -77.433
ATOM   4726  C   THR A 301      40.943  32.355 -74.488
ATOM   4727  O   THR A 301      41.172  31.209 -74.101
ATOM   4728  N   GLU A 302      40.463  33.311 -73.675
ATOM   4730  CA  GLU A 302      40.533  33.221 -72.206
ATOM   4732  CB  GLU A 302      40.071  34.542 -71.557
ATOM   4735  CG  GLU A 302      38.550  34.661 -71.355
ATOM   4738  CD  GLU A 302      38.106  36.086 -71.010
ATOM   4739  OE1 GLU A 302      38.899  36.852 -70.419
ATOM   4740  OE2 GLU A 302      36.950  36.434 -71.351
ATOM   4741  C   GLU A 302      39.798  32.012 -71.612
ATOM   4742  O   GLU A 302      40.185  31.514 -70.560
ATOM   4743  N   ILE A 303      38.762  31.512 -72.294
ATOM   4745  CA  ILE A 303      38.022  30.325 -71.869
ATOM   4747  CB  ILE A 303      36.559  30.436 -72.353
ATOM   4749  CG2 ILE A 303      36.430  30.384 -73.886
ATOM   4753  CG1 ILE A 303      35.674  29.381 -71.660
ATOM   4756  CD1 ILE A 303      34.192  29.779 -71.626
ATOM   4760  C   ILE A 303      38.734  29.016 -72.261
ATOM   4761  O   ILE A 303      38.662  28.042 -71.511
ATOM   4762  N   LYS A 304      39.493  28.981 -73.370
ATOM   4764  CA  LYS A 304      40.337  27.824 -73.719
ATOM   4766  CB  LYS A 304      40.723  27.820 -75.199
ATOM   4769  CG  LYS A 304      39.528  27.430 -76.080
ATOM   4772  CD  LYS A 304      39.967  27.108 -77.517
ATOM   4775  CE  LYS A 304      40.695  28.273 -78.193
ATOM   4778  NZ  LYS A 304      39.834  29.472 -78.281
ATOM   4782  C   LYS A 304      41.590  27.721 -72.854
ATOM   4783  O   LYS A 304      41.983  26.603 -72.521
ATOM   4784  N   ASP A 305      42.158  28.858 -72.431
ATOM   4786  CA  ASP A 305      43.240  28.890 -71.435
ATOM   4788  CB  ASP A 305      43.597  30.338 -71.059
ATOM   4791  CG  ASP A 305      44.116  31.202 -72.212
ATOM   4792  OD1 ASP A 305      44.702  30.639 -73.164
ATOM   4793  OD2 ASP A 305      43.929  32.435 -72.111
ATOM   4794  C   ASP A 305      42.840  28.116 -70.168
ATOM   4795  O   ASP A 305      43.648  27.382 -69.600
ATOM   4796  N   VAL A 306      41.567  28.239 -69.762
ATOM   4798  CA  VAL A 306      40.977  27.452 -68.678
ATOM   4800  CB  VAL A 306      39.711  28.110 -68.102
ATOM   4802  CG1 VAL A 306      39.225  27.321 -66.879
ATOM   4806  CG2 VAL A 306      39.977  29.552 -67.653
ATOM   4810  C   VAL A 306      40.687  26.019 -69.125
ATOM   4811  O   VAL A 306      41.121  25.101 -68.438
ATOM   4812  N   LEU A 307      39.972  25.787 -70.238
ATOM   4814  CA  LEU A 307      39.583  24.428 -70.660
ATOM   4816  CB  LEU A 307      38.712  24.469 -71.926
ATOM   4819  CG  LEU A 307      37.293  25.024 -71.706
ATOM   4821  CD1 LEU A 307      36.642  25.320 -73.060
ATOM   4825  CD2 LEU A 307      36.403  24.034 -70.948
ATOM   4829  C   LEU A 307      40.770  23.470 -70.857
ATOM   4830  O   LEU A 307      40.609  22.270 -70.622
ATOM   4831  N   ALA A 308      41.967  23.983 -71.171
ATOM   4833  CA  ALA A 308      43.213  23.219 -71.123
ATOM   4835  CB  ALA A 308      44.373  24.150 -71.495
ATOM   4839  C   ALA A 308      43.436  22.538 -69.755
ATOM   4840  O   ALA A 308      43.718  21.340 -69.718
ATOM   4841  N   SER A 309      43.224  23.248 -68.631
ATOM   4843  CA  SER A 309      43.282  22.682 -67.267
ATOM   4845  CB  SER A 309      43.233  23.777 -66.181
ATOM   4848  OG  SER A 309      41.938  24.252 -65.850
ATOM   4850  C   SER A 309      42.211  21.619 -66.988
ATOM   4851  O   SER A 309      42.293  20.917 -65.981
ATOM   4852  N   ARG A 310      41.223  21.478 -67.883
ATOM   4854  CA  ARG A 310      40.090  20.555 -67.782
ATOM   4856  CB  ARG A 310      38.771  21.352 -67.850
ATOM   4859  CG  ARG A 310      38.685  22.629 -66.992
ATOM   4862  CD  ARG A 310      38.964  22.399 -65.498
ATOM   4865  NE  ARG A 310      38.182  23.324 -64.657
ATOM   4867  CZ  ARG A 310      38.551  24.459 -64.078
ATOM   4868  NH1 ARG A 310      39.741  24.988 -64.183
ATOM   4871  NH2 ARG A 310      37.676  25.115 -63.372
ATOM   4874  C   ARG A 310      40.116  19.453 -68.855
ATOM   4875  O   ARG A 310      39.207  18.628 -68.887
ATOM   4876  N   GLY A 311      41.135  19.429 -69.727
ATOM   4878  CA  GLY A 311      41.274  18.442 -70.801
ATOM   4881  C   GLY A 311      40.374  18.674 -72.023
ATOM   4882  O   GLY A 311      40.203  17.747 -72.811
ATOM   4883  N   LEU A 312      39.801  19.875 -72.191
ATOM   4885  CA  LEU A 312      38.898  20.220 -73.299
ATOM   4887  CB  LEU A 312      37.527  20.676 -72.734
ATOM   4890  CG  LEU A 312      36.373  19.653 -72.772
ATOM   4892  CD1 LEU A 312      35.947  19.309 -74.202
ATOM   4896  CD2 LEU A 312      36.687  18.366 -72.009
ATOM   4900  C   LEU A 312      39.494  21.301 -74.216
ATOM   4901  O   LEU A 312      40.406  22.039 -73.848
ATOM   4902  N   SER A 313      38.897  21.430 -75.402
ATOM   4904  CA  SER A 313      39.051  22.538 -76.345
ATOM   4906  CB  SER A 313      40.134  22.166 -77.365
ATOM   4909  OG  SER A 313      40.458  23.265 -78.192
ATOM   4911  C   SER A 313      37.702  22.778 -77.043
ATOM   4912  O   SER A 313      36.813  21.932 -76.954
ATOM   4913  N   LEU A 314      37.549  23.886 -77.780
ATOM   4915  CA  LEU A 314      36.601  23.936 -78.902
ATOM   4917  CB  LEU A 314      36.527  25.360 -79.492
ATOM   4920  CG  LEU A 314      35.557  26.320 -78.776
ATOM   4922  CD1 LEU A 314      35.976  26.657 -77.342
ATOM   4926  CD2 LEU A 314      35.482  27.637 -79.556
ATOM   4930  C   LEU A 314      37.052  22.937 -79.985
ATOM   4931  O   LEU A 314      38.247  22.657 -80.114
ATOM   4932  N   GLY A 315      36.113  22.425 -80.789
ATOM   4934  CA  GLY A 315      36.448  21.430 -81.816
ATOM   4937  C   GLY A 315      36.627  20.016 -81.250
ATOM   4938  O   GLY A 315      37.517  19.288 -81.689
ATOM   4939  N   MET A 316      35.780  19.646 -80.282
ATOM   4941  CA  MET A 316      35.592  18.285 -79.763
ATOM   4943  CB  MET A 316      36.269  18.145 -78.383
ATOM   4946  CG  MET A 316      37.786  18.368 -78.383
ATOM   4949  SD  MET A 316      38.499  18.163 -76.726
ATOM   4950  CE  MET A 316      40.273  18.274 -77.057
ATOM   4954  C   MET A 316      34.087  17.945 -79.729
ATOM   4955  O   MET A 316      33.643  17.306 -78.751
ATOM   4956  OXT MET A 316      33.399  18.351 -80.691
TER
ATOM   4957  N   MET F 113     -42.054  51.102  20.950
ATOM   4961  CA  MET F 113     -42.552  52.255  21.733
ATOM   4963  CB  MET F 113     -42.443  51.998  23.249
ATOM   4966  CG  MET F 113     -41.003  51.853  23.765
ATOM   4969  SD  MET F 113     -40.176  50.285  23.398
ATOM   4970  CE  MET F 113     -38.528  50.724  24.017
ATOM   4974  C   MET F 113     -41.813  53.533  21.340
ATOM   4975  O   MET F 113     -40.770  53.443  20.704
ATOM   4976  N   GLU F 114     -42.352  54.694  21.730
ATOM   4978  CA  GLU F 114     -41.646  55.985  21.786
ATOM   4980  CB  GLU F 114     -42.684  57.094  22.102
ATOM   4983  CG  GLU F 114     -42.682  58.322  21.171
ATOM   4986  CD  GLU F 114     -41.427  59.194  21.297
ATOM   4987  OE1 GLU F 114     -40.362  58.748  20.814
ATOM   4988  OE2 GLU F 114     -41.485  60.280  21.907
ATOM   4989  C   GLU F 114     -40.511  55.979  22.844
ATOM   4990  O   GLU F 114     -40.365  55.041  23.626
ATOM   4991  N   GLY F 115     -39.728  57.058  22.874
ATOM   4993  CA  GLY F 115     -38.514  57.266  23.673
ATOM   4996  C   GLY F 115     -37.445  58.088  22.931
ATOM   4997  O   GLY F 115     -36.282  58.092  23.326
ATOM   4998  N   GLU F 116     -37.824  58.738  21.825
ATOM   5000  CA  GLU F 116     -36.973  59.184  20.726
ATOM   5002  CB  GLU F 116     -37.171  58.215  19.544
ATOM   5005  CG  GLU F 116     -36.387  56.914  19.728
ATOM   5008  CD  GLU F 116     -36.692  55.859  18.659
ATOM   5009  OE1 GLU F 116     -35.956  54.850  18.673
ATOM   5010  OE2 GLU F 116     -37.622  56.047  17.842
ATOM   5011  C   GLU F 116     -37.360  60.593  20.278
ATOM   5012  O   GLU F 116     -36.514  61.488  20.255
ATOM   5013  N   ILE F 117     -38.636  60.790  19.918
ATOM   5015  CA  ILE F 117     -39.164  62.058  19.401
ATOM   5017  CB  ILE F 117     -40.564  61.815  18.779
ATOM   5019  CG2 ILE F 117     -41.477  63.057  18.778
ATOM   5023  CG1 ILE F 117     -40.319  61.234  17.364
ATOM   5026  CD1 ILE F 117     -41.570  60.828  16.581
ATOM   5030  C   ILE F 117     -39.098  63.175  20.451
ATOM   5031  O   ILE F 117     -38.963  64.342  20.085
ATOM   5032  N   ASP F 118     -39.066  62.826  21.741
ATOM   5034  CA  ASP F 118     -38.664  63.744  22.803
ATOM   5036  CB  ASP F 118     -38.843  63.070  24.176
ATOM   5039  CG  ASP F 118     -38.768  64.079  25.328
ATOM   5040  OD1 ASP F 118     -38.470  63.643  26.458
ATOM   5041  OD2 ASP F 118     -38.987  65.286  25.060
ATOM   5042  C   ASP F 118     -37.228  64.279  22.599
ATOM   5043  O   ASP F 118     -37.027  65.461  22.313
ATOM   5044  N   ILE F 119     -36.201  63.437  22.750
ATOM   5046  CA  ILE F 119     -34.798  63.879  22.682
ATOM   5048  CB  ILE F 119     -33.832  62.813  23.240
ATOM   5050  CG2 ILE F 119     -34.080  62.692  24.757
ATOM   5054  CG1 ILE F 119     -33.954  61.467  22.488
ATOM   5057  CD1 ILE F 119     -32.973  60.395  22.971
ATOM   5061  C   ILE F 119     -34.379  64.366  21.288
ATOM   5062  O   ILE F 119     -33.462  65.182  21.198
ATOM   5063  N   ALA F 120     -35.098  63.977  20.225
ATOM   5065  CA  ALA F 120     -34.913  64.479  18.864
ATOM   5067  CB  ALA F 120     -36.007  63.886  17.974
ATOM   5071  C   ALA F 120     -34.900  66.017  18.772
ATOM   5072  O   ALA F 120     -34.150  66.574  17.969
ATOM   5073  N   LYS F 121     -35.650  66.708  19.647
ATOM   5075  CA  LYS F 121     -35.656  68.175  19.782
ATOM   5077  CB  LYS F 121     -36.573  68.578  20.956
ATOM   5080  CG  LYS F 121     -38.033  68.115  20.752
ATOM   5083  CD  LYS F 121     -39.045  68.563  21.827
ATOM   5086  CE  LYS F 121     -38.549  68.660  23.281
ATOM   5089  NZ  LYS F 121     -38.055  67.379  23.834
ATOM   5093  C   LYS F 121     -34.235  68.753  19.941
ATOM   5094  O   LYS F 121     -33.908  69.759  19.308
ATOM   5095  N   ARG F 122     -33.374  68.070  20.718
ATOM   5097  CA  ARG F 122     -31.979  68.459  20.993
ATOM   5099  CB  ARG F 122     -31.386  67.606  22.129
ATOM   5102  CG  ARG F 122     -32.064  67.839  23.494
ATOM   5105  CD  ARG F 122     -31.655  66.782  24.535
ATOM   5108  NE  ARG F 122     -30.198  66.776  24.755
ATOM   5110  CZ  ARG F 122     -29.430  65.757  25.115
ATOM   5111  NH1 ARG F 122     -29.894  64.624  25.601
ATOM   5114  NH2 ARG F 122     -28.145  65.853  24.915
ATOM   5117  C   ARG F 122     -31.068  68.386  19.764
ATOM   5118  O   ARG F 122     -30.063  69.096  19.724
ATOM   5119  N   ILE F 123     -31.401  67.556  18.765
ATOM   5121  CA  ILE F 123     -30.651  67.493  17.504
ATOM   5123  CB  ILE F 123     -31.033  66.247  16.661
ATOM   5125  CG2 ILE F 123     -30.353  66.293  15.278
ATOM   5129  CG1 ILE F 123     -30.608  64.948  17.394
ATOM   5132  CD1 ILE F 123     -31.301  63.682  16.871
ATOM   5136  C   ILE F 123     -30.810  68.827  16.758
ATOM   5137  O   ILE F 123     -29.807  69.489  16.498
ATOM   5138  N   GLU F 124     -32.045  69.264  16.464
ATOM   5140  CA  GLU F 124     -32.274  70.537  15.762
ATOM   5142  CB  GLU F 124     -33.763  70.776  15.460
ATOM   5145  CG  GLU F 124     -34.344  69.848  14.385
ATOM   5148  CD  GLU F 124     -35.677  70.414  13.874
ATOM   5149  OE1 GLU F 124     -36.727  70.265  14.544
ATOM   5150  OE2 GLU F 124     -35.674  71.077  12.817
ATOM   5151  C   GLU F 124     -31.703  71.745  16.525
ATOM   5152  O   GLU F 124     -31.004  72.565  15.922
ATOM   5153  N   ASP F 125     -31.958  71.863  17.840
ATOM   5155  CA  ASP F 125     -31.508  73.040  18.603
ATOM   5157  CB  ASP F 125     -32.375  73.244  19.867
ATOM   5160  CG  ASP F 125     -31.834  72.659  21.177
ATOM   5161  OD1 ASP F 125     -30.846  73.217  21.705
ATOM   5162  OD2 ASP F 125     -32.441  71.695  21.685
ATOM   5163  C   ASP F 125     -29.974  73.100  18.813
ATOM   5164  O   ASP F 125     -29.428  74.157  19.145
ATOM   5165  N   GLY F 126     -29.254  72.006  18.512
ATOM   5167  CA  GLY F 126     -27.794  71.979  18.376
ATOM   5170  C   GLY F 126     -27.267  72.256  16.965
ATOM   5171  O   GLY F 126     -26.107  72.642  16.837
ATOM   5172  N   ILE F 127     -28.094  72.136  15.917
ATOM   5174  CA  ILE F 127     -27.741  72.605  14.568
ATOM   5176  CB  ILE F 127     -28.632  71.939  13.490
ATOM   5178  CG2 ILE F 127     -28.325  72.550  12.116
ATOM   5182  CG1 ILE F 127     -28.374  70.415  13.438
ATOM   5185  CD1 ILE F 127     -29.294  69.636  12.486
ATOM   5189  C   ILE F 127     -27.814  74.138  14.503
ATOM   5190  O   ILE F 127     -26.898  74.766  13.966
ATOM   5191  N   ASN F 128     -28.878  74.737  15.068
ATOM   5193  CA  ASN F 128     -29.152  76.184  15.068
ATOM   5195  CB  ASN F 128     -30.261  76.477  16.105
ATOM   5198  CG  ASN F 128     -30.443  77.950  16.496
ATOM   5199  OD1 ASN F 128     -30.749  78.243  17.640
ATOM   5200  ND2 ASN F 128     -30.235  78.894  15.592
ATOM   5203  C   ASN F 128     -27.887  77.034  15.290
ATOM   5204  O   ASN F 128     -27.592  77.905  14.473
ATOM   5205  N   GLN F 129     -27.128  76.747  16.355
ATOM   5207  CA  GLN F 129     -25.908  77.475  16.725
ATOM   5209  CB  GLN F 129     -25.324  76.869  18.007
ATOM   5212  CG  GLN F 129     -26.170  77.215  19.239
ATOM   5215  CD  GLN F 129     -25.479  76.827  20.540
ATOM   5216  OE1 GLN F 129     -25.991  76.054  21.336
ATOM   5217  NE2 GLN F 129     -24.298  77.354  20.804
ATOM   5220  C   GLN F 129     -24.803  77.479  15.657
ATOM   5221  O   GLN F 129     -23.961  78.382  15.644
ATOM   5222  N   VAL F 130     -24.755  76.458  14.793
ATOM   5224  CA  VAL F 130     -23.737  76.353  13.742
ATOM   5226  CB  VAL F 130     -23.381  74.880  13.465
ATOM   5228  CG1 VAL F 130     -22.225  74.780  12.459
ATOM   5232  CG2 VAL F 130     -22.942  74.156  14.753
ATOM   5236  C   VAL F 130     -24.167  77.116  12.476
ATOM   5237  O   VAL F 130     -23.306  77.669  11.786
ATOM   5238  N   GLN F 131     -25.483  77.238  12.226
ATOM   5240  CA  GLN F 131     -26.086  78.094  11.187
ATOM   5242  CB  GLN F 131     -27.637  77.986  11.261
ATOM   5245  CG  GLN F 131     -28.373  77.723   9.929
ATOM   5248  CD  GLN F 131     -28.681  78.983   9.117
ATOM   5249  OE1 GLN F 131     -27.787  79.756   8.809
ATOM   5250  NE2 GLN F 131     -29.924  79.214   8.725
ATOM   5253  C   GLN F 131     -25.552  79.533  11.346
ATOM   5254  O   GLN F 131     -24.773  80.014  10.521
ATOM   5255  N   CYS F 132     -25.841  80.166  12.490
ATOM   5257  CA  CYS F 132     -25.290  81.455  12.923
ATOM   5259  CB  CYS F 132     -26.219  82.047  14.000
ATOM   5262  SG  CYS F 132     -26.411  80.942  15.425
ATOM   5264  C   CYS F 132     -23.804  81.419  13.364
ATOM   5265  O   CYS F 132     -23.371  82.286  14.123
ATOM   5266  N   SER F 133     -22.993  80.466  12.877
ATOM   5268  CA  SER F 133     -21.530  80.438  13.081
ATOM   5270  CB  SER F 133     -21.125  79.365  14.090
ATOM   5273  OG  SER F 133     -21.560  79.725  15.379
ATOM   5275  C   SER F 133     -20.737  80.262  11.788
ATOM   5276  O   SER F 133     -19.681  80.870  11.645
ATOM   5277  N   VAL F 134     -21.247  79.509  10.807
ATOM   5279  CA  VAL F 134     -20.690  79.537   9.444
ATOM   5281  CB  VAL F 134     -21.267  78.369   8.621
ATOM   5283  CG1 VAL F 134     -20.944  78.456   7.125
ATOM   5287  CG2 VAL F 134     -20.708  77.034   9.139
ATOM   5291  C   VAL F 134     -20.948  80.891   8.760
ATOM   5292  O   VAL F 134     -20.137  81.336   7.949
ATOM   5293  N   ALA F 135     -22.063  81.555   9.092
ATOM   5295  CA  ALA F 135     -22.566  82.743   8.401
ATOM   5297  CB  ALA F 135     -23.882  83.137   9.077
ATOM   5301  C   ALA F 135     -21.588  83.936   8.332
ATOM   5302  O   ALA F 135     -21.614  84.694   7.364
ATOM   5303  N   GLU F 136     -20.696  84.077   9.319
ATOM   5305  CA  GLU F 136     -19.781  85.216   9.478
ATOM   5307  CB  GLU F 136     -19.200  85.177  10.911
ATOM   5310  CG  GLU F 136     -19.657  86.373  11.750
ATOM   5313  CD  GLU F 136     -21.103  86.184  12.211
ATOM   5314  OE1 GLU F 136     -21.261  85.726  13.369
ATOM   5315  OE2 GLU F 136     -22.018  86.448  11.390
ATOM   5316  C   GLU F 136     -18.605  85.264   8.488
ATOM   5317  O   GLU F 136     -17.849  86.236   8.481
ATOM   5318  N   TYR F 137     -18.374  84.192   7.728
ATOM   5320  CA  TYR F 137     -17.013  83.731   7.460
ATOM   5322  CB  TYR F 137     -16.978  82.237   7.816
ATOM   5325  CG  TYR F 137     -15.646  81.513   7.755
ATOM   5326  CD1 TYR F 137     -14.446  82.124   8.182
ATOM   5328  CE1 TYR F 137     -13.239  81.397   8.170
ATOM   5330  CZ  TYR F 137     -13.232  80.052   7.739
ATOM   5331  OH  TYR F 137     -12.067  79.362   7.651
ATOM   5333  CE2 TYR F 137     -14.435  79.437   7.333
ATOM   5335  CD2 TYR F 137     -15.636  80.165   7.349
ATOM   5337  C   TYR F 137     -16.561  84.054   6.018
ATOM   5338  O   TYR F 137     -17.145  83.514   5.072
ATOM   5339  N   PRO F 138     -15.538  84.924   5.822
ATOM   5340  CD  PRO F 138     -14.837  85.685   6.854
ATOM   5343  CG  PRO F 138     -14.003  86.742   6.132
ATOM   5346  CB  PRO F 138     -13.717  86.076   4.792
ATOM   5349  CA  PRO F 138     -15.024  85.326   4.508
ATOM   5351  C   PRO F 138     -14.810  84.180   3.512
ATOM   5352  O   PRO F 138     -15.203  84.306   2.354
ATOM   5353  N   GLU F 139     -14.233  83.059   3.968
ATOM   5355  CA  GLU F 139     -14.046  81.834   3.184
ATOM   5357  CB  GLU F 139     -13.348  80.781   4.069
ATOM   5360  CG  GLU F 139     -12.950  79.516   3.291
ATOM   5363  CD  GLU F 139     -12.378  78.382   4.157
ATOM   5364  OE1 GLU F 139     -12.100  78.585   5.364
ATOM   5365  OE2 GLU F 139     -12.227  77.270   3.588
ATOM   5366  C   GLU F 139     -15.384  81.321   2.622
ATOM   5367  O   GLU F 139     -15.541  81.223   1.405
ATOM   5368  N   ALA F 140     -16.350  81.031   3.507
ATOM   5370  CA  ALA F 140     -17.687  80.540   3.171
ATOM   5372  CB  ALA F 140     -18.504  80.385   4.463
ATOM   5376  C   ALA F 140     -18.410  81.455   2.172
ATOM   5377  O   ALA F 140     -18.893  80.981   1.141
ATOM   5378  N   ILE F 141     -18.476  82.760   2.474
ATOM   5380  CA  ILE F 141     -19.118  83.756   1.609
ATOM   5382  CB  ILE F 141     -19.250  85.121   2.341
ATOM   5384  CG2 ILE F 141     -18.858  86.364   1.516
ATOM   5388  CG1 ILE F 141     -20.678  85.284   2.914
ATOM   5391  CD1 ILE F 141     -21.752  85.672   1.883
ATOM   5395  C   ILE F 141     -18.429  83.825   0.241
ATOM   5396  O   ILE F 141     -19.107  83.660  -0.773
ATOM   5397  N   THR F 142     -17.103  84.024   0.186
ATOM   5399  CA  THR F 142     -16.390  84.134  -1.094
ATOM   5401  CB  THR F 142     -14.911  84.500  -0.891
ATOM   5403  CG2 THR F 142     -14.087  84.541  -2.181
ATOM   5407  OG1 THR F 142     -14.840  85.809  -0.357
ATOM   5409  C   THR F 142     -16.567  82.865  -1.918
ATOM   5410  O   THR F 142     -16.969  82.968  -3.073
ATOM   5411  N   TYR F 143     -16.370  81.679  -1.328
ATOM   5413  CA  TYR F 143     -16.623  80.400  -1.994
ATOM   5415  CB  TYR F 143     -16.415  79.262  -0.985
ATOM   5418  CG  TYR F 143     -16.804  77.909  -1.537
ATOM   5419  CD1 TYR F 143     -15.992  77.285  -2.503
ATOM   5421  CE1 TYR F 143     -16.409  76.081  -3.099
ATOM   5423  CZ  TYR F 143     -17.633  75.491  -2.715
ATOM   5424  OH  TYR F 143     -18.031  74.324  -3.289
ATOM   5426  CE2 TYR F 143     -18.436  76.109  -1.730
ATOM   5428  CD2 TYR F 143     -18.024  77.321  -1.150
ATOM   5430  C   TYR F 143     -18.016  80.338  -2.649
ATOM   5431  O   TYR F 143     -18.126  79.987  -3.828
ATOM   5432  N   LEU F 144     -19.073  80.725  -1.918
ATOM   5434  CA  LEU F 144     -20.437  80.716  -2.450
ATOM   5436  CB  LEU F 144     -21.459  81.011  -1.331
ATOM   5439  CG  LEU F 144     -22.699  80.107  -1.472
ATOM   5441  CD1 LEU F 144     -22.439  78.766  -0.782
ATOM   5445  CD2 LEU F 144     -23.971  80.694  -0.864
ATOM   5449  C   LEU F 144     -20.626  81.678  -3.635
ATOM   5450  O   LEU F 144     -21.346  81.344  -4.577
ATOM   5451  N   LEU F 145     -19.981  82.855  -3.611
ATOM   5453  CA  LEU F 145     -20.014  83.785  -4.743
ATOM   5455  CB  LEU F 145     -19.736  85.238  -4.298
ATOM   5458  CG  LEU F 145     -20.902  86.011  -3.630
ATOM   5460  CD1 LEU F 145     -22.303  85.534  -4.038
ATOM   5464  CD2 LEU F 145     -20.813  86.007  -2.106
ATOM   5468  C   LEU F 145     -19.102  83.370  -5.904
ATOM   5469  O   LEU F 145     -19.489  83.626  -7.045
ATOM   5470  N   GLU F 146     -17.961  82.707  -5.679
ATOM   5472  CA  GLU F 146     -17.128  82.206  -6.783
ATOM   5474  CB  GLU F 146     -15.737  81.731  -6.323
ATOM   5477  CG  GLU F 146     -14.821  82.769  -5.654
ATOM   5480  CD  GLU F 146     -14.888  84.168  -6.270
ATOM   5481  OE1 GLU F 146     -13.962  84.572  -7.007
ATOM   5482  OE2 GLU F 146     -15.837  84.918  -5.955
ATOM   5483  C   GLU F 146     -17.825  81.068  -7.538
ATOM   5484  O   GLU F 146     -17.691  80.980  -8.758
ATOM   5485  N   GLN F 147     -18.621  80.235  -6.850
ATOM   5487  CA  GLN F 147     -19.437  79.216  -7.516
ATOM   5489  CB  GLN F 147     -20.115  78.304  -6.475
ATOM   5492  CG  GLN F 147     -20.772  77.046  -7.095
ATOM   5495  CD  GLN F 147     -19.807  75.890  -7.365
ATOM   5496  OE1 GLN F 147     -18.611  76.071  -7.565
ATOM   5497  NE2 GLN F 147     -20.273  74.653  -7.407
ATOM   5500  C   GLN F 147     -20.471  79.848  -8.465
ATOM   5501  O   GLN F 147     -20.706  79.309  -9.546
ATOM   5502  N   TYR F 148     -21.069  80.996  -8.109
ATOM   5504  CA  TYR F 148     -22.145  81.588  -8.912
ATOM   5506  CB  TYR F 148     -22.821  82.751  -8.166
ATOM   5509  CG  TYR F 148     -24.101  83.153  -8.874
ATOM   5510  CD1 TYR F 148     -25.222  82.302  -8.804
ATOM   5512  CE1 TYR F 148     -26.306  82.488  -9.684
ATOM   5514  CZ  TYR F 148     -26.263  83.530 -10.635
ATOM   5515  OH  TYR F 148     -27.193  83.593 -11.624
ATOM   5517  CE2 TYR F 148     -25.187  84.443 -10.631
ATOM   5519  CD2 TYR F 148     -24.106  84.254  -9.751
ATOM   5521  C   TYR F 148     -21.700  81.994 -10.333
ATOM   5522  O   TYR F 148     -22.472  81.845 -11.279
ATOM   5523  N   ASN F 149     -20.435  82.406 -10.516
ATOM   5525  CA  ASN F 149     -19.830  82.688 -11.830
ATOM   5527  CB  ASN F 149     -18.308  82.888 -11.647
ATOM   5530  CG  ASN F 149     -17.854  84.337 -11.667
ATOM   5531  OD1 ASN F 149     -18.553  85.251 -11.241
ATOM   5532  ND2 ASN F 149     -16.648  84.577 -12.141
ATOM   5535  C   ASN F 149     -20.073  81.561 -12.850
ATOM   5536  O   ASN F 149     -20.382  81.812 -14.014
ATOM   5537  N   ARG F 150     -19.915  80.316 -12.388
ATOM   5539  CA  ARG F 150     -19.961  79.073 -13.164
ATOM   5541  CB  ARG F 150     -19.567  77.915 -12.236
ATOM   5544  CG  ARG F 150     -18.277  78.149 -11.428
ATOM   5547  CD  ARG F 150     -18.066  77.021 -10.419
ATOM   5550  NE  ARG F 150     -17.444  75.846 -11.038
ATOM   5552  CZ  ARG F 150     -16.826  74.855 -10.415
ATOM   5553  NH1 ARG F 150     -16.795  74.762  -9.105
ATOM   5556  NH2 ARG F 150     -16.219  73.925 -11.106
ATOM   5559  C   ARG F 150     -21.348  78.795 -13.748
ATOM   5560  O   ARG F 150     -21.458  78.114 -14.765
ATOM   5561  N   VAL F 151     -22.400  79.323 -13.111
ATOM   5563  CA  VAL F 151     -23.788  79.240 -13.577
ATOM   5565  CB  VAL F 151     -24.772  79.731 -12.489
ATOM   5567  CG1 VAL F 151     -26.225  79.485 -12.913
ATOM   5571  CG2 VAL F 151     -24.554  79.026 -11.139
ATOM   5575  C   VAL F 151     -23.947  80.056 -14.864
ATOM   5576  O   VAL F 151     -24.405  79.529 -15.875
ATOM   5577  N   GLU F 152     -23.510  81.323 -14.848
ATOM   5579  CA  GLU F 152     -23.662  82.280 -15.956
ATOM   5581  CB  GLU F 152     -23.150  83.675 -15.544
ATOM   5584  CG  GLU F 152     -23.573  84.202 -14.160
ATOM   5587  CD  GLU F 152     -25.044  84.633 -14.066
ATOM   5588  OE1 GLU F 152     -25.303  85.829 -14.313
ATOM   5589  OE2 GLU F 152     -25.897  83.803 -13.659
ATOM   5590  C   GLU F 152     -22.924  81.850 -17.241
ATOM   5591  O   GLU F 152     -23.253  82.328 -18.324
ATOM   5592  N   ALA F 153     -21.952  80.934 -17.126
ATOM   5594  CA  ALA F 153     -21.190  80.344 -18.229
ATOM   5596  CB  ALA F 153     -19.705  80.677 -18.033
ATOM   5600  C   ALA F 153     -21.472  78.836 -18.420
ATOM   5601  O   ALA F 153     -20.729  78.159 -19.128
ATOM   5602  N   GLU F 154     -22.563  78.324 -17.829
ATOM   5604  CA  GLU F 154     -23.087  76.961 -18.003
ATOM   5606  CB  GLU F 154     -23.806  76.825 -19.374
ATOM   5609  CG  GLU F 154     -25.328  77.073 -19.322
ATOM   5612  CD  GLU F 154     -26.081  76.155 -18.344
ATOM   5613  OE1 GLU F 154     -27.290  76.358 -18.095
ATOM   5614  OE2 GLU F 154     -25.469  75.236 -17.763
ATOM   5615  C   GLU F 154     -22.090  75.826 -17.675
ATOM   5616  O   GLU F 154     -22.043  74.785 -18.330
ATOM   5617  N   GLU F 155     -21.300  76.008 -16.612
ATOM   5619  CA  GLU F 155     -20.300  75.041 -16.146
ATOM   5621  CB  GLU F 155     -19.004  75.816 -15.869
ATOM   5624  CG  GLU F 155     -17.761  74.926 -15.667
ATOM   5627  CD  GLU F 155     -17.149  75.032 -14.263
ATOM   5628  OE1 GLU F 155     -17.093  76.146 -13.699
ATOM   5629  OE2 GLU F 155     -16.725  73.997 -13.703
ATOM   5630  C   GLU F 155     -20.763  74.252 -14.908
ATOM   5631  O   GLU F 155     -20.432  73.076 -14.775
ATOM   5632  N   ALA F 156     -21.553  74.870 -14.018
ATOM   5634  CA  ALA F 156     -22.085  74.244 -12.801
ATOM   5636  CB  ALA F 156     -21.209  74.654 -11.609
ATOM   5640  C   ALA F 156     -23.574  74.570 -12.584
ATOM   5641  O   ALA F 156     -24.196  75.257 -13.398
ATOM   5642  N   ARG F 157     -24.177  74.035 -11.514
ATOM   5644  CA  ARG F 157     -25.593  74.214 -11.170
ATOM   5646  CB  ARG F 157     -26.255  72.820 -11.008
ATOM   5649  CG  ARG F 157     -27.432  72.631 -11.976
ATOM   5652  CD  ARG F 157     -26.945  72.476 -13.424
ATOM   5655  NE  ARG F 157     -27.738  73.291 -14.363
ATOM   5657  CZ  ARG F 157     -27.265  74.135 -15.276
ATOM   5658  NH1 ARG F 157     -26.025  74.547 -15.297
ATOM   5661  NH2 ARG F 157     -28.054  74.588 -16.220
ATOM   5664  C   ARG F 157     -25.754  75.102  -9.929
ATOM   5665  O   ARG F 157     -24.793  75.655  -9.398
ATOM   5666  N   LEU F 158     -27.008  75.268  -9.501
ATOM   5668  CA  LEU F 158     -27.356  75.799  -8.182
ATOM   5670  CB  LEU F 158     -28.472  76.848  -8.342
ATOM   5673  CG  LEU F 158     -27.924  78.178  -8.899
ATOM   5675  CD1 LEU F 158     -29.037  79.006  -9.546
ATOM   5679  CD2 LEU F 158     -27.274  79.007  -7.786
ATOM   5683  C   LEU F 158     -27.738  74.684  -7.196
ATOM   5684  O   LEU F 158     -27.577  74.870  -5.994
ATOM   5685  N   SER F 159     -28.172  73.513  -7.680
ATOM   5687  CA  SER F 159     -28.638  72.386  -6.862
ATOM   5689  CB  SER F 159     -29.286  71.331  -7.766
ATOM   5692  OG  SER F 159     -30.249  71.931  -8.616
ATOM   5694  C   SER F 159     -27.541  71.726  -6.011
ATOM   5695  O   SER F 159     -27.858  71.070  -5.023
ATOM   5696  N   ASP F 160     -26.261  71.913  -6.358
ATOM   5698  CA  ASP F 160     -25.097  71.567  -5.534
ATOM   5700  CB  ASP F 160     -23.877  71.357  -6.453
ATOM   5703  CG  ASP F 160     -23.605  72.568  -7.359
ATOM   5704  OD1 ASP F 160     -24.432  72.762  -8.282
ATOM   5705  OD2 ASP F 160     -22.610  73.292  -7.111
ATOM   5706  C   ASP F 160     -24.758  72.630  -4.476
ATOM   5707  O   ASP F 160     -23.926  72.369  -3.609
ATOM   5708  N   LEU F 161     -25.383  73.812  -4.530
ATOM   5710  CA  LEU F 161     -25.023  74.991  -3.743
ATOM   5712  CB  LEU F 161     -24.709  76.134  -4.731
ATOM   5715  CG  LEU F 161     -24.011  77.346  -4.094
ATOM   5717  CD1 LEU F 161     -22.601  76.977  -3.623
ATOM   5721  CD2 LEU F 161     -23.936  78.483  -5.119
ATOM   5725  C   LEU F 161     -26.132  75.369  -2.755
ATOM   5726  O   LEU F 161     -25.880  75.520  -1.557
ATOM   5727  N   ILE F 162     -27.362  75.499  -3.266
ATOM   5729  CA  ILE F 162     -28.550  75.958  -2.553
ATOM   5731  CB  ILE F 162     -28.762  77.467  -2.839
ATOM   5733  CG2 ILE F 162     -29.163  77.739  -4.305
ATOM   5737  CG1 ILE F 162     -29.766  78.055  -1.827
ATOM   5740  CD1 ILE F 162     -29.959  79.569  -1.939
ATOM   5744  C   ILE F 162     -29.765  75.086  -2.921
ATOM   5745  O   ILE F 162     -29.965  74.726  -4.080
ATOM   5746  N   THR F 163     -30.594  74.757  -1.926
ATOM   5748  CA  THR F 163     -31.773  73.878  -2.073
ATOM   5750  CB  THR F 163     -31.486  72.515  -1.412
ATOM   5752  CG2 THR F 163     -31.294  72.601   0.103
ATOM   5756  OG1 THR F 163     -32.504  71.582  -1.686
ATOM   5758  C   THR F 163     -33.083  74.549  -1.611
ATOM   5759  O   THR F 163     -34.142  73.927  -1.577
ATOM   5760  N   GLY F 164     -33.047  75.850  -1.297
ATOM   5762  CA  GLY F 164     -34.231  76.621  -0.919
ATOM   5765  C   GLY F 164     -33.902  77.943  -0.223
ATOM   5766  O   GLY F 164     -32.736  78.313  -0.067
ATOM   5767  N   PHE F 165     -34.960  78.630   0.217
ATOM   5769  CA  PHE F 165     -34.924  79.845   1.036
ATOM   5771  CB  PHE F 165     -35.188  81.090   0.171
ATOM   5774  CG  PHE F 165     -34.240  81.281  -0.991
ATOM   5775  CD1 PHE F 165     -33.060  82.028  -0.819
ATOM   5777  CE1 PHE F 165     -32.185  82.212  -1.903
ATOM   5779  CZ  PHE F 165     -32.487  81.646  -3.154
ATOM   5781  CE2 PHE F 165     -33.670  80.906  -3.330
ATOM   5783  CD2 PHE F 165     -34.548  80.728  -2.248
ATOM   5785  C   PHE F 165     -35.971  79.759   2.155
ATOM   5786  O   PHE F 165     -36.728  78.788   2.228
ATOM   5787  N   VAL F 166     -36.019  80.783   3.014
ATOM   5789  CA  VAL F 166     -36.932  80.871   4.159
ATOM   5791  CB  VAL F 166     -36.234  80.422   5.470
ATOM   5793  CG1 VAL F 166     -35.397  79.147   5.274
ATOM   5797  CG2 VAL F 166     -35.316  81.476   6.106
ATOM   5801  C   VAL F 166     -37.496  82.293   4.253
ATOM   5802  O   VAL F 166     -36.768  83.263   4.052
ATOM   5803  N   ASP F 167     -38.790  82.421   4.563
ATOM   5805  CA  ASP F 167     -39.435  83.704   4.866
ATOM   5807  CB  ASP F 167     -40.962  83.510   4.876
ATOM   5810  CG  ASP F 167     -41.712  84.773   5.306
ATOM   5811  OD1 ASP F 167     -42.126  85.530   4.401
ATOM   5812  OD2 ASP F 167     -41.862  84.952   6.535
ATOM   5813  C   ASP F 167     -38.896  84.372   6.157
ATOM   5814  O   ASP F 167     -38.476  85.530   6.080
ATOM   5815  N   PRO F 168     -38.865  83.702   7.334
ATOM   5816  CD  PRO F 168     -39.323  82.342   7.604
ATOM   5819  CG  PRO F 168     -38.976  82.041   9.061
ATOM   5822  CB  PRO F 168     -38.940  83.423   9.706
ATOM   5825  CA  PRO F 168     -38.446  84.339   8.579
ATOM   5827  C   PRO F 168     -36.928  84.576   8.598
ATOM   5828  O   PRO F 168     -36.155  83.696   8.975
ATOM   5829  N   ASN F 169     -36.497  85.778   8.193
ATOM   5831  CA  ASN F 169     -35.095  86.214   8.099
ATOM   5833  CB  ASN F 169     -35.023  87.441   7.163
ATOM   5836  CG  ASN F 169     -33.654  87.613   6.507
ATOM   5837  OD1 ASN F 169     -33.544  87.557   5.292
ATOM   5838  ND2 ASN F 169     -32.598  87.798   7.275
ATOM   5841  C   ASN F 169     -34.429  86.441   9.481
ATOM   5842  O   ASN F 169     -33.796  87.468   9.730
ATOM   5843  N   ALA F 170     -34.559  85.453  10.365
ATOM   5845  CA  ALA F 170     -33.894  85.304  11.652
ATOM   5847  CB  ALA F 170     -34.828  85.833  12.755
ATOM   5851  C   ALA F 170     -33.449  83.830  11.812
ATOM   5852  O   ALA F 170     -33.078  83.177  10.837
ATOM   5853  N   GLU F 171     -33.409  83.313  13.042
ATOM   5855  CA  GLU F 171     -32.808  82.023  13.410
ATOM   5857  CB  GLU F 171     -32.479  82.058  14.916
ATOM   5860  CG  GLU F 171     -31.432  83.116  15.307
ATOM   5863  CD  GLU F 171     -30.012  82.715  14.887
ATOM   5864  OE1 GLU F 171     -29.407  83.475  14.089
ATOM   5865  OE2 GLU F 171     -29.544  81.653  15.370
ATOM   5866  C   GLU F 171     -33.677  80.795  13.044
ATOM   5867  O   GLU F 171     -33.988  79.976  13.908
ATOM   5868  N   GLU F 172     -34.008  80.629  11.755
ATOM   5870  CA  GLU F 172     -34.713  79.456  11.195
ATOM   5872  CB  GLU F 172     -33.862  78.188  11.481
ATOM   5875  CG  GLU F 172     -33.935  77.077  10.430
ATOM   5878  CD  GLU F 172     -33.336  77.507   9.096
ATOM   5879  OE1 GLU F 172     -32.094  77.624   8.993
ATOM   5880  OE2 GLU F 172     -34.147  77.662   8.153
ATOM   5881  C   GLU F 172     -36.187  79.319  11.673
ATOM   5882  O   GLU F 172     -36.702  80.153  12.415
ATOM   5883  N   ASP F 173     -36.888  78.275  11.205
ATOM   5885  CA  ASP F 173     -38.227  77.842  11.653
ATOM   5887  CB  ASP F 173     -39.303  78.765  11.037
ATOM   5890  CG  ASP F 173     -40.726  78.348  11.424
ATOM   5891  OD1 ASP F 173     -41.208  77.354  10.838
ATOM   5892  OD2 ASP F 173     -41.312  79.021  12.300
ATOM   5893  C   ASP F 173     -38.439  76.373  11.230
ATOM   5894  O   ASP F 173     -38.571  75.453  12.049
ATOM   5895  N   LEU F 174     -38.397  76.174   9.908
ATOM   5897  CA  LEU F 174     -38.411  74.908   9.185
ATOM   5899  CB  LEU F 174     -38.302  75.227   7.673
ATOM   5902  CG  LEU F 174     -39.547  75.746   6.925
ATOM   5904  CD1 LEU F 174     -40.658  74.696   6.887
ATOM   5908  CD2 LEU F 174     -40.099  77.072   7.453
ATOM   5912  C   LEU F 174     -37.234  74.011   9.604
ATOM   5913  O   LEU F 174     -36.202  74.494  10.069
ATOM   5914  N   ALA F 175     -37.341  72.707   9.332
ATOM   5916  CA  ALA F 175     -36.234  71.759   9.461
ATOM   5918  CB  ALA F 175     -36.727  70.383   9.000
ATOM   5922  C   ALA F 175     -34.987  72.239   8.670
ATOM   5923  O   ALA F 175     -35.116  72.525   7.471
ATOM   5924  N   PRO F 176     -33.808  72.421   9.308
ATOM   5925  CD  PRO F 176     -33.568  72.218  10.730
ATOM   5928  CG  PRO F 176     -32.088  72.505  10.977
ATOM   5931  CB  PRO F 176     -31.684  73.387   9.797
ATOM   5934  CA  PRO F 176     -32.594  72.919   8.655
ATOM   5936  C   PRO F 176     -31.908  71.852   7.785
ATOM   5937  O   PRO F 176     -32.170  70.659   7.912
ATOM   5938  N   THR F 177     -30.982  72.283   6.917
ATOM   5940  CA  THR F 177     -30.235  71.414   5.985
ATOM   5942  CB  THR F 177     -30.309  71.964   4.546
ATOM   5944  CG2 THR F 177     -31.684  71.683   3.939
ATOM   5948  OG1 THR F 177     -30.092  73.361   4.487
ATOM   5950  C   THR F 177     -28.785  71.143   6.416
ATOM   5951  O   THR F 177     -28.064  70.414   5.739
ATOM   5952  N   ALA F 178     -28.362  71.659   7.573
ATOM   5954  CA  ALA F 178     -27.026  71.501   8.157
ATOM   5956  CB  ALA F 178     -26.755  72.764   8.982
ATOM   5960  C   ALA F 178     -26.851  70.184   8.953
ATOM   5961  O   ALA F 178     -26.193  70.150   9.988
ATOM   5962  N   THR F 179     -27.425  69.082   8.459
ATOM   5964  CA  THR F 179     -27.450  67.734   9.063
ATOM   5966  CB  THR F 179     -28.054  66.777   8.008
ATOM   5968  CG2 THR F 179     -27.353  65.435   7.782
ATOM   5972  OG1 THR F 179     -29.418  66.572   8.284
ATOM   5974  C   THR F 179     -26.092  67.266   9.621
ATOM   5975  O   THR F 179     -26.014  66.799  10.754
ATOM   5976  N   HIS F 180     -25.014  67.442   8.849
ATOM   5978  CA  HIS F 180     -23.633  67.066   9.163
ATOM   5980  CB  HIS F 180     -22.732  67.706   8.099
ATOM   5983  CG  HIS F 180     -22.839  67.106   6.727
ATOM   5984  ND1 HIS F 180     -23.963  66.513   6.149
ATOM   5985  CE1 HIS F 180     -23.560  66.102   4.936
ATOM   5987  NE2 HIS F 180     -22.275  66.433   4.728
ATOM   5989  CD2 HIS F 180     -21.807  67.067   5.848
ATOM   5991  C   HIS F 180     -23.122  67.536  10.525
ATOM   5992  O   HIS F 180     -22.332  66.833  11.157
ATOM   5993  N   VAL F 181     -23.494  68.756  10.933
ATOM   5995  CA  VAL F 181     -22.646  69.590  11.800
ATOM   5997  CB  VAL F 181     -23.111  71.061  11.807
ATOM   5999  CG1 VAL F 181     -23.212  71.642  10.385
ATOM   6003  CG2 VAL F 181     -24.429  71.274  12.564
ATOM   6007  C   VAL F 181     -22.496  69.069  13.234
ATOM   6008  O   VAL F 181     -21.644  69.570  13.959
ATOM   6009  N   GLY F 182     -23.300  68.075  13.632
ATOM   6011  CA  GLY F 182     -23.344  67.496  14.976
ATOM   6014  C   GLY F 182     -23.190  65.972  15.039
ATOM   6015  O   GLY F 182     -23.435  65.403  16.102
ATOM   6016  N   SER F 183     -22.808  65.305  13.938
ATOM   6018  CA  SER F 183     -22.638  63.842  13.900
ATOM   6020  CB  SER F 183     -22.314  63.408  12.459
ATOM   6023  OG  SER F 183     -22.337  62.000  12.295
ATOM   6025  C   SER F 183     -21.542  63.345  14.865
ATOM   6026  O   SER F 183     -20.643  64.097  15.266
ATOM   6027  N   GLU F 184     -21.590  62.053  15.212
ATOM   6029  CA  GLU F 184     -20.491  61.304  15.834
ATOM   6031  CB  GLU F 184     -21.016  60.448  17.005
ATOM   6034  CG  GLU F 184     -21.977  59.310  16.624
ATOM   6037  CD  GLU F 184     -23.446  59.732  16.710
ATOM   6038  OE1 GLU F 184     -24.149  59.243  17.621
ATOM   6039  OE2 GLU F 184     -23.868  60.555  15.862
ATOM   6040  C   GLU F 184     -19.670  60.458  14.837
ATOM   6041  O   GLU F 184     -18.676  59.858  15.244
ATOM   6042  N   LEU F 185     -20.051  60.406  13.552
ATOM   6044  CA  LEU F 185     -19.272  59.743  12.497
ATOM   6046  CB  LEU F 185     -20.240  59.264  11.396
ATOM   6049  CG  LEU F 185     -20.783  57.842  11.639
ATOM   6051  CD1 LEU F 185     -21.961  57.574  10.697
ATOM   6055  CD2 LEU F 185     -19.726  56.756  11.398
ATOM   6059  C   LEU F 185     -18.160  60.652  11.933
ATOM   6060  O   LEU F 185     -18.211  61.875  12.072
ATOM   6061  N   SER F 186     -17.146  60.048  11.291
ATOM   6063  CA  SER F 186     -16.046  60.787  10.652
ATOM   6065  CB  SER F 186     -14.918  59.826  10.226
ATOM   6068  OG  SER F 186     -15.130  59.311   8.931
ATOM   6070  C   SER F 186     -16.529  61.612   9.447
ATOM   6071  O   SER F 186     -17.590  61.351   8.880
ATOM   6072  N   GLN F 187     -15.707  62.564   8.991
ATOM   6074  CA  GLN F 187     -15.909  63.252   7.712
ATOM   6076  CB  GLN F 187     -14.824  64.340   7.570
ATOM   6079  CG  GLN F 187     -14.489  64.816   6.144
ATOM   6082  CD  GLN F 187     -15.583  65.676   5.512
ATOM   6083  OE1 GLN F 187     -15.432  66.881   5.369
ATOM   6084  NE2 GLN F 187     -16.697  65.087   5.123
ATOM   6087  C   GLN F 187     -15.961  62.254   6.536
ATOM   6088  O   GLN F 187     -16.785  62.404   5.634
ATOM   6089  N   GLU F 188     -15.127  61.220   6.536
ATOM   6091  CA  GLU F 188     -15.117  60.160   5.525
ATOM   6093  CB  GLU F 188     -13.925  59.210   5.760
ATOM   6096  CG  GLU F 188     -12.552  59.909   5.785
ATOM   6099  CD  GLU F 188     -12.204  60.511   7.160
ATOM   6100  OE1 GLU F 188     -12.622  61.663   7.424
ATOM   6101  OE2 GLU F 188     -11.544  59.805   7.952
ATOM   6102  C   GLU F 188     -16.448  59.386   5.481
ATOM   6103  O   GLU F 188     -16.871  58.954   4.411
ATOM   6104  N   ASP F 189     -17.139  59.278   6.622
ATOM   6106  CA  ASP F 189     -18.469  58.681   6.780
ATOM   6108  CB  ASP F 189     -18.549  58.046   8.170
ATOM   6111  CG  ASP F 189     -17.570  56.891   8.392
ATOM   6112  OD1 ASP F 189     -17.746  55.855   7.717
ATOM   6113  OD2 ASP F 189     -16.684  57.047   9.270
ATOM   6114  C   ASP F 189     -19.636  59.685   6.606
ATOM   6115  O   ASP F 189     -20.800  59.312   6.764
ATOM   6116  N   LEU F 190     -19.375  60.954   6.263
ATOM   6118  CA  LEU F 190     -20.397  61.982   5.988
ATOM   6120  CB  LEU F 190     -19.845  63.373   6.385
ATOM   6123  CG  LEU F 190     -20.499  64.049   7.605
ATOM   6125  CD1 LEU F 190     -20.564  63.172   8.860
ATOM   6129  CD2 LEU F 190     -19.671  65.289   7.966
ATOM   6133  C   LEU F 190     -20.924  61.948   4.536
ATOM   6134  O   LEU F 190     -21.664  62.853   4.145
ATOM   6135  N   ASP F 191     -20.566  60.911   3.755
ATOM   6137  CA  ASP F 191     -20.944  60.684   2.346
ATOM   6139  CB  ASP F 191     -20.423  59.315   1.838
ATOM   6142  CG  ASP F 191     -21.244  58.062   2.208
ATOM   6143  OD1 ASP F 191     -21.436  57.817   3.423
ATOM   6144  OD2 ASP F 191     -21.634  57.307   1.278
ATOM   6145  C   ASP F 191     -22.433  60.930   2.037
ATOM   6146  O   ASP F 191     -23.294  60.460   2.813
ATOM   6147  OXT ASP F 191     -22.677  61.692   1.074
TER
ATOM   6148  N   ILE F 212     -37.506  73.821  -6.166
ATOM   6152  CA  ILE F 212     -37.016  75.220  -6.207
ATOM   6154  CB  ILE F 212     -35.544  75.373  -5.751
ATOM   6156  CG2 ILE F 212     -35.406  74.757  -4.352
ATOM   6160  CG1 ILE F 212     -34.514  74.807  -6.762
ATOM   6163  CD1 ILE F 212     -33.047  74.931  -6.319
ATOM   6167  C   ILE F 212     -37.214  75.790  -7.600
ATOM   6168  O   ILE F 212     -37.273  75.025  -8.557
ATOM   6169  N   ASP F 213     -37.293  77.113  -7.693
ATOM   6171  CA  ASP F 213     -37.325  77.856  -8.945
ATOM   6173  CB  ASP F 213     -38.455  78.891  -8.858
ATOM   6176  CG  ASP F 213     -38.348  79.929  -9.971
ATOM   6177  OD1 ASP F 213     -38.618  81.109  -9.670
ATOM   6178  OD2 ASP F 213     -37.902  79.552 -11.077
ATOM   6179  C   ASP F 213     -35.948  78.515  -9.196
ATOM   6180  O   ASP F 213     -35.528  79.361  -8.397
ATOM   6181  N   PRO F 214     -35.230  78.151 -10.279
ATOM   6182  CD  PRO F 214     -35.481  77.005 -11.145
ATOM   6185  CG  PRO F 214     -34.202  76.809 -11.956
ATOM   6188  CB  PRO F 214     -33.643  78.224 -12.060
ATOM   6191  CA  PRO F 214     -34.037  78.866 -10.725
ATOM   6193  C   PRO F 214     -34.212  80.383 -10.892
ATOM   6194  O   PRO F 214     -33.258  81.114 -10.622
ATOM   6195  N   GLU F 215     -35.392  80.864 -11.318
ATOM   6197  CA  GLU F 215     -35.629  82.292 -11.566
ATOM   6199  CB  GLU F 215     -36.958  82.521 -12.325
ATOM   6202  CG  GLU F 215     -37.134  81.680 -13.606
ATOM   6205  CD  GLU F 215     -35.888  81.735 -14.486
ATOM   6206  OE1 GLU F 215     -35.502  82.849 -14.903
ATOM   6207  OE2 GLU F 215     -35.203  80.701 -14.643
ATOM   6208  C   GLU F 215     -35.550  83.084 -10.251
ATOM   6209  O   GLU F 215     -34.721  83.988 -10.116
ATOM   6210  N   LEU F 216     -36.335  82.674  -9.247
ATOM   6212  CA  LEU F 216     -36.245  83.101  -7.850
ATOM   6214  CB  LEU F 216     -37.208  82.210  -7.044
ATOM   6217  CG  LEU F 216     -37.227  82.430  -5.523
ATOM   6219  CD1 LEU F 216     -37.872  83.767  -5.152
ATOM   6223  CD2 LEU F 216     -38.021  81.293  -4.874
ATOM   6227  C   LEU F 216     -34.813  83.034  -7.289
ATOM   6228  O   LEU F 216     -34.349  83.998  -6.680
ATOM   6229  N   ALA F 217     -34.106  81.907  -7.456
ATOM   6231  CA  ALA F 217     -32.761  81.776  -6.890
ATOM   6233  CB  ALA F 217     -32.278  80.327  -7.013
ATOM   6237  C   ALA F 217     -31.762  82.778  -7.497
ATOM   6238  O   ALA F 217     -30.995  83.409  -6.762
ATOM   6239  N   ARG F 218     -31.799  82.951  -8.826
ATOM   6241  CA  ARG F 218     -30.999  83.930  -9.570
ATOM   6243  CB  ARG F 218     -31.152  83.606 -11.062
ATOM   6246  CG  ARG F 218     -30.489  84.608 -12.025
ATOM   6249  CD  ARG F 218     -30.255  84.087 -13.461
ATOM   6252  NE  ARG F 218     -30.957  82.826 -13.778
ATOM   6254  CZ  ARG F 218     -32.229  82.646 -14.111
ATOM   6255  NH1 ARG F 218     -33.057  83.645 -14.289
ATOM   6258  NH2 ARG F 218     -32.678  81.425 -14.264
ATOM   6261  C   ARG F 218     -31.332  85.387  -9.219
ATOM   6262  O   ARG F 218     -30.425  86.215  -9.264
ATOM   6263  N   GLU F 219     -32.566  85.702  -8.800
ATOM   6265  CA  GLU F 219     -32.874  86.988  -8.154
ATOM   6267  CB  GLU F 219     -34.393  87.132  -7.904
ATOM   6270  CG  GLU F 219     -34.825  88.480  -7.295
ATOM   6273  CD  GLU F 219     -34.851  88.470  -5.757
ATOM   6274  OE1 GLU F 219     -35.865  88.057  -5.156
ATOM   6275  OE2 GLU F 219     -33.856  88.884  -5.126
ATOM   6276  C   GLU F 219     -32.030  87.158  -6.881
ATOM   6277  O   GLU F 219     -31.173  88.042  -6.820
ATOM   6278  N   LYS F 220     -32.221  86.283  -5.883
ATOM   6280  CA  LYS F 220     -31.600  86.449  -4.559
ATOM   6282  CB  LYS F 220     -32.146  85.390  -3.588
ATOM   6285  CG  LYS F 220     -33.510  85.810  -3.021
ATOM   6288  CD  LYS F 220     -33.360  86.850  -1.899
ATOM   6291  CE  LYS F 220     -34.648  87.661  -1.719
ATOM   6294  NZ  LYS F 220     -34.641  88.874  -2.566
ATOM   6298  C   LYS F 220     -30.072  86.438  -4.582
ATOM   6299  O   LYS F 220     -29.448  87.179  -3.822
ATOM   6300  N   PHE F 221     -29.452  85.645  -5.461
ATOM   6302  CA  PHE F 221     -27.991  85.626  -5.598
ATOM   6304  CB  PHE F 221     -27.557  84.480  -6.526
ATOM   6307  CG  PHE F 221     -26.962  83.328  -5.742
ATOM   6308  CD1 PHE F 221     -25.572  83.276  -5.521
ATOM   6310  CE1 PHE F 221     -25.020  82.252  -4.731
ATOM   6312  CZ  PHE F 221     -25.860  81.288  -4.148
ATOM   6314  CE2 PHE F 221     -27.249  81.345  -4.359
ATOM   6316  CD2 PHE F 221     -27.802  82.363  -5.156
ATOM   6318  C   PHE F 221     -27.382  86.974  -6.027
ATOM   6319  O   PHE F 221     -26.227  87.248  -5.689
ATOM   6320  N   ALA F 222     -28.148  87.841  -6.704
ATOM   6322  CA  ALA F 222     -27.703  89.190  -7.041
ATOM   6324  CB  ALA F 222     -28.657  89.777  -8.086
ATOM   6328  C   ALA F 222     -27.582  90.104  -5.805
ATOM   6329  O   ALA F 222     -26.645  90.905  -5.733
ATOM   6330  N   GLU F 223     -28.481  89.972  -4.815
ATOM   6332  CA  GLU F 223     -28.480  90.813  -3.608
ATOM   6334  CB  GLU F 223     -29.720  90.556  -2.733
ATOM   6337  CG  GLU F 223     -31.017  91.033  -3.406
ATOM   6340  CD  GLU F 223     -32.220  91.001  -2.454
ATOM   6341  OE1 GLU F 223     -33.050  91.932  -2.504
ATOM   6342  OE2 GLU F 223     -32.373  90.003  -1.714
ATOM   6343  C   GLU F 223     -27.199  90.655  -2.777
ATOM   6344  O   GLU F 223     -26.703  91.650  -2.252
ATOM   6345  N   LEU F 224     -26.610  89.447  -2.720
ATOM   6347  CA  LEU F 224     -25.275  89.255  -2.138
ATOM   6349  CB  LEU F 224     -24.843  87.773  -2.182
ATOM   6352  CG  LEU F 224     -25.377  86.841  -1.077
ATOM   6354  CD1 LEU F 224     -24.800  85.436  -1.298
ATOM   6358  CD2 LEU F 224     -24.959  87.275   0.332
ATOM   6362  C   LEU F 224     -24.229  90.123  -2.857
ATOM   6363  O   LEU F 224     -23.537  90.925  -2.222
ATOM   6364  N   ARG F 225     -24.096  89.954  -4.183
ATOM   6366  CA  ARG F 225     -23.038  90.597  -4.976
ATOM   6368  CB  ARG F 225     -23.031  90.070  -6.424
ATOM   6371  CG  ARG F 225     -22.412  88.662  -6.491
ATOM   6374  CD  ARG F 225     -22.258  88.145  -7.930
ATOM   6377  NE  ARG F 225     -21.350  86.979  -7.976
ATOM   6379  CZ  ARG F 225     -20.583  86.584  -8.987
ATOM   6380  NH1 ARG F 225     -20.635  87.101 -10.191
ATOM   6383  NH2 ARG F 225     -19.713  85.625  -8.833
ATOM   6386  C   ARG F 225     -23.102  92.127  -4.933
ATOM   6387  O   ARG F 225     -22.050  92.765  -4.912
ATOM   6388  N   ALA F 226     -24.305  92.707  -4.871
ATOM   6390  CA  ALA F 226     -24.507  94.156  -4.883
ATOM   6392  CB  ALA F 226     -26.011  94.434  -4.963
ATOM   6396  C   ALA F 226     -23.847  94.907  -3.708
ATOM   6397  O   ALA F 226     -23.430  96.048  -3.898
ATOM   6398  N   GLN F 227     -23.696  94.280  -2.530
ATOM   6400  CA  GLN F 227     -22.995  94.881  -1.382
ATOM   6402  CB  GLN F 227     -23.885  94.771  -0.138
ATOM   6405  CG  GLN F 227     -23.399  95.687   0.993
ATOM   6408  CD  GLN F 227     -24.264  95.543   2.237
ATOM   6409  OE1 GLN F 227     -25.485  95.580   2.200
ATOM   6410  NE2 GLN F 227     -23.658  95.378   3.387
ATOM   6413  C   GLN F 227     -21.592  94.287  -1.158
ATOM   6414  O   GLN F 227     -20.689  94.986  -0.697
ATOM   6415  N   TYR F 228     -21.367  93.036  -1.587
ATOM   6417  CA  TYR F 228     -20.058  92.367  -1.604
ATOM   6419  CB  TYR F 228     -20.282  90.997  -2.255
ATOM   6422  CG  TYR F 228     -19.139  90.007  -2.233
ATOM   6423  CD1 TYR F 228     -18.775  89.362  -3.429
ATOM   6425  CE1 TYR F 228     -17.757  88.400  -3.424
ATOM   6427  CZ  TYR F 228     -17.066  88.108  -2.229
ATOM   6428  OH  TYR F 228     -16.002  87.265  -2.291
ATOM   6430  CE2 TYR F 228     -17.457  88.718  -1.017
ATOM   6432  CD2 TYR F 228     -18.509  89.655  -1.022
ATOM   6434  C   TYR F 228     -18.960  93.168  -2.339
ATOM   6435  O   TYR F 228     -17.772  92.971  -2.085
ATOM   6436  N   VAL F 229     -19.361  94.108  -3.205
ATOM   6438  CA  VAL F 229     -18.525  95.061  -3.943
ATOM   6440  CB  VAL F 229     -19.442  95.976  -4.799
ATOM   6442  CG1 VAL F 229     -19.062  97.462  -4.851
ATOM   6446  CG2 VAL F 229     -19.489  95.433  -6.234
ATOM   6450  C   VAL F 229     -17.493  95.823  -3.091
ATOM   6451  O   VAL F 229     -16.381  96.000  -3.581
ATOM   6452  N   VAL F 230     -17.779  96.232  -1.839
ATOM   6454  CA  VAL F 230     -16.709  96.766  -0.959
ATOM   6456  CB  VAL F 230     -17.209  97.803   0.072
ATOM   6458  CG1 VAL F 230     -18.097  97.228   1.183
ATOM   6462  CG2 VAL F 230     -16.005  98.509   0.723
ATOM   6466  C   VAL F 230     -15.919  95.644  -0.280
ATOM   6467  O   VAL F 230     -14.690  95.707  -0.205
ATOM   6468  N   THR F 231     -16.615  94.597   0.183
ATOM   6470  CA  THR F 231     -16.065  93.433   0.887
ATOM   6472  CB  THR F 231     -17.170  92.385   1.101
ATOM   6474  CG2 THR F 231     -16.798  91.329   2.140
ATOM   6478  OG1 THR F 231     -18.346  93.023   1.550
ATOM   6480  C   THR F 231     -14.880  92.842   0.121
ATOM   6481  O   THR F 231     -13.831  92.579   0.708
ATOM   6482  N   ARG F 232     -15.035  92.717  -1.207
ATOM   6484  CA  ARG F 232     -14.043  92.226  -2.173
ATOM   6486  CB  ARG F 232     -14.763  91.912  -3.495
ATOM   6489  CG  ARG F 232     -14.374  90.523  -4.009
ATOM   6492  CD  ARG F 232     -15.075  90.264  -5.345
ATOM   6495  NE  ARG F 232     -14.358  89.276  -6.165
ATOM   6497  CZ  ARG F 232     -14.496  87.958  -6.142
ATOM   6498  NH1 ARG F 232     -15.131  87.333  -5.184
ATOM   6501  NH2 ARG F 232     -13.990  87.240  -7.113
ATOM   6504  C   ARG F 232     -12.833  93.147  -2.423
ATOM   6505  O   ARG F 232     -11.923  92.751  -3.156
ATOM   6506  N   ASP F 233     -12.781  94.331  -1.809
ATOM   6508  CA  ASP F 233     -11.647  95.260  -1.875
ATOM   6510  CB  ASP F 233     -12.041  96.534  -2.635
ATOM   6513  CG  ASP F 233     -11.809  96.285  -4.122
ATOM   6514  OD1 ASP F 233     -10.639  96.419  -4.548
ATOM   6515  OD2 ASP F 233     -12.688  95.712  -4.797
ATOM   6516  C   ASP F 233     -11.031  95.543  -0.507
ATOM   6517  O   ASP F 233      -9.805  95.554  -0.405
ATOM   6518  N   THR F 234     -11.825  95.641   0.568
ATOM   6520  CA  THR F 234     -11.240  95.617   1.919
ATOM   6522  CB  THR F 234     -12.271  95.919   3.019
ATOM   6524  CG2 THR F 234     -13.470  94.978   3.082
ATOM   6528  OG1 THR F 234     -11.642  95.894   4.274
ATOM   6530  C   THR F 234     -10.411  94.339   2.143
ATOM   6531  O   THR F 234      -9.268  94.435   2.583
ATOM   6532  N   ILE F 235     -10.874  93.162   1.688
ATOM   6534  CA  ILE F 235     -10.089  91.911   1.724
ATOM   6536  CB  ILE F 235     -11.000  90.714   1.344
ATOM   6538  CG2 ILE F 235     -11.341  90.739  -0.156
ATOM   6542  CG1 ILE F 235     -10.399  89.345   1.741
ATOM   6545  CD1 ILE F 235     -11.433  88.209   1.783
ATOM   6549  C   ILE F 235      -8.772  91.936   0.902
ATOM   6550  O   ILE F 235      -7.938  91.057   1.102
ATOM   6551  N   LYS F 236      -8.538  92.914   0.002
ATOM   6553  CA  LYS F 236      -7.288  92.999  -0.785
ATOM   6555  CB  LYS F 236      -7.500  93.773  -2.099
ATOM   6558  CG  LYS F 236      -8.291  93.030  -3.185
ATOM   6561  CD  LYS F 236      -8.179  93.829  -4.496
ATOM   6564  CE  LYS F 236      -9.159  93.389  -5.590
ATOM   6567  NZ  LYS F 236     -10.538  93.834  -5.293
ATOM   6571  C   LYS F 236      -6.118  93.659  -0.040
ATOM   6572  O   LYS F 236      -4.970  93.373  -0.368
ATOM   6573  N   ALA F 237      -6.392  94.569   0.903
ATOM   6575  CA  ALA F 237      -5.364  95.395   1.566
ATOM   6577  CB  ALA F 237      -5.162  96.669   0.731
ATOM   6581  C   ALA F 237      -5.674  95.767   3.033
ATOM   6582  O   ALA F 237      -4.760  96.102   3.786
ATOM   6583  N   LYS F 238      -6.950  95.683   3.432
ATOM   6585  CA  LYS F 238      -7.596  95.886   4.738
ATOM   6587  CB  LYS F 238      -7.571  94.575   5.556
ATOM   6590  CG  LYS F 238      -6.270  94.217   6.302
ATOM   6593  CD  LYS F 238      -6.291  92.757   6.786
ATOM   6596  CE  LYS F 238      -5.176  92.474   7.811
ATOM   6599  NZ  LYS F 238      -4.917  91.022   7.971
ATOM   6603  C   LYS F 238      -7.282  97.166   5.523
ATOM   6604  O   LYS F 238      -8.209  97.901   5.855
ATOM   6605  N   GLY F 239      -6.018  97.435   5.849
ATOM   6607  CA  GLY F 239      -5.642  98.358   6.923
ATOM   6610  C   GLY F 239      -5.948  97.765   8.309
ATOM   6611  O   GLY F 239      -6.775  96.867   8.466
ATOM   6612  N   ARG F 240      -5.231  98.216   9.344
ATOM   6614  CA  ARG F 240      -4.878  97.312  10.454
ATOM   6616  CB  ARG F 240      -3.435  97.599  10.922
ATOM   6619  CG  ARG F 240      -2.650  96.300  11.220
ATOM   6622  CD  ARG F 240      -2.005  96.296  12.607
ATOM   6625  NE  ARG F 240      -3.054  96.249  13.633
ATOM   6627  CZ  ARG F 240      -2.941  95.966  14.915
ATOM   6628  NH1 ARG F 240      -1.794  95.716  15.495
ATOM   6631  NH2 ARG F 240      -4.017  95.918  15.659
ATOM   6634  C   ARG F 240      -5.915  97.187  11.589
ATOM   6635  O   ARG F 240      -5.589  96.651  12.651
ATOM   6636  N   SER F 241      -7.160  97.618  11.361
ATOM   6638  CA  SER F 241      -8.332  97.281  12.179
ATOM   6640  CB  SER F 241      -8.991  98.547  12.753
ATOM   6643  OG  SER F 241      -9.389  99.461  11.751
ATOM   6645  C   SER F 241      -9.303  96.371  11.401
ATOM   6646  O   SER F 241     -10.335  96.803  10.888
ATOM   6647  N   HIS F 242      -8.988  95.067  11.351
ATOM   6649  CA  HIS F 242      -9.759  94.020  10.653
ATOM   6651  CB  HIS F 242      -9.146  92.614  10.850
ATOM   6654  CG  HIS F 242      -7.799  92.494  11.532
ATOM   6655  ND1 HIS F 242      -7.387  93.145  12.702
ATOM   6656  CE1 HIS F 242      -6.181  92.635  12.998
ATOM   6658  NE2 HIS F 242      -5.830  91.706  12.095
ATOM   6660  CD2 HIS F 242      -6.838  91.601  11.166
ATOM   6662  C   HIS F 242     -11.243  93.987  11.050
ATOM   6663  O   HIS F 242     -12.097  93.669  10.221
ATOM   6664  N   ALA F 243     -11.539  94.414  12.285
ATOM   6666  CA  ALA F 243     -12.865  94.733  12.808
ATOM   6668  CB  ALA F 243     -12.667  95.609  14.055
ATOM   6672  C   ALA F 243     -13.775  95.425  11.773
ATOM   6673  O   ALA F 243     -14.936  95.046  11.627
ATOM   6674  N   THR F 244     -13.241  96.395  11.017
ATOM   6676  CA  THR F 244     -13.985  97.150  10.001
ATOM   6678  CB  THR F 244     -13.157  98.363   9.547
ATOM   6680  CG2 THR F 244     -13.924  99.293   8.605
ATOM   6684  OG1 THR F 244     -12.792  99.138  10.668
ATOM   6686  C   THR F 244     -14.390  96.294   8.790
ATOM   6687  O   THR F 244     -15.464  96.503   8.233
ATOM   6688  N   ALA F 245     -13.579  95.310   8.377
ATOM   6690  CA  ALA F 245     -13.990  94.359   7.342
ATOM   6692  CB  ALA F 245     -12.765  93.605   6.810
ATOM   6696  C   ALA F 245     -15.066  93.396   7.873
ATOM   6697  O   ALA F 245     -16.058  93.146   7.186
ATOM   6698  N   GLN F 246     -14.896  92.889   9.105
ATOM   6700  CA  GLN F 246     -15.885  92.029   9.766
ATOM   6702  CB  GLN F 246     -15.395  91.535  11.134
ATOM   6705  CG  GLN F 246     -14.518  90.283  11.036
ATOM   6708  CD  GLN F 246     -13.068  90.575  10.675
ATOM   6709  OE1 GLN F 246     -12.241  90.804  11.547
ATOM   6710  NE2 GLN F 246     -12.711  90.489   9.406
ATOM   6713  C   GLN F 246     -17.253  92.705   9.926
ATOM   6714  O   GLN F 246     -18.273  92.094   9.607
ATOM   6715  N   GLU F 247     -17.296  93.950  10.419
ATOM   6717  CA  GLU F 247     -18.572  94.630  10.677
ATOM   6719  CB  GLU F 247     -18.352  95.895  11.530
ATOM   6722  CG  GLU F 247     -17.928  97.166  10.776
ATOM   6725  CD  GLU F 247     -19.135  97.995  10.317
ATOM   6726  OE1 GLU F 247     -19.526  97.869   9.134
ATOM   6727  OE2 GLU F 247     -19.683  98.746  11.152
ATOM   6728  C   GLU F 247     -19.385  94.879   9.397
ATOM   6729  O   GLU F 247     -20.608  94.981   9.460
ATOM   6730  N   GLU F 248     -18.727  94.896   8.231
ATOM   6732  CA  GLU F 248     -19.371  95.002   6.929
ATOM   6734  CB  GLU F 248     -18.377  95.637   5.944
ATOM   6737  CG  GLU F 248     -18.902  95.842   4.517
ATOM   6740  CD  GLU F 248     -20.311  96.446   4.440
ATOM   6741  OE1 GLU F 248     -20.639  97.338   5.258
ATOM   6742  OE2 GLU F 248     -21.083  95.975   3.577
ATOM   6743  C   GLU F 248     -19.940  93.652   6.463
ATOM   6744  O   GLU F 248     -21.126  93.567   6.144
ATOM   6745  N   ILE F 249     -19.147  92.570   6.485
ATOM   6747  CA  ILE F 249     -19.649  91.220   6.162
ATOM   6749  CB  ILE F 249     -18.481  90.236   5.924
ATOM   6751  CG2 ILE F 249     -17.671  90.004   7.202
ATOM   6755  CG1 ILE F 249     -18.939  88.887   5.330
ATOM   6758  CD1 ILE F 249     -17.801  88.145   4.618
ATOM   6762  C   ILE F 249     -20.711  90.711   7.162
ATOM   6763  O   ILE F 249     -21.499  89.835   6.811
ATOM   6764  N   LEU F 250     -20.845  91.320   8.349
ATOM   6766  CA  LEU F 250     -21.999  91.134   9.240
ATOM   6768  CB  LEU F 250     -21.820  92.037  10.481
ATOM   6771  CG  LEU F 250     -22.623  91.690  11.753
ATOM   6773  CD1 LEU F 250     -24.137  91.869  11.614
ATOM   6777  CD2 LEU F 250     -22.307  90.286  12.276
ATOM   6781  C   LEU F 250     -23.332  91.392   8.508
ATOM   6782  O   LEU F 250     -24.237  90.557   8.571
ATOM   6783  N   LYS F 251     -23.444  92.492   7.742
ATOM   6785  CA  LYS F 251     -24.643  92.783   6.936
ATOM   6787  CB  LYS F 251     -24.488  94.105   6.165
ATOM   6790  CG  LYS F 251     -24.470  95.429   6.960
ATOM   6793  CD  LYS F 251     -23.066  95.856   7.414
ATOM   6796  CE  LYS F 251     -23.014  97.328   7.853
ATOM   6799  NZ  LYS F 251     -21.668  97.919   7.654
ATOM   6803  C   LYS F 251     -24.960  91.651   5.935
ATOM   6804  O   LYS F 251     -26.128  91.394   5.655
ATOM   6805  N   LEU F 252     -23.930  90.968   5.416
ATOM   6807  CA  LEU F 252     -24.044  89.816   4.513
ATOM   6809  CB  LEU F 252     -22.737  89.633   3.714
ATOM   6812  CG  LEU F 252     -22.571  90.528   2.471
ATOM   6814  CD1 LEU F 252     -22.352  92.010   2.796
ATOM   6818  CD2 LEU F 252     -21.351  90.044   1.680
ATOM   6822  C   LEU F 252     -24.375  88.511   5.263
ATOM   6823  O   LEU F 252     -25.142  87.704   4.743
ATOM   6824  N   SER F 253     -23.843  88.302   6.475
ATOM   6826  CA  SER F 253     -24.126  87.143   7.341
ATOM   6828  CB  SER F 253     -23.366  87.324   8.672
ATOM   6831  OG  SER F 253     -23.599  86.287   9.602
ATOM   6833  C   SER F 253     -25.643  86.937   7.523
ATOM   6834  O   SER F 253     -26.155  85.828   7.347
ATOM   6835  N   GLU F 254     -26.390  88.030   7.738
ATOM   6837  CA  GLU F 254     -27.859  88.029   7.843
ATOM   6839  CB  GLU F 254     -28.315  89.297   8.585
ATOM   6842  CG  GLU F 254     -27.906  89.313  10.070
ATOM   6845  CD  GLU F 254     -28.379  88.073  10.848
ATOM   6846  OE1 GLU F 254     -29.542  87.646  10.670
ATOM   6847  OE2 GLU F 254     -27.582  87.500  11.628
ATOM   6848  C   GLU F 254     -28.627  87.873   6.511
ATOM   6849  O   GLU F 254     -29.826  87.576   6.542
ATOM   6850  N   VAL F 255     -27.966  87.993   5.347
ATOM   6852  CA  VAL F 255     -28.463  87.409   4.086
ATOM   6854  CB  VAL F 255     -27.846  88.077   2.831
ATOM   6856  CG1 VAL F 255     -28.365  87.429   1.535
ATOM   6860  CG2 VAL F 255     -28.162  89.577   2.760
ATOM   6864  C   VAL F 255     -28.173  85.904   4.076
ATOM   6865  O   VAL F 255     -29.068  85.101   3.825
ATOM   6866  N   PHE F 256     -26.923  85.506   4.347
ATOM   6868  CA  PHE F 256     -26.435  84.134   4.177
ATOM   6870  CB  PHE F 256     -24.944  84.083   4.544
ATOM   6873  CG  PHE F 256     -24.112  83.047   3.808
ATOM   6874  CD1 PHE F 256     -23.819  83.239   2.446
ATOM   6876  CE1 PHE F 256     -22.858  82.436   1.811
ATOM   6878  CZ  PHE F 256     -22.234  81.389   2.510
ATOM   6880  CE2 PHE F 256     -22.581  81.143   3.849
ATOM   6882  CD2 PHE F 256     -23.515  81.974   4.498
ATOM   6884  C   PHE F 256     -27.253  83.101   4.967
ATOM   6885  O   PHE F 256     -27.587  82.053   4.415
ATOM   6886  N   LYS F 257     -27.658  83.418   6.210
ATOM   6888  CA  LYS F 257     -28.536  82.558   7.030
ATOM   6890  CB  LYS F 257     -28.784  83.187   8.411
ATOM   6893  CG  LYS F 257     -27.537  83.219   9.310
ATOM   6896  CD  LYS F 257     -27.789  83.698  10.753
ATOM   6899  CE  LYS F 257     -29.035  84.577  10.921
ATOM   6902  NZ  LYS F 257     -29.013  85.327  12.191
ATOM   6906  C   LYS F 257     -29.902  82.248   6.398
ATOM   6907  O   LYS F 257     -30.531  81.271   6.806
ATOM   6908  N   GLN F 258     -30.369  83.070   5.446
ATOM   6910  CA  GLN F 258     -31.663  82.929   4.769
ATOM   6912  CB  GLN F 258     -32.092  84.315   4.251
ATOM   6915  CG  GLN F 258     -33.595  84.418   3.948
ATOM   6918  CD  GLN F 258     -33.867  85.253   2.701
ATOM   6919  OE1 GLN F 258     -33.770  84.780   1.577
ATOM   6920  NE2 GLN F 258     -34.196  86.520   2.851
ATOM   6923  C   GLN F 258     -31.614  81.924   3.601
ATOM   6924  O   GLN F 258     -32.643  81.365   3.215
ATOM   6925  N   PHE F 259     -30.424  81.679   3.037
ATOM   6927  CA  PHE F 259     -30.204  80.653   2.020
ATOM   6929  CB  PHE F 259     -28.824  80.838   1.363
ATOM   6932  CG  PHE F 259     -28.581  82.028   0.444
ATOM   6933  CD1 PHE F 259     -29.406  83.174   0.420
ATOM   6935  CE1 PHE F 259     -29.119  84.235  -0.457
ATOM   6937  CZ  PHE F 259     -28.020  84.156  -1.327
ATOM   6939  CE2 PHE F 259     -27.191  83.022  -1.303
ATOM   6941  CD2 PHE F 259     -27.465  81.971  -0.413
ATOM   6943  C   PHE F 259     -30.221  79.272   2.682
ATOM   6944  O   PHE F 259     -29.610  79.080   3.735
ATOM   6945  N   ARG F 260     -30.806  78.262   2.025
ATOM   6947  CA  ARG F 260     -30.595  76.867   2.422
ATOM   6949  CB  ARG F 260     -31.893  76.052   2.360
ATOM   6952  CG  ARG F 260     -32.926  76.531   3.395
ATOM   6955  CD  ARG F 260     -32.368  76.475   4.829
ATOM   6958  NE  ARG F 260     -33.428  76.379   5.840
ATOM   6960  CZ  ARG F 260     -34.120  75.301   6.167
ATOM   6961  NH1 ARG F 260     -33.976  74.142   5.577
ATOM   6964  NH2 ARG F 260     -34.954  75.360   7.163
ATOM   6967  C   ARG F 260     -29.433  76.262   1.647
ATOM   6968  O   ARG F 260     -29.621  75.605   0.622
ATOM   6969  N   LEU F 261     -28.235  76.491   2.196
ATOM   6971  CA  LEU F 261     -27.002  75.765   1.899
ATOM   6973  CB  LEU F 261     -25.947  76.083   2.991
ATOM   6976  CG  LEU F 261     -24.759  76.985   2.612
ATOM   6978  CD1 LEU F 261     -23.929  76.374   1.483
ATOM   6982  CD2 LEU F 261     -25.172  78.417   2.269
ATOM   6986  C   LEU F 261     -27.262  74.247   1.836
ATOM   6987  O   LEU F 261     -28.002  73.689   2.659
ATOM   6988  N   VAL F 262     -26.627  73.591   0.861
ATOM   6990  CA  VAL F 262     -26.638  72.132   0.697
ATOM   6992  CB  VAL F 262     -26.177  71.792  -0.742
ATOM   6994  CG1 VAL F 262     -25.898  70.308  -1.000
ATOM   6998  CG2 VAL F 262     -27.265  72.208  -1.740
ATOM   7002  C   VAL F 262     -25.756  71.459   1.775
ATOM   7003  O   VAL F 262     -24.632  71.918   2.012
ATOM   7004  N   PRO F 263     -26.186  70.328   2.387
ATOM   7005  CD  PRO F 263     -27.471  69.667   2.192
ATOM   7008  CG  PRO F 263     -27.245  68.215   2.595
ATOM   7011  CB  PRO F 263     -26.220  68.326   3.720
ATOM   7014  CA  PRO F 263     -25.395  69.578   3.380
ATOM   7016  C   PRO F 263     -23.990  69.220   2.873
ATOM   7017  O   PRO F 263     -22.999  69.326   3.592
ATOM   7018  N   LYS F 264     -23.897  68.876   1.588
ATOM   7020  CA  LYS F 264     -22.663  68.546   0.874
ATOM   7022  CB  LYS F 264     -23.005  67.757  -0.404
ATOM   7025  CG  LYS F 264     -23.936  66.546  -0.166
ATOM   7028  CD  LYS F 264     -23.504  65.596   0.966
ATOM   7031  CE  LYS F 264     -22.044  65.164   0.796
ATOM   7034  NZ  LYS F 264     -21.671  64.066   1.709
ATOM   7038  C   LYS F 264     -21.727  69.733   0.591
ATOM   7039  O   LYS F 264     -20.656  69.517   0.033
ATOM   7040  N   GLN F 265     -22.076  70.954   1.016
ATOM   7042  CA  GLN F 265     -21.129  72.072   1.135
ATOM   7044  CB  GLN F 265     -21.634  73.307   0.370
ATOM   7047  CG  GLN F 265     -22.048  73.075  -1.097
ATOM   7050  CD  GLN F 265     -20.903  72.927  -2.100
ATOM   7051  OE1 GLN F 265     -19.735  73.166  -1.826
ATOM   7052  NE2 GLN F 265     -21.219  72.591  -3.334
ATOM   7055  C   GLN F 265     -20.845  72.417   2.611
ATOM   7056  O   GLN F 265     -19.760  72.918   2.903
ATOM   7057  N   PHE F 266     -21.754  72.087   3.550
ATOM   7059  CA  PHE F 266     -21.490  72.136   4.997
ATOM   7061  CB  PHE F 266     -22.753  71.803   5.817
ATOM   7064  CG  PHE F 266     -23.664  72.989   6.074
ATOM   7065  CD1 PHE F 266     -23.207  74.049   6.879
ATOM   7067  CE1 PHE F 266     -24.042  75.149   7.145
ATOM   7069  CZ  PHE F 266     -25.344  75.185   6.617
ATOM   7071  CE2 PHE F 266     -25.813  74.119   5.828
ATOM   7073  CD2 PHE F 266     -24.971  73.028   5.548
ATOM   7075  C   PHE F 266     -20.307  71.244   5.404
ATOM   7076  O   PHE F 266     -19.528  71.674   6.253
ATOM   7077  N   ASP F 267     -20.131  70.086   4.743
ATOM   7079  CA  ASP F 267     -18.876  69.311   4.669
ATOM   7081  CB  ASP F 267     -18.878  68.452   3.378
ATOM   7084  CG  ASP F 267     -19.457  67.052   3.558
ATOM   7085  OD1 ASP F 267     -18.959  66.344   4.456
ATOM   7086  OD2 ASP F 267     -20.403  66.680   2.822
ATOM   7087  C   ASP F 267     -17.634  70.222   4.694
ATOM   7088  O   ASP F 267     -16.944  70.337   5.711
ATOM   7089  N   TYR F 268     -17.365  70.892   3.567
ATOM   7091  CA  TYR F 268     -16.213  71.767   3.408
ATOM   7093  CB  TYR F 268     -16.069  72.170   1.933
ATOM   7096  CG  TYR F 268     -14.958  73.174   1.693
ATOM   7097  CD1 TYR F 268     -13.614  72.816   1.924
ATOM   7099  CE1 TYR F 268     -12.592  73.772   1.755
ATOM   7101  CZ  TYR F 268     -12.918  75.091   1.364
ATOM   7102  OH  TYR F 268     -11.952  76.035   1.218
ATOM   7104  CE2 TYR F 268     -14.265  75.448   1.146
ATOM   7106  CD2 TYR F 268     -15.278  74.485   1.293
ATOM   7108  C   TYR F 268     -16.285  72.984   4.340
ATOM   7109  O   TYR F 268     -15.311  73.255   5.038
ATOM   7110  N   LEU F 269     -17.417  73.701   4.386
ATOM   7112  CA  LEU F 269     -17.560  74.942   5.159
ATOM   7114  CB  LEU F 269     -18.961  75.552   4.929
ATOM   7117  CG  LEU F 269     -19.009  76.646   3.839
ATOM   7119  CD1 LEU F 269     -18.373  76.252   2.505
ATOM   7123  CD2 LEU F 269     -20.458  77.050   3.546
ATOM   7127  C   LEU F 269     -17.230  74.772   6.653
ATOM   7128  O   LEU F 269     -16.530  75.626   7.201
ATOM   7129  N   VAL F 270     -17.674  73.688   7.312
ATOM   7131  CA  VAL F 270     -17.256  73.412   8.699
ATOM   7133  CB  VAL F 270     -18.211  72.468   9.457
ATOM   7135  CG1 VAL F 270     -17.812  72.379  10.943
ATOM   7139  CG2 VAL F 270     -19.663  72.955   9.431
ATOM   7143  C   VAL F 270     -15.836  72.844   8.753
ATOM   7144  O   VAL F 270     -15.005  73.373   9.499
ATOM   7145  N   ASN F 271     -15.555  71.749   8.025
ATOM   7147  CA  ASN F 271     -14.299  71.023   8.227
ATOM   7149  CB  ASN F 271     -14.340  69.653   7.526
ATOM   7152  CG  ASN F 271     -13.375  68.681   8.190
ATOM   7153  OD1 ASN F 271     -13.650  68.133   9.245
ATOM   7154  ND2 ASN F 271     -12.204  68.460   7.628
ATOM   7157  C   ASN F 271     -13.075  71.869   7.831
ATOM   7158  O   ASN F 271     -12.024  71.739   8.461
ATOM   7159  N   SER F 272     -13.232  72.785   6.861
ATOM   7161  CA  SER F 272     -12.238  73.807   6.534
ATOM   7163  CB  SER F 272     -12.634  74.622   5.298
ATOM   7166  OG  SER F 272     -11.518  75.378   4.878
ATOM   7168  C   SER F 272     -11.940  74.707   7.737
ATOM   7169  O   SER F 272     -10.811  74.653   8.210
ATOM   7170  N   MET F 273     -12.907  75.467   8.297
ATOM   7172  CA  MET F 273     -12.648  76.377   9.440
ATOM   7174  CB  MET F 273     -13.950  76.945  10.053
ATOM   7177  CG  MET F 273     -13.639  77.740  11.343
ATOM   7180  SD  MET F 273     -14.991  78.644  12.143
ATOM   7181  CE  MET F 273     -15.226  80.002  10.972
ATOM   7185  C   MET F 273     -11.823  75.697  10.540
ATOM   7186  O   MET F 273     -10.817  76.245  11.002
ATOM   7187  N   ARG F 274     -12.274  74.501  10.938
ATOM   7189  CA  ARG F 274     -11.669  73.667  11.972
ATOM   7191  CB  ARG F 274     -12.499  72.371  12.061
ATOM   7194  CG  ARG F 274     -12.293  71.569  13.356
ATOM   7197  CD  ARG F 274     -12.822  72.264  14.625
ATOM   7200  NE  ARG F 274     -14.237  72.690  14.500
ATOM   7202  CZ  ARG F 274     -15.321  72.124  15.027
ATOM   7203  NH1 ARG F 274     -15.279  71.131  15.876
ATOM   7206  NH2 ARG F 274     -16.528  72.542  14.742
ATOM   7209  C   ARG F 274     -10.175  73.442  11.685
ATOM   7210  O   ARG F 274      -9.330  73.954  12.421
ATOM   7211  N   VAL F 275      -9.868  72.757  10.575
ATOM   7213  CA  VAL F 275      -8.504  72.474  10.097
ATOM   7215  CB  VAL F 275      -8.568  71.640   8.796
ATOM   7217  CG1 VAL F 275      -7.220  71.531   8.067
ATOM   7221  CG2 VAL F 275      -9.048  70.211   9.095
ATOM   7225  C   VAL F 275      -7.689  73.757   9.890
ATOM   7226  O   VAL F 275      -6.535  73.829  10.315
ATOM   7227  N   MET F 276      -8.269  74.781   9.254
ATOM   7229  CA  MET F 276      -7.578  76.029   8.927
ATOM   7231  CB  MET F 276      -8.491  76.983   8.135
ATOM   7234  CG  MET F 276      -8.798  76.516   6.704
ATOM   7237  SD  MET F 276      -7.386  76.416   5.578
ATOM   7238  CE  MET F 276      -8.291  76.211   4.021
ATOM   7242  C   MET F 276      -7.025  76.713  10.182
ATOM   7243  O   MET F 276      -5.858  77.112  10.163
ATOM   7244  N   MET F 277      -7.822  76.807  11.261
ATOM   7246  CA  MET F 277      -7.387  77.369  12.548
ATOM   7248  CB  MET F 277      -8.590  78.030  13.252
ATOM   7251  CG  MET F 277      -8.175  78.860  14.478
ATOM   7254  SD  MET F 277      -9.482  79.838  15.261
ATOM   7255  CE  MET F 277     -10.585  78.565  15.920
ATOM   7259  C   MET F 277      -6.639  76.359  13.450
ATOM   7260  O   MET F 277      -5.980  76.777  14.402
ATOM   7261  N   ASP F 278      -6.640  75.049  13.164
ATOM   7263  CA  ASP F 278      -5.772  74.109  13.899
ATOM   7265  CB  ASP F 278      -6.075  72.645  13.529
ATOM   7268  CG  ASP F 278      -7.433  72.132  14.033
ATOM   7269  OD1 ASP F 278      -7.935  72.675  15.050
ATOM   7270  OD2 ASP F 278      -7.950  71.176  13.418
ATOM   7271  C   ASP F 278      -4.281  74.441  13.699
ATOM   7272  O   ASP F 278      -3.485  74.281  14.624
ATOM   7273  N   ARG F 279      -3.921  75.007  12.535
ATOM   7275  CA  ARG F 279      -2.603  75.600  12.249
ATOM   7277  CB  ARG F 279      -2.583  76.148  10.807
ATOM   7280  CG  ARG F 279      -2.853  75.064   9.744
ATOM   7283  CD  ARG F 279      -2.772  75.611   8.312
ATOM   7286  NE  ARG F 279      -3.845  76.580   8.015
ATOM   7288  CZ  ARG F 279      -3.866  77.447   7.007
ATOM   7289  NH1 ARG F 279      -2.834  77.695   6.240
ATOM   7292  NH2 ARG F 279      -4.941  78.124   6.714
ATOM   7295  C   ARG F 279      -2.234  76.692  13.271
ATOM   7296  O   ARG F 279      -1.156  76.646  13.870
ATOM   7297  N   VAL F 280      -3.146  77.650  13.497
ATOM   7299  CA  VAL F 280      -3.019  78.748  14.478
ATOM   7301  CB  VAL F 280      -4.301  79.614  14.540
ATOM   7303  CG1 VAL F 280      -4.297  80.646  15.676
ATOM   7307  CG2 VAL F 280      -4.546  80.334  13.211
ATOM   7311  C   VAL F 280      -2.693  78.193  15.862
ATOM   7312  O   VAL F 280      -1.668  78.550  16.438
ATOM   7313  N   ARG F 281      -3.535  77.278  16.362
ATOM   7315  CA  ARG F 281      -3.468  76.702  17.717
ATOM   7317  CB  ARG F 281      -4.851  76.128  18.070
ATOM   7320  CG  ARG F 281      -5.856  77.274  18.315
ATOM   7323  CD  ARG F 281      -7.302  76.812  18.519
ATOM   7326  NE  ARG F 281      -7.971  76.488  17.247
ATOM   7328  CZ  ARG F 281      -8.117  75.300  16.676
ATOM   7329  NH1 ARG F 281      -7.622  74.201  17.182
ATOM   7332  NH2 ARG F 281      -8.764  75.157  15.548
ATOM   7335  C   ARG F 281      -2.298  75.724  17.942
ATOM   7336  O   ARG F 281      -2.214  75.074  18.991
ATOM   7337  N   THR F 282      -1.350  75.669  17.001
ATOM   7339  CA  THR F 282      -0.005  75.108  17.191
ATOM   7341  CB  THR F 282       0.233  73.888  16.284
ATOM   7343  CG2 THR F 282       1.422  73.054  16.760
ATOM   7347  OG1 THR F 282      -0.856  72.989  16.329
ATOM   7349  C   THR F 282       1.084  76.178  17.013
ATOM   7350  O   THR F 282       2.033  76.190  17.799
ATOM   7351  N   GLN F 283       0.941  77.122  16.067
ATOM   7353  CA  GLN F 283       1.845  78.280  15.966
ATOM   7355  CB  GLN F 283       1.635  79.038  14.640
ATOM   7358  CG  GLN F 283       2.008  78.170  13.418
ATOM   7361  CD  GLN F 283       2.563  78.978  12.244
ATOM   7362  OE1 GLN F 283       3.773  79.155  12.102
ATOM   7363  NE2 GLN F 283       1.692  79.446  11.366
ATOM   7366  C   GLN F 283       1.783  79.208  17.203
ATOM   7367  O   GLN F 283       2.832  79.680  17.636
ATOM   7368  N   GLU F 284       0.611  79.383  17.840
ATOM   7370  CA  GLU F 284       0.463  79.948  19.200
ATOM   7372  CB  GLU F 284      -1.022  79.903  19.648
ATOM   7375  CG  GLU F 284      -1.959  81.036  19.172
ATOM   7378  CD  GLU F 284      -3.437  80.757  19.544
ATOM   7379  OE1 GLU F 284      -4.135  81.640  20.101
ATOM   7380  OE2 GLU F 284      -3.889  79.630  19.249
ATOM   7381  C   GLU F 284       1.293  79.143  20.227
ATOM   7382  O   GLU F 284       2.071  79.695  21.008
ATOM   7383  N   ARG F 285       1.104  77.816  20.247
ATOM   7385  CA  ARG F 285       1.639  76.902  21.268
ATOM   7387  CB  ARG F 285       1.016  75.518  21.058
ATOM   7390  CG  ARG F 285       1.232  74.570  22.252
ATOM   7393  CD  ARG F 285       0.829  73.117  21.952
ATOM   7396  NE  ARG F 285      -0.359  73.027  21.078
ATOM   7398  CZ  ARG F 285      -0.550  72.179  20.078
ATOM   7399  NH1 ARG F 285       0.174  71.093  19.937
ATOM   7402  NH2 ARG F 285      -1.465  72.445  19.180
ATOM   7405  C   ARG F 285       3.167  76.820  21.258
ATOM   7406  O   ARG F 285       3.786  76.773  22.323
ATOM   7407  N   LEU F 286       3.769  76.820  20.065
ATOM   7409  CA  LEU F 286       5.216  76.873  19.873
ATOM   7411  CB  LEU F 286       5.502  76.854  18.358
ATOM   7414  CG  LEU F 286       6.968  77.076  17.932
ATOM   7416  CD1 LEU F 286       7.926  76.008  18.470
ATOM   7420  CD2 LEU F 286       7.040  77.060  16.402
ATOM   7424  C   LEU F 286       5.817  78.079  20.613
ATOM   7425  O   LEU F 286       6.723  77.892  21.424
ATOM   7426  N   ILE F 287       5.294  79.293  20.393
ATOM   7428  CA  ILE F 287       5.826  80.493  21.057
ATOM   7430  CB  ILE F 287       5.468  81.794  20.308
ATOM   7432  CG2 ILE F 287       6.112  81.749  18.911
ATOM   7436  CG1 ILE F 287       3.951  82.057  20.223
ATOM   7439  CD1 ILE F 287       3.601  83.496  19.842
ATOM   7443  C   ILE F 287       5.470  80.559  22.549
ATOM   7444  O   ILE F 287       6.300  81.024  23.327
ATOM   7445  N   MET F 288       4.312  80.024  22.969
ATOM   7447  CA  MET F 288       3.960  79.847  24.385
ATOM   7449  CB  MET F 288       2.604  79.126  24.501
ATOM   7452  CG  MET F 288       2.176  78.823  25.945
ATOM   7455  SD  MET F 288       0.917  77.523  26.082
ATOM   7456  CE  MET F 288       1.912  76.047  25.715
ATOM   7460  C   MET F 288       5.061  79.081  25.131
ATOM   7461  O   MET F 288       5.640  79.603  26.085
ATOM   7462  N   LYS F 289       5.354  77.836  24.726
ATOM   7464  CA  LYS F 289       6.313  76.999  25.463
ATOM   7466  CB  LYS F 289       6.087  75.510  25.150
ATOM   7469  CG  LYS F 289       6.341  75.069  23.696
ATOM   7472  CD  LYS F 289       7.686  74.353  23.478
ATOM   7475  CE  LYS F 289       8.553  75.110  22.471
ATOM   7478  NZ  LYS F 289       9.882  74.478  22.314
ATOM   7482  C   LYS F 289       7.770  77.470  25.337
ATOM   7483  O   LYS F 289       8.557  77.230  26.254
ATOM   7484  N   LEU F 290       8.113  78.218  24.278
ATOM   7486  CA  LEU F 290       9.405  78.903  24.184
ATOM   7488  CB  LEU F 290       9.629  79.468  22.769
ATOM   7491  CG  LEU F 290       9.929  78.426  21.674
ATOM   7493  CD1 LEU F 290      10.030  79.127  20.319
ATOM   7497  CD2 LEU F 290      11.221  77.649  21.930
ATOM   7501  C   LEU F 290       9.603  80.010  25.237
ATOM   7502  O   LEU F 290      10.754  80.283  25.559
ATOM   7503  N   CYS F 291       8.546  80.601  25.821
ATOM   7505  CA  CYS F 291       8.689  81.576  26.912
ATOM   7507  CB  CYS F 291       8.042  82.922  26.550
ATOM   7510  SG  CYS F 291       6.259  82.780  26.248
ATOM   7512  C   CYS F 291       8.233  81.052  28.280
ATOM   7513  O   CYS F 291       9.005  81.133  29.237
ATOM   7514  N   VAL F 292       7.006  80.527  28.394
ATOM   7516  CA  VAL F 292       6.394  80.162  29.682
ATOM   7518  CB  VAL F 292       4.925  79.719  29.513
ATOM   7520  CG1 VAL F 292       4.283  79.355  30.861
ATOM   7524  CG2 VAL F 292       4.070  80.836  28.893
ATOM   7528  C   VAL F 292       7.232  79.100  30.394
ATOM   7529  O   VAL F 292       7.557  79.273  31.565
ATOM   7530  N   GLU F 293       7.638  78.048  29.674
ATOM   7532  CA  GLU F 293       8.659  77.105  30.131
ATOM   7534  CB  GLU F 293       8.415  75.723  29.486
ATOM   7537  CG  GLU F 293       9.532  74.674  29.655
ATOM   7540  CD  GLU F 293      10.040  74.499  31.092
ATOM   7541  OE1 GLU F 293       9.303  74.822  32.052
ATOM   7542  OE2 GLU F 293      11.220  74.120  31.276
ATOM   7543  C   GLU F 293      10.074  77.670  29.903
ATOM   7544  O   GLU F 293      10.772  77.967  30.871
ATOM   7545  N   GLN F 294      10.532  77.822  28.652
ATOM   7547  CA  GLN F 294      11.975  77.952  28.372
ATOM   7549  CB  GLN F 294      12.287  77.478  26.945
ATOM   7552  CG  GLN F 294      11.886  76.016  26.676
ATOM   7555  CD  GLN F 294      12.080  75.619  25.215
ATOM   7556  OE1 GLN F 294      11.221  75.004  24.596
ATOM   7557  NE2 GLN F 294      13.200  75.960  24.603
ATOM   7560  C   GLN F 294      12.602  79.339  28.660
ATOM   7561  O   GLN F 294      13.823  79.491  28.548
ATOM   7562  N   CYS F 295      11.812  80.329  29.102
ATOM   7564  CA  CYS F 295      12.295  81.559  29.750
ATOM   7566  CB  CYS F 295      11.931  82.804  28.922
ATOM   7569  SG  CYS F 295      12.299  82.588  27.161
ATOM   7571  C   CYS F 295      11.749  81.724  31.183
ATOM   7572  O   CYS F 295      12.059  82.724  31.829
ATOM   7573  N   LYS F 296      10.939  80.768  31.669
ATOM   7575  CA  LYS F 296      10.159  80.796  32.917
ATOM   7577  CB  LYS F 296      11.038  80.416  34.129
ATOM   7580  CG  LYS F 296      11.881  79.136  33.958
ATOM   7583  CD  LYS F 296      11.090  77.821  34.037
ATOM   7586  CE  LYS F 296      11.989  76.695  33.512
ATOM   7589  NZ  LYS F 296      11.358  75.365  33.644
ATOM   7593  C   LYS F 296       9.380  82.115  33.105
ATOM   7594  O   LYS F 296       9.620  82.877  34.041
ATOM   7595  N   MET F 297       8.417  82.372  32.213
ATOM   7597  CA  MET F 297       7.530  83.547  32.238
ATOM   7599  CB  MET F 297       7.336  84.064  30.799
ATOM   7602  CG  MET F 297       6.208  85.100  30.645
ATOM   7605  SD  MET F 297       5.805  85.544  28.932
ATOM   7606  CE  MET F 297       7.296  86.428  28.417
ATOM   7610  C   MET F 297       6.180  83.199  32.904
ATOM   7611  O   MET F 297       5.486  82.314  32.405
ATOM   7612  N   PRO F 298       5.758  83.892  33.985
ATOM   7613  CD  PRO F 298       6.522  84.885  34.730
ATOM   7616  CG  PRO F 298       5.767  85.128  36.037
ATOM   7619  CB  PRO F 298       4.333  84.709  35.730
ATOM   7622  CA  PRO F 298       4.451  83.675  34.605
ATOM   7624  C   PRO F 298       3.259  83.824  33.644
ATOM   7625  O   PRO F 298       3.208  84.738  32.812
ATOM   7626  N   LYS F 299       2.224  83.005  33.884
ATOM   7628  CA  LYS F 299       0.898  83.055  33.247
ATOM   7630  CB  LYS F 299      -0.038  82.120  34.040
ATOM   7633  CG  LYS F 299      -1.493  82.138  33.547
ATOM   7636  CD  LYS F 299      -2.242  80.867  33.984
ATOM   7639  CE  LYS F 299      -3.726  80.911  33.597
ATOM   7642  NZ  LYS F 299      -3.921  80.887  32.126
ATOM   7646  C   LYS F 299       0.366  84.490  33.149
ATOM   7647  O   LYS F 299       0.012  84.962  32.070
ATOM   7648  N   LYS F 300       0.377  85.182  34.294
ATOM   7650  CA  LYS F 300      -0.037  86.572  34.521
ATOM   7652  CB  LYS F 300      -0.344  86.775  36.020
ATOM   7655  CG  LYS F 300       0.744  86.347  37.025
ATOM   7658  CD  LYS F 300       1.981  87.249  37.099
ATOM   7661  CE  LYS F 300       1.661  88.660  37.616
ATOM   7664  NZ  LYS F 300       1.651  89.663  36.525
ATOM   7668  C   LYS F 300       0.884  87.655  33.929
ATOM   7669  O   LYS F 300       0.596  88.833  34.135
ATOM   7670  N   ASN F 301       1.955  87.296  33.209
ATOM   7672  CA  ASN F 301       2.742  88.218  32.378
ATOM   7674  CB  ASN F 301       4.229  88.163  32.779
ATOM   7677  CG  ASN F 301       4.528  89.044  33.988
ATOM   7678  OD1 ASN F 301       3.800  89.094  34.970
ATOM   7679  ND2 ASN F 301       5.603  89.797  33.962
ATOM   7682  C   ASN F 301       2.510  87.952  30.880
ATOM   7683  O   ASN F 301       2.353  88.903  30.118
ATOM   7684  N   PHE F 302       2.395  86.682  30.468
ATOM   7686  CA  PHE F 302       1.998  86.286  29.111
ATOM   7688  CB  PHE F 302       2.132  84.755  29.017
ATOM   7691  CG  PHE F 302       1.945  84.118  27.649
ATOM   7692  CD1 PHE F 302       2.908  84.301  26.635
ATOM   7694  CE1 PHE F 302       2.795  83.605  25.415
ATOM   7696  CZ  PHE F 302       1.721  82.725  25.203
ATOM   7698  CE2 PHE F 302       0.754  82.546  26.207
ATOM   7700  CD2 PHE F 302       0.864  83.243  27.424
ATOM   7702  C   PHE F 302       0.581  86.786  28.756
ATOM   7703  O   PHE F 302       0.409  87.493  27.759
ATOM   7704  N   ILE F 303      -0.428  86.463  29.587
ATOM   7706  CA  ILE F 303      -1.852  86.747  29.317
ATOM   7708  CB  ILE F 303      -2.749  86.018  30.355
ATOM   7710  CG2 ILE F 303      -2.764  86.745  31.710
ATOM   7714  CG1 ILE F 303      -4.208  85.807  29.889
ATOM   7717  CD1 ILE F 303      -4.355  84.653  28.890
ATOM   7721  C   ILE F 303      -2.190  88.249  29.232
ATOM   7722  O   ILE F 303      -3.172  88.608  28.585
ATOM   7723  N   THR F 304      -1.384  89.125  29.854
ATOM   7725  CA  THR F 304      -1.570  90.589  29.824
ATOM   7727  CB  THR F 304      -1.289  91.204  31.212
ATOM   7729  CG2 THR F 304       0.184  91.198  31.622
ATOM   7733  OG1 THR F 304      -1.773  92.524  31.284
ATOM   7735  C   THR F 304      -0.801  91.275  28.677
ATOM   7736  O   THR F 304      -0.886  92.491  28.521
ATOM   7737  N   LEU F 305      -0.080  90.516  27.835
ATOM   7739  CA  LEU F 305       0.634  91.065  26.675
ATOM   7741  CB  LEU F 305       2.154  91.093  26.938
ATOM   7744  CG  LEU F 305       2.588  92.107  28.021
ATOM   7746  CD1 LEU F 305       4.074  91.925  28.344
ATOM   7750  CD2 LEU F 305       2.382  93.565  27.591
ATOM   7754  C   LEU F 305       0.267  90.354  25.369
ATOM   7755  O   LEU F 305      -0.164  91.024  24.432
ATOM   7756  N   PHE F 306       0.399  89.023  25.285
ATOM   7758  CA  PHE F 306       0.153  88.297  24.031
ATOM   7760  CB  PHE F 306       0.572  86.828  24.180
ATOM   7763  CG  PHE F 306       0.305  86.023  22.923
ATOM   7764  CD1 PHE F 306       1.080  86.246  21.769
ATOM   7766  CE1 PHE F 306       0.757  85.599  20.563
ATOM   7768  CZ  PHE F 306      -0.332  84.710  20.516
ATOM   7770  CE2 PHE F 306      -1.092  84.466  21.672
ATOM   7772  CD2 PHE F 306      -0.777  85.123  22.875
ATOM   7774  C   PHE F 306      -1.299  88.460  23.541
ATOM   7775  O   PHE F 306      -1.520  88.867  22.396
ATOM   7776  N   THR F 307      -2.278  88.267  24.438
ATOM   7778  CA  THR F 307      -3.716  88.497  24.208
ATOM   7780  CB  THR F 307      -4.531  88.181  25.484
ATOM   7782  CG2 THR F 307      -5.936  87.653  25.187
ATOM   7786  OG1 THR F 307      -3.906  87.203  26.287
ATOM   7788  C   THR F 307      -4.042  89.940  23.785
ATOM   7789  O   THR F 307      -5.141  90.200  23.303
ATOM   7790  N   GLY F 308      -3.108  90.890  23.953
ATOM   7792  CA  GLY F 308      -3.316  92.306  23.657
ATOM   7795  C   GLY F 308      -3.419  92.618  22.164
ATOM   7796  O   GLY F 308      -4.032  93.619  21.798
ATOM   7797  N   ASN F 309      -2.855  91.764  21.299
ATOM   7799  CA  ASN F 309      -3.142  91.813  19.864
ATOM   7801  CB  ASN F 309      -2.286  92.916  19.197
ATOM   7804  CG  ASN F 309      -2.976  93.613  18.030
ATOM   7805  OD1 ASN F 309      -2.862  94.821  17.860
ATOM   7806  ND2 ASN F 309      -3.668  92.904  17.158
ATOM   7809  C   ASN F 309      -2.922  90.487  19.124
ATOM   7810  O   ASN F 309      -3.519  90.322  18.062
ATOM   7811  N   GLU F 310      -2.041  89.598  19.610
ATOM   7813  CA  GLU F 310      -1.434  88.457  18.899
ATOM   7815  CB  GLU F 310      -2.478  87.368  18.597
ATOM   7818  CG  GLU F 310      -3.314  86.942  19.811
ATOM   7821  CD  GLU F 310      -4.187  85.741  19.448
ATOM   7822  OE1 GLU F 310      -3.639  84.629  19.322
ATOM   7823  OE2 GLU F 310      -5.415  85.899  19.270
ATOM   7824  C   GLU F 310      -0.650  88.827  17.618
ATOM   7825  O   GLU F 310       0.477  88.371  17.434
ATOM   7826  N   THR F 311      -1.219  89.665  16.743
ATOM   7828  CA  THR F 311      -0.863  89.853  15.332
ATOM   7830  CB  THR F 311      -1.850  90.851  14.677
ATOM   7832  CG2 THR F 311      -1.609  91.085  13.188
ATOM   7836  OG1 THR F 311      -3.196  90.420  14.788
ATOM   7838  C   THR F 311       0.582  90.300  15.066
ATOM   7839  O   THR F 311       1.109  89.927  14.020
ATOM   7840  N   SER F 312       1.231  91.109  15.922
ATOM   7842  CA  SER F 312       2.551  91.682  15.591
ATOM   7844  CB  SER F 312       2.332  92.888  14.654
ATOM   7847  OG  SER F 312       3.394  93.041  13.734
ATOM   7849  C   SER F 312       3.376  92.105  16.819
ATOM   7850  O   SER F 312       2.806  92.416  17.864
ATOM   7851  N   ASP F 313       4.707  92.149  16.627
ATOM   7853  CA  ASP F 313       5.794  92.863  17.335
ATOM   7855  CB  ASP F 313       6.198  94.094  16.487
ATOM   7858  CG  ASP F 313       5.002  94.888  15.927
ATOM   7859  OD1 ASP F 313       4.280  95.496  16.742
ATOM   7860  OD2 ASP F 313       4.744  94.789  14.702
ATOM   7861  C   ASP F 313       5.595  93.246  18.819
ATOM   7862  O   ASP F 313       6.326  92.769  19.694
ATOM   7863  N   THR F 314       4.655  94.156  19.076
ATOM   7865  CA  THR F 314       4.329  94.881  20.303
ATOM   7867  CB  THR F 314       2.914  95.465  20.112
ATOM   7869  CG2 THR F 314       2.224  96.042  21.342
ATOM   7873  OG1 THR F 314       3.004  96.557  19.232
ATOM   7875  C   THR F 314       4.474  94.043  21.574
ATOM   7876  O   THR F 314       5.172  94.461  22.498
ATOM   7877  N   TRP F 315       3.853  92.859  21.624
ATOM   7879  CA  TRP F 315       3.876  91.983  22.800
ATOM   7881  CB  TRP F 315       2.805  90.893  22.644
ATOM   7884  CG  TRP F 315       2.797  90.113  21.361
ATOM   7885  CD1 TRP F 315       1.970  90.346  20.314
ATOM   7887  NE1 TRP F 315       2.210  89.416  19.322
ATOM   7889  CE2 TRP F 315       3.219  88.551  19.668
ATOM   7890  CZ2 TRP F 315       3.800  87.463  19.005
ATOM   7892  CH2 TRP F 315       4.820  86.743  19.646
ATOM   7894  CZ3 TRP F 315       5.217  87.101  20.947
ATOM   7896  CE3 TRP F 315       4.610  88.186  21.609
ATOM   7898  CD2 TRP F 315       3.606  88.956  20.979
ATOM   7899  C   TRP F 315       5.267  91.401  23.112
ATOM   7900  O   TRP F 315       5.657  91.377  24.279
ATOM   7901  N   PHE F 316       6.037  90.980  22.098
ATOM   7903  CA  PHE F 316       7.430  90.535  22.257
ATOM   7905  CB  PHE F 316       7.938  89.914  20.936
ATOM   7908  CG  PHE F 316       9.446  89.959  20.725
ATOM   7909  CD1 PHE F 316      10.276  88.932  21.218
ATOM   7911  CE1 PHE F 316      11.672  89.010  21.051
ATOM   7913  CZ  PHE F 316      12.245  90.120  20.403
ATOM   7915  CE2 PHE F 316      11.420  91.143  19.904
ATOM   7917  CD2 PHE F 316      10.025  91.055  20.052
ATOM   7919  C   PHE F 316       8.306  91.705  22.719
ATOM   7920  O   PHE F 316       9.012  91.602  23.723
ATOM   7921  N   ASN F 317       8.220  92.828  21.998
ATOM   7923  CA  ASN F 317       8.987  94.043  22.250
ATOM   7925  CB  ASN F 317       8.553  95.062  21.184
ATOM   7928  CG  ASN F 317       9.213  96.417  21.360
ATOM   7929  OD1 ASN F 317      10.371  96.613  21.034
ATOM   7930  ND2 ASN F 317       8.488  97.392  21.870
ATOM   7933  C   ASN F 317       8.791  94.541  23.694
ATOM   7934  O   ASN F 317       9.762  94.767  24.422
ATOM   7935  N   ALA F 318       7.532  94.660  24.133
ATOM   7937  CA  ALA F 318       7.197  95.091  25.485
ATOM   7939  CB  ALA F 318       5.686  95.325  25.562
ATOM   7943  C   ALA F 318       7.686  94.119  26.578
ATOM   7944  O   ALA F 318       8.075  94.569  27.656
ATOM   7945  N   ALA F 319       7.726  92.804  26.312
ATOM   7947  CA  ALA F 319       8.214  91.818  27.279
ATOM   7949  CB  ALA F 319       7.698  90.430  26.886
ATOM   7953  C   ALA F 319       9.744  91.842  27.473
ATOM   7954  O   ALA F 319      10.217  91.377  28.508
ATOM   7955  N   ILE F 320      10.508  92.438  26.544
ATOM   7957  CA  ILE F 320      11.891  92.888  26.784
ATOM   7959  CB  ILE F 320      12.685  92.966  25.457
ATOM   7961  CG2 ILE F 320      14.023  93.719  25.627
ATOM   7965  CG1 ILE F 320      12.934  91.526  24.948
ATOM   7968  CD1 ILE F 320      13.533  91.448  23.539
ATOM   7972  C   ILE F 320      11.879  94.222  27.542
ATOM   7973  O   ILE F 320      12.510  94.330  28.592
ATOM   7974  N   ALA F 321      11.145  95.229  27.042
ATOM   7976  CA  ALA F 321      11.098  96.582  27.615
ATOM   7978  CB  ALA F 321      10.072  97.409  26.834
ATOM   7982  C   ALA F 321      10.765  96.613  29.118
ATOM   7983  O   ALA F 321      11.257  97.473  29.846
ATOM   7984  N   MET F 322       9.964  95.652  29.592
ATOM   7986  CA  MET F 322       9.606  95.468  30.998
ATOM   7988  CB  MET F 322       8.480  94.419  31.042
ATOM   7991  CG  MET F 322       7.649  94.376  32.330
ATOM   7994  SD  MET F 322       6.663  95.860  32.680
ATOM   7995  CE  MET F 322       7.726  96.707  33.874
ATOM   7999  C   MET F 322      10.804  95.107  31.913
ATOM   8000  O   MET F 322      10.672  95.216  33.130
ATOM   8001  N   ASN F 323      11.968  94.731  31.359
ATOM   8003  CA  ASN F 323      13.307  94.511  31.946
ATOM   8005  CB  ASN F 323      14.044  95.865  32.121
ATOM   8008  CG  ASN F 323      14.148  96.391  33.551
ATOM   8009  OD1 ASN F 323      13.330  97.168  34.021
ATOM   8010  ND2 ASN F 323      15.157  95.985  34.294
ATOM   8013  C   ASN F 323      13.470  93.548  33.150
ATOM   8014  O   ASN F 323      14.605  93.321  33.578
ATOM   8015  N   LYS F 324      12.392  93.001  33.732
ATOM   8017  CA  LYS F 324      12.468  92.168  34.947
ATOM   8019  CB  LYS F 324      11.144  92.232  35.730
ATOM   8022  CG  LYS F 324      10.609  93.646  36.040
ATOM   8025  CD  LYS F 324      11.651  94.696  36.481
ATOM   8028  CE  LYS F 324      11.016  96.090  36.602
ATOM   8031  NZ  LYS F 324      10.989  96.797  35.300
ATOM   8035  C   LYS F 324      12.897  90.718  34.625
ATOM   8036  O   LYS F 324      12.528  90.205  33.574
ATOM   8037  N   PRO F 325      13.644  90.031  35.520
ATOM   8038  CD  PRO F 325      13.633  90.272  36.960
ATOM   8041  CG  PRO F 325      14.890  89.619  37.526
ATOM   8044  CB  PRO F 325      15.193  88.511  36.523
ATOM   8047  CA  PRO F 325      14.749  89.110  35.183
ATOM   8049  C   PRO F 325      14.522  87.993  34.144
ATOM   8050  O   PRO F 325      15.477  87.570  33.498
ATOM   8051  N   TRP F 326      13.286  87.527  33.952
ATOM   8053  CA  TRP F 326      12.872  86.616  32.874
ATOM   8055  CB  TRP F 326      11.419  86.176  33.146
ATOM   8058  CG  TRP F 326      10.512  87.267  33.646
ATOM   8059  CD1 TRP F 326      10.289  87.546  34.952
ATOM   8061  NE1 TRP F 326       9.520  88.688  35.058
ATOM   8063  CE2 TRP F 326       9.207  89.202  33.817
ATOM   8064  CZ2 TRP F 326       8.503  90.345  33.407
ATOM   8066  CH2 TRP F 326       8.293  90.561  32.035
ATOM   8068  CZ3 TRP F 326       8.807  89.649  31.097
ATOM   8070  CE3 TRP F 326       9.549  88.528  31.519
ATOM   8072  CD2 TRP F 326       9.775  88.278  32.890
ATOM   8073  C   TRP F 326      13.000  87.237  31.467
ATOM   8074  O   TRP F 326      13.151  86.500  30.491
ATOM   8075  N   SER F 327      12.962  88.573  31.340
ATOM   8077  CA  SER F 327      12.973  89.293  30.060
ATOM   8079  CB  SER F 327      12.765  90.800  30.274
ATOM   8082  OG  SER F 327      13.753  91.391  31.096
ATOM   8084  C   SER F 327      14.227  89.018  29.227
ATOM   8085  O   SER F 327      14.134  88.745  28.030
ATOM   8086  N   GLU F 328      15.405  88.995  29.856
ATOM   8088  CA  GLU F 328      16.678  88.819  29.146
ATOM   8090  CB  GLU F 328      17.831  89.500  29.905
ATOM   8093  CG  GLU F 328      17.506  90.925  30.404
ATOM   8096  CD  GLU F 328      16.784  91.794  29.364
ATOM   8097  OE1 GLU F 328      17.375  91.983  28.273
ATOM   8098  OE2 GLU F 328      15.627  92.198  29.663
ATOM   8099  C   GLU F 328      16.968  87.352  28.768
ATOM   8100  O   GLU F 328      18.046  87.039  28.265
ATOM   8101  N   LYS F 329      15.981  86.461  28.951
ATOM   8103  CA  LYS F 329      15.955  85.084  28.446
ATOM   8105  CB  LYS F 329      15.573  84.129  29.596
ATOM   8108  CG  LYS F 329      16.796  83.453  30.233
ATOM   8111  CD  LYS F 329      17.479  82.390  29.351
ATOM   8114  CE  LYS F 329      16.542  81.229  28.978
ATOM   8117  NZ  LYS F 329      16.011  81.330  27.596
ATOM   8121  C   LYS F 329      15.057  84.893  27.217
ATOM   8122  O   LYS F 329      15.027  83.783  26.693
ATOM   8123  N   LEU F 330      14.362  85.933  26.726
ATOM   8125  CA  LEU F 330      13.703  85.902  25.409
ATOM   8127  CB  LEU F 330      12.673  87.049  25.304
ATOM   8130  CG  LEU F 330      11.349  86.779  26.059
ATOM   8132  CD1 LEU F 330      11.232  87.603  27.339
ATOM   8136  CD2 LEU F 330      10.135  87.105  25.184
ATOM   8140  C   LEU F 330      14.704  85.979  24.235
ATOM   8141  O   LEU F 330      14.359  85.605  23.113
ATOM   8142  N   HIS F 331      15.936  86.449  24.473
ATOM   8144  CA  HIS F 331      16.921  86.732  23.423
ATOM   8146  CB  HIS F 331      18.140  87.448  24.021
ATOM   8149  CG  HIS F 331      17.812  88.776  24.661
ATOM   8150  ND1 HIS F 331      17.008  89.766  24.096
ATOM   8151  CE1 HIS F 331      16.975  90.761  24.996
ATOM   8153  NE2 HIS F 331      17.708  90.451  26.077
ATOM   8155  CD2 HIS F 331      18.249  89.197  25.883
ATOM   8157  C   HIS F 331      17.349  85.485  22.641
ATOM   8158  O   HIS F 331      17.323  85.513  21.414
ATOM   8159  N   ASP F 332      17.684  84.383  23.324
ATOM   8161  CA  ASP F 332      18.049  83.081  22.739
ATOM   8163  CB  ASP F 332      18.760  82.224  23.811
ATOM   8166  CG  ASP F 332      17.997  82.089  25.135
ATOM   8167  OD1 ASP F 332      17.716  83.133  25.764
ATOM   8168  OD2 ASP F 332      17.705  80.949  25.563
ATOM   8169  C   ASP F 332      16.871  82.334  22.074
ATOM   8170  O   ASP F 332      17.047  81.235  21.556
ATOM   8171  N   VAL F 333      15.683  82.950  22.056
ATOM   8173  CA  VAL F 333      14.406  82.429  21.546
ATOM   8175  CB  VAL F 333      13.476  82.273  22.780
ATOM   8177  CG1 VAL F 333      11.982  82.478  22.526
ATOM   8181  CG2 VAL F 333      13.696  80.897  23.425
ATOM   8185  C   VAL F 333      13.834  83.314  20.410
ATOM   8186  O   VAL F 333      12.936  82.893  19.675
ATOM   8187  N   SER F 334      14.387  84.518  20.208
ATOM   8189  CA  SER F 334      13.932  85.549  19.261
ATOM   8191  CB  SER F 334      14.894  86.744  19.339
ATOM   8194  OG  SER F 334      16.190  86.386  18.892
ATOM   8196  C   SER F 334      13.809  85.055  17.809
ATOM   8197  O   SER F 334      12.778  85.242  17.159
ATOM   8198  N   GLU F 335      14.864  84.398  17.320
ATOM   8200  CA  GLU F 335      15.003  83.844  15.973
ATOM   8202  CB  GLU F 335      16.402  83.208  15.855
ATOM   8205  CG  GLU F 335      17.514  84.220  15.522
ATOM   8208  CD  GLU F 335      17.559  84.553  14.024
ATOM   8209  OE1 GLU F 335      17.699  83.606  13.209
ATOM   8210  OE2 GLU F 335      17.359  85.727  13.659
ATOM   8211  C   GLU F 335      13.911  82.811  15.646
ATOM   8212  O   GLU F 335      13.429  82.768  14.510
ATOM   8213  N   GLU F 336      13.496  82.000  16.628
ATOM   8215  CA  GLU F 336      12.337  81.113  16.496
ATOM   8217  CB  GLU F 336      12.261  80.114  17.662
ATOM   8220  CG  GLU F 336      13.469  79.181  17.786
ATOM   8223  CD  GLU F 336      13.210  78.128  18.871
ATOM   8224  OE1 GLU F 336      13.709  78.326  20.000
ATOM   8225  OE2 GLU F 336      12.484  77.150  18.572
ATOM   8226  C   GLU F 336      11.042  81.932  16.450
ATOM   8227  O   GLU F 336      10.242  81.773  15.527
ATOM   8228  N   VAL F 337      10.847  82.821  17.435
ATOM   8230  CA  VAL F 337       9.646  83.655  17.604
ATOM   8232  CB  VAL F 337       9.810  84.589  18.825
ATOM   8234  CG1 VAL F 337       8.829  85.771  18.857
ATOM   8238  CG2 VAL F 337       9.611  83.782  20.114
ATOM   8242  C   VAL F 337       9.270  84.419  16.332
ATOM   8243  O   VAL F 337       8.094  84.419  15.966
ATOM   8244  N   HIS F 338      10.222  85.052  15.632
ATOM   8246  CA  HIS F 338       9.893  85.773  14.393
ATOM   8248  CB  HIS F 338      11.053  86.664  13.934
ATOM   8251  CG  HIS F 338      11.499  87.698  14.940
ATOM   8252  ND1 HIS F 338      12.778  88.243  14.986
ATOM   8253  CE1 HIS F 338      12.772  89.108  16.007
ATOM   8255  NE2 HIS F 338      11.563  89.140  16.598
ATOM   8257  CD2 HIS F 338      10.738  88.262  15.927
ATOM   8259  C   HIS F 338       9.458  84.828  13.270
ATOM   8260  O   HIS F 338       8.438  85.076  12.636
ATOM   8261  N   ARG F 339      10.191  83.731  13.039
ATOM   8263  CA  ARG F 339       9.867  82.706  12.028
ATOM   8265  CB  ARG F 339      11.063  81.745  11.891
ATOM   8268  CG  ARG F 339      12.214  82.239  10.992
ATOM   8271  CD  ARG F 339      12.709  83.665  11.277
ATOM   8274  NE  ARG F 339      14.060  83.907  10.737
ATOM   8276  CZ  ARG F 339      15.196  83.631  11.367
ATOM   8277  NH1 ARG F 339      15.243  82.960  12.487
ATOM   8280  NH2 ARG F 339      16.356  84.042  10.923
ATOM   8283  C   ARG F 339       8.577  81.935  12.365
ATOM   8284  O   ARG F 339       7.929  81.385  11.471
ATOM   8285  N   ALA F 340       8.170  81.905  13.636
ATOM   8287  CA  ALA F 340       6.827  81.535  14.068
ATOM   8289  CB  ALA F 340       6.851  81.240  15.571
ATOM   8293  C   ALA F 340       5.800  82.611  13.659
ATOM   8294  O   ALA F 340       4.935  82.335  12.829
ATOM   8295  N   LEU F 341       5.930  83.837  14.188
ATOM   8297  CA  LEU F 341       5.053  84.991  13.941
ATOM   8299  CB  LEU F 341       5.670  86.201  14.680
ATOM   8302  CG  LEU F 341       4.926  87.553  14.652
ATOM   8304  CD1 LEU F 341       5.286  88.396  13.425
ATOM   8308  CD2 LEU F 341       3.407  87.424  14.790
ATOM   8312  C   LEU F 341       4.805  85.252  12.442
ATOM   8313  O   LEU F 341       3.659  85.398  12.018
ATOM   8314  N   GLN F 342       5.862  85.276  11.627
ATOM   8316  CA  GLN F 342       5.817  85.629  10.207
ATOM   8318  CB  GLN F 342       7.231  85.471   9.626
ATOM   8321  CG  GLN F 342       7.356  86.056   8.213
ATOM   8324  CD  GLN F 342       8.502  85.418   7.433
ATOM   8325  OE1 GLN F 342       9.591  85.190   7.938
ATOM   8326  NE2 GLN F 342       8.280  85.087   6.175
ATOM   8329  C   GLN F 342       4.803  84.782   9.421
ATOM   8330  O   GLN F 342       3.943  85.321   8.729
ATOM   8331  N   LYS F 343       4.892  83.450   9.523
ATOM   8333  CA  LYS F 343       3.966  82.526   8.850
ATOM   8335  CB  LYS F 343       4.736  81.308   8.315
ATOM   8338  CG  LYS F 343       5.134  80.356   9.441
ATOM   8341  CD  LYS F 343       6.309  79.445   9.066
ATOM   8344  CE  LYS F 343       6.560  78.381  10.144
ATOM   8347  NZ  LYS F 343       6.519  78.959  11.508
ATOM   8351  C   LYS F 343       2.738  82.166   9.705
ATOM   8352  O   LYS F 343       1.877  81.416   9.254
ATOM   8353  N   LEU F 344       2.624  82.695  10.929
ATOM   8355  CA  LEU F 344       1.361  82.816  11.667
ATOM   8357  CB  LEU F 344       1.705  82.912  13.171
ATOM   8360  CG  LEU F 344       0.595  83.098  14.226
ATOM   8362  CD1 LEU F 344       0.335  84.582  14.503
ATOM   8366  CD2 LEU F 344      -0.717  82.367  13.925
ATOM   8370  C   LEU F 344       0.499  83.954  11.077
ATOM   8371  O   LEU F 344      -0.687  83.741  10.827
ATOM   8372  N   GLN F 345       1.092  85.106  10.720
ATOM   8374  CA  GLN F 345       0.395  86.200  10.011
ATOM   8376  CB  GLN F 345       1.343  87.397   9.815
ATOM   8379  CG  GLN F 345       1.635  88.149  11.123
ATOM   8382  CD  GLN F 345       2.738  89.202  10.982
ATOM   8383  OE1 GLN F 345       3.593  89.159  10.110
ATOM   8384  NE2 GLN F 345       2.766  90.179  11.866
ATOM   8387  C   GLN F 345      -0.197  85.779   8.652
ATOM   8388  O   GLN F 345      -1.192  86.353   8.215
ATOM   8389  N   GLN F 346       0.358  84.739   8.016
ATOM   8391  CA  GLN F 346      -0.140  84.133   6.776
ATOM   8393  CB  GLN F 346       0.720  82.891   6.487
ATOM   8396  CG  GLN F 346       0.608  82.333   5.064
ATOM   8399  CD  GLN F 346       1.107  80.890   5.041
ATOM   8400  OE1 GLN F 346       2.280  80.610   4.842
ATOM   8401  NE2 GLN F 346       0.236  79.932   5.282
ATOM   8404  C   GLN F 346      -1.631  83.769   6.889
ATOM   8405  O   GLN F 346      -2.449  84.221   6.090
ATOM   8406  N   ILE F 347      -1.983  82.982   7.915
ATOM   8408  CA  ILE F 347      -3.329  82.434   8.117
ATOM   8410  CB  ILE F 347      -3.322  81.372   9.242
ATOM   8412  CG2 ILE F 347      -4.699  80.692   9.370
ATOM   8416  CG1 ILE F 347      -2.258  80.262   9.030
ATOM   8419  CD1 ILE F 347      -1.528  79.931  10.334
ATOM   8423  C   ILE F 347      -4.341  83.554   8.404
ATOM   8424  O   ILE F 347      -5.478  83.468   7.948
ATOM   8425  N   GLU F 348      -3.924  84.624   9.100
ATOM   8427  CA  GLU F 348      -4.742  85.830   9.303
ATOM   8429  CB  GLU F 348      -3.983  86.862  10.173
ATOM   8432  CG  GLU F 348      -4.943  87.817  10.908
ATOM   8435  CD  GLU F 348      -4.329  89.186  11.265
ATOM   8436  OE1 GLU F 348      -4.172  89.522  12.474
ATOM   8437  OE2 GLU F 348      -4.133  89.989  10.321
ATOM   8438  C   GLU F 348      -5.171  86.443   7.955
ATOM   8439  O   GLU F 348      -6.335  86.802   7.782
ATOM   8440  N   GLU F 349      -4.260  86.509   6.976
ATOM   8442  CA  GLU F 349      -4.556  86.953   5.608
ATOM   8444  CB  GLU F 349      -3.236  87.309   4.886
ATOM   8447  CG  GLU F 349      -3.177  88.754   4.364
ATOM   8450  CD  GLU F 349      -3.617  89.770   5.422
ATOM   8451  OE1 GLU F 349      -4.795  90.183   5.400
ATOM   8452  OE2 GLU F 349      -2.846  90.107   6.343
ATOM   8453  C   GLU F 349      -5.374  85.934   4.802
ATOM   8454  O   GLU F 349      -6.255  86.331   4.043
ATOM   8455  N   GLU F 350      -5.138  84.628   4.988
ATOM   8457  CA  GLU F 350      -5.937  83.568   4.352
ATOM   8459  CB  GLU F 350      -5.371  82.176   4.686
ATOM   8462  CG  GLU F 350      -3.979  81.866   4.116
ATOM   8465  CD  GLU F 350      -3.418  80.583   4.743
ATOM   8466  OE1 GLU F 350      -4.066  79.517   4.646
ATOM   8467  OE2 GLU F 350      -2.343  80.611   5.380
ATOM   8468  C   GLU F 350      -7.421  83.594   4.773
ATOM   8469  O   GLU F 350      -8.271  83.162   3.994
ATOM   8470  N   THR F 351      -7.746  84.078   5.985
ATOM   8472  CA  THR F 351      -9.105  84.023   6.565
ATOM   8474  CB  THR F 351      -9.135  83.203   7.864
ATOM   8476  CG2 THR F 351      -8.785  81.729   7.641
ATOM   8480  OG1 THR F 351      -8.281  83.778   8.825
ATOM   8482  C   THR F 351      -9.748  85.387   6.839
ATOM   8483  O   THR F 351     -10.966  85.449   7.000
ATOM   8484  N   GLY F 352      -8.977  86.480   6.880
ATOM   8486  CA  GLY F 352      -9.465  87.862   6.933
ATOM   8489  C   GLY F 352      -9.955  88.367   8.301
ATOM   8490  O   GLY F 352     -10.270  89.554   8.419
ATOM   8491  N   LEU F 353     -10.038  87.509   9.328
ATOM   8493  CA  LEU F 353     -10.491  87.874  10.679
ATOM   8495  CB  LEU F 353     -11.317  86.724  11.298
ATOM   8498  CG  LEU F 353     -12.837  86.946  11.228
ATOM   8500  CD1 LEU F 353     -13.387  86.706   9.823
ATOM   8504  CD2 LEU F 353     -13.567  86.031  12.213
ATOM   8508  C   LEU F 353      -9.342  88.253  11.628
ATOM   8509  O   LEU F 353      -8.201  87.835  11.447
ATOM   8510  N   THR F 354      -9.674  88.966  12.713
ATOM   8512  CA  THR F 354      -8.789  89.124  13.881
ATOM   8514  CB  THR F 354      -9.358  90.135  14.898
ATOM   8516  CG2 THR F 354      -8.248  90.801  15.708
ATOM   8520  OG1 THR F 354     -10.092  91.173  14.295
ATOM   8522  C   THR F 354      -8.609  87.782  14.610
ATOM   8523  O   THR F 354      -9.585  87.052  14.806
ATOM   8524  N   ILE F 355      -7.391  87.475  15.080
ATOM   8526  CA  ILE F 355      -7.071  86.168  15.684
ATOM   8528  CB  ILE F 355      -5.551  85.994  15.941
ATOM   8530  CG2 ILE F 355      -5.287  84.540  16.383
ATOM   8534  CG1 ILE F 355      -4.723  86.288  14.663
ATOM   8537  CD1 ILE F 355      -3.199  86.242  14.843
ATOM   8541  C   ILE F 355      -7.953  85.864  16.919
ATOM   8542  O   ILE F 355      -8.521  84.774  17.010
ATOM   8543  N   GLU F 356      -8.166  86.829  17.825
ATOM   8545  CA  GLU F 356      -9.019  86.625  19.009
ATOM   8547  CB  GLU F 356      -8.460  87.414  20.216
ATOM   8550  CG  GLU F 356      -8.777  86.805  21.600
ATOM   8553  CD  GLU F 356      -8.463  85.299  21.694
ATOM   8554  OE1 GLU F 356      -7.285  84.933  21.915
ATOM   8555  OE2 GLU F 356      -9.394  84.493  21.475
ATOM   8556  C   GLU F 356     -10.525  86.856  18.741
ATOM   8557  O   GLU F 356     -11.345  86.639  19.628
ATOM   8558  N   GLN F 357     -10.924  87.215  17.508
ATOM   8560  CA  GLN F 357     -12.295  86.979  17.028
ATOM   8562  CB  GLN F 357     -12.688  87.923  15.878
ATOM   8565  CG  GLN F 357     -13.227  89.288  16.315
ATOM   8568  CD  GLN F 357     -13.714  90.056  15.086
ATOM   8569  OE1 GLN F 357     -14.878  90.018  14.723
ATOM   8570  NE2 GLN F 357     -12.833  90.724  14.367
ATOM   8573  C   GLN F 357     -12.467  85.540  16.530
ATOM   8574  O   GLN F 357     -13.411  84.872  16.944
ATOM   8575  N   VAL F 358     -11.609  85.068  15.607
ATOM   8577  CA  VAL F 358     -11.853  83.824  14.844
ATOM   8579  CB  VAL F 358     -10.847  83.673  13.681
ATOM   8581  CG1 VAL F 358      -9.399  83.484  14.121
ATOM   8585  CG2 VAL F 358     -11.230  82.577  12.681
ATOM   8589  C   VAL F 358     -11.997  82.576  15.739
ATOM   8590  O   VAL F 358     -12.747  81.657  15.405
ATOM   8591  N   LYS F 359     -11.387  82.599  16.934
ATOM   8593  CA  LYS F 359     -11.618  81.658  18.041
ATOM   8595  CB  LYS F 359     -10.638  81.980  19.190
ATOM   8598  CG  LYS F 359      -9.303  81.230  18.993
ATOM   8601  CD  LYS F 359      -8.142  81.746  19.867
ATOM   8604  CE  LYS F 359      -7.376  82.878  19.167
ATOM   8607  NZ  LYS F 359      -6.238  83.397  19.970
ATOM   8611  C   LYS F 359     -13.085  81.577  18.504
ATOM   8612  O   LYS F 359     -13.610  80.464  18.602
ATOM   8613  N   ASP F 360     -13.770  82.708  18.744
ATOM   8615  CA  ASP F 360     -15.188  82.735  19.150
ATOM   8617  CB  ASP F 360     -15.730  84.168  19.286
ATOM   8620  CG  ASP F 360     -17.231  84.099  19.588
ATOM   8621  OD1 ASP F 360     -18.053  84.311  18.663
ATOM   8622  OD2 ASP F 360     -17.549  83.690  20.727
ATOM   8623  C   ASP F 360     -16.080  81.955  18.174
ATOM   8624  O   ASP F 360     -16.883  81.104  18.571
ATOM   8625  N   ILE F 361     -15.916  82.268  16.887
ATOM   8627  CA  ILE F 361     -16.752  81.773  15.796
ATOM   8629  CB  ILE F 361     -16.370  82.442  14.447
ATOM   8631  CG2 ILE F 361     -17.607  82.540  13.544
ATOM   8635  CG1 ILE F 361     -15.684  83.828  14.516
ATOM   8638  CD1 ILE F 361     -16.477  84.994  15.124
ATOM   8642  C   ILE F 361     -16.706  80.233  15.712
ATOM   8643  O   ILE F 361     -17.701  79.617  15.336
ATOM   8644  N   ASN F 362     -15.594  79.602  16.132
ATOM   8646  CA  ASN F 362     -15.476  78.147  16.266
ATOM   8648  CB  ASN F 362     -14.034  77.712  15.942
ATOM   8651  CG  ASN F 362     -13.828  76.208  15.717
ATOM   8652  OD1 ASN F 362     -13.033  75.796  14.887
ATOM   8653  ND2 ASN F 362     -14.484  75.326  16.449
ATOM   8656  C   ASN F 362     -15.906  77.643  17.655
ATOM   8657  O   ASN F 362     -16.604  76.626  17.715
ATOM   8658  N   ARG F 363     -15.470  78.252  18.775
ATOM   8660  CA  ARG F 363     -15.766  77.699  20.116
ATOM   8662  CB  ARG F 363     -15.022  78.450  21.245
ATOM   8665  CG  ARG F 363     -15.468  79.903  21.480
ATOM   8668  CD  ARG F 363     -16.665  80.061  22.432
ATOM   8671  NE  ARG F 363     -17.522  81.222  22.104
ATOM   8673  CZ  ARG F 363     -18.744  81.453  22.564
ATOM   8674  NH1 ARG F 363     -19.342  80.642  23.405
ATOM   8677  NH2 ARG F 363     -19.392  82.517  22.167
ATOM   8680  C   ARG F 363     -17.271  77.571  20.370
ATOM   8681  O   ARG F 363     -17.692  76.635  21.044
ATOM   8682  N   ARG F 364     -18.087  78.464  19.789
ATOM   8684  CA  ARG F 364     -19.550  78.410  19.896
ATOM   8686  CB  ARG F 364     -20.124  79.808  19.620
ATOM   8689  CG  ARG F 364     -20.186  80.201  18.142
ATOM   8692  CD  ARG F 364     -20.227  81.728  17.982
ATOM   8695  NE  ARG F 364     -20.660  82.137  16.635
ATOM   8697  CZ  ARG F 364     -20.511  83.333  16.073
ATOM   8698  NH1 ARG F 364     -19.740  84.277  16.566
ATOM   8701  NH2 ARG F 364     -21.166  83.607  14.971
ATOM   8704  C   ARG F 364     -20.207  77.290  19.068
ATOM   8705  O   ARG F 364     -21.299  76.854  19.428
ATOM   8706  N   MET F 365     -19.533  76.761  18.031
ATOM   8708  CA  MET F 365     -19.955  75.533  17.335
ATOM   8710  CB  MET F 365     -19.076  75.230  16.104
ATOM   8713  CG  MET F 365     -19.024  76.341  15.049
ATOM   8716  SD  MET F 365     -17.976  75.898  13.633
ATOM   8717  CE  MET F 365     -18.143  77.395  12.621
ATOM   8721  C   MET F 365     -19.913  74.332  18.292
ATOM   8722  O   MET F 365     -20.898  73.603  18.406
ATOM   8723  N   SER F 366     -18.797  74.186  19.028
ATOM   8725  CA  SER F 366     -18.492  73.119  20.004
ATOM   8727  CB  SER F 366     -17.006  73.221  20.391
ATOM   8730  OG  SER F 366     -16.558  72.057  21.054
ATOM   8732  C   SER F 366     -19.433  73.072  21.234
ATOM   8733  O   SER F 366     -19.264  72.255  22.135
ATOM   8734  N   ILE F 367     -20.474  73.911  21.256
ATOM   8736  CA  ILE F 367     -21.643  73.781  22.130
ATOM   8738  CB  ILE F 367     -22.233  75.178  22.434
ATOM   8740  CG2 ILE F 367     -23.409  75.061  23.420
ATOM   8744  CG1 ILE F 367     -21.217  76.252  22.888
ATOM   8747  CD1 ILE F 367     -20.635  76.078  24.294
ATOM   8751  C   ILE F 367     -22.694  72.892  21.434
ATOM   8752  O   ILE F 367     -23.037  71.811  21.919
ATOM   8753  N   GLY F 368     -23.196  73.360  20.281
ATOM   8755  CA  GLY F 368     -24.257  72.747  19.485
ATOM   8758  C   GLY F 368     -23.954  71.297  19.123
ATOM   8759  O   GLY F 368     -24.751  70.401  19.416
ATOM   8760  N   GLU F 369     -22.766  71.062  18.550
ATOM   8762  CA  GLU F 369     -22.304  69.718  18.194
ATOM   8764  CB  GLU F 369     -21.142  69.768  17.183
ATOM   8767  CG  GLU F 369     -19.853  70.462  17.648
ATOM   8770  CD  GLU F 369     -18.603  69.965  16.904
ATOM   8771  OE1 GLU F 369     -17.891  70.808  16.297
ATOM   8772  OE2 GLU F 369     -18.323  68.742  16.994
ATOM   8773  C   GLU F 369     -21.985  68.813  19.398
ATOM   8774  O   GLU F 369     -21.736  67.632  19.194
ATOM   8775  N   ALA F 370     -22.040  69.302  20.645
ATOM   8777  CA  ALA F 370     -21.997  68.449  21.833
ATOM   8779  CB  ALA F 370     -21.149  69.123  22.918
ATOM   8783  C   ALA F 370     -23.412  68.097  22.321
ATOM   8784  O   ALA F 370     -23.721  66.913  22.491
ATOM   8785  N   LYS F 371     -24.287  69.101  22.522
ATOM   8787  CA  LYS F 371     -25.650  68.870  23.037
ATOM   8789  CB  LYS F 371     -26.340  70.184  23.446
ATOM   8792  CG  LYS F 371     -26.567  71.193  22.312
ATOM   8795  CD  LYS F 371     -27.450  72.352  22.794
ATOM   8798  CE  LYS F 371     -27.529  73.409  21.694
ATOM   8801  NZ  LYS F 371     -28.536  74.449  21.974
ATOM   8805  C   LYS F 371     -26.527  68.014  22.113
ATOM   8806  O   LYS F 371     -27.342  67.245  22.637
ATOM   8807  N   ALA F 372     -26.314  68.095  20.791
ATOM   8809  CA  ALA F 372     -26.871  67.185  19.787
ATOM   8811  CB  ALA F 372     -26.621  67.778  18.392
ATOM   8815  C   ALA F 372     -26.264  65.772  19.894
ATOM   8816  O   ALA F 372     -26.986  64.785  20.035
ATOM   8817  N   ARG F 373     -24.929  65.665  19.848
ATOM   8819  CA  ARG F 373     -24.168  64.406  19.845
ATOM   8821  CB  ARG F 373     -22.686  64.778  19.715
ATOM   8824  CG  ARG F 373     -21.722  63.604  19.534
ATOM   8827  CD  ARG F 373     -20.283  64.107  19.324
ATOM   8830  NE  ARG F 373     -20.090  64.756  18.009
ATOM   8832  CZ  ARG F 373     -19.447  65.884  17.726
ATOM   8833  NH1 ARG F 373     -18.932  66.693  18.616
ATOM   8836  NH2 ARG F 373     -19.293  66.255  16.485
ATOM   8839  C   ARG F 373     -24.484  63.532  21.064
ATOM   8840  O   ARG F 373     -24.779  62.346  20.914
ATOM   8841  N   ARG F 374     -24.542  64.134  22.260
ATOM   8843  CA  ARG F 374     -25.007  63.497  23.507
ATOM   8845  CB  ARG F 374     -24.342  64.207  24.707
ATOM   8848  CG  ARG F 374     -24.126  63.313  25.951
ATOM   8851  CD  ARG F 374     -25.080  63.572  27.131
ATOM   8854  NE  ARG F 374     -26.193  62.603  27.202
ATOM   8856  CZ  ARG F 374     -26.574  61.875  28.246
ATOM   8857  NH1 ARG F 374     -25.856  61.776  29.341
ATOM   8860  NH2 ARG F 374     -27.709  61.228  28.213
ATOM   8863  C   ARG F 374     -26.545  63.411  23.615
ATOM   8864  O   ARG F 374     -27.074  63.401  24.725
ATOM   8865  N   ALA F 375     -27.267  63.444  22.490
ATOM   8867  CA  ALA F 375     -28.624  62.911  22.315
ATOM   8869  CB  ALA F 375     -29.601  64.044  21.972
ATOM   8873  C   ALA F 375     -28.676  61.822  21.224
ATOM   8874  O   ALA F 375     -29.465  60.883  21.341
ATOM   8875  N   LYS F 376     -27.823  61.911  20.183
ATOM   8877  CA  LYS F 376     -27.670  60.871  19.151
ATOM   8879  CB  LYS F 376     -26.520  61.184  18.175
ATOM   8882  CG  LYS F 376     -26.560  62.492  17.371
ATOM   8885  CD  LYS F 376     -27.565  62.533  16.215
ATOM   8888  CE  LYS F 376     -27.482  61.353  15.241
ATOM   8891  NZ  LYS F 376     -26.139  61.116  14.663
ATOM   8895  C   LYS F 376     -27.364  59.512  19.785
ATOM   8896  O   LYS F 376     -28.006  58.519  19.438
ATOM   8897  N   LYS F 377     -26.398  59.487  20.719
ATOM   8899  CA  LYS F 377     -25.916  58.276  21.392
ATOM   8901  CB  LYS F 377     -24.808  58.603  22.414
ATOM   8904  CG  LYS F 377     -23.463  57.975  22.002
ATOM   8907  CD  LYS F 377     -23.447  56.448  22.187
ATOM   8910  CE  LYS F 377     -22.084  55.859  21.810
ATOM   8913  NZ  LYS F 377     -22.088  54.389  21.984
ATOM   8917  C   LYS F 377     -27.065  57.455  21.978
ATOM   8918  O   LYS F 377     -27.203  56.285  21.635
ATOM   8919  N   GLU F 378     -27.930  58.070  22.787
ATOM   8921  CA  GLU F 378     -29.101  57.415  23.380
ATOM   8923  CB  GLU F 378     -29.868  58.410  24.273
ATOM   8926  CG  GLU F 378     -29.024  58.998  25.421
ATOM   8929  CD  GLU F 378     -28.423  60.371  25.082
ATOM   8930  OE1 GLU F 378     -27.583  60.429  24.154
ATOM   8931  OE2 GLU F 378     -28.769  61.349  25.796
ATOM   8932  C   GLU F 378     -30.034  56.763  22.337
ATOM   8933  O   GLU F 378     -30.567  55.685  22.597
ATOM   8934  N   MET F 379     -30.186  57.357  21.143
ATOM   8936  CA  MET F 379     -30.986  56.793  20.045
ATOM   8938  CB  MET F 379     -31.310  57.878  18.998
ATOM   8941  CG  MET F 379     -32.198  58.977  19.599
ATOM   8944  SD  MET F 379     -32.577  60.379  18.512
ATOM   8945  CE  MET F 379     -34.195  59.881  17.870
ATOM   8949  C   MET F 379     -30.311  55.572  19.394
ATOM   8950  O   MET F 379     -30.971  54.539  19.218
ATOM   8951  N   VAL F 380     -29.017  55.677  19.040
ATOM   8953  CA  VAL F 380     -28.257  54.575  18.412
ATOM   8955  CB  VAL F 380     -26.925  55.034  17.769
ATOM   8957  CG1 VAL F 380     -27.185  56.018  16.620
ATOM   8961  CG2 VAL F 380     -25.948  55.703  18.737
ATOM   8965  C   VAL F 380     -28.028  53.394  19.364
ATOM   8966  O   VAL F 380     -28.093  52.247  18.924
ATOM   8967  N   GLU F 381     -27.814  53.644  20.664
ATOM   8969  CA  GLU F 381     -27.589  52.590  21.664
ATOM   8971  CB  GLU F 381     -27.071  53.214  22.979
ATOM   8974  CG  GLU F 381     -25.879  52.464  23.589
ATOM   8977  CD  GLU F 381     -24.542  52.988  23.044
ATOM   8978  OE1 GLU F 381     -24.323  52.965  21.809
ATOM   8979  OE2 GLU F 381     -23.704  53.463  23.846
ATOM   8980  C   GLU F 381     -28.868  51.770  21.928
ATOM   8981  O   GLU F 381     -28.826  50.540  22.046
ATOM   8982  N   ALA F 382     -30.027  52.443  21.991
ATOM   8984  CA  ALA F 382     -31.323  51.796  22.172
ATOM   8986  CB  ALA F 382     -32.397  52.876  22.358
ATOM   8990  C   ALA F 382     -31.647  50.860  20.998
ATOM   8991  O   ALA F 382     -31.867  49.663  21.197
ATOM   8992  N   ASN F 383     -31.632  51.385  19.769
ATOM   8994  CA  ASN F 383     -32.107  50.699  18.564
ATOM   8996  CB  ASN F 383     -32.438  51.756  17.503
ATOM   8999  CG  ASN F 383     -33.710  52.489  17.870
ATOM   9000  OD1 ASN F 383     -34.794  52.050  17.518
ATOM   9001  ND2 ASN F 383     -33.604  53.595  18.574
ATOM   9004  C   ASN F 383     -31.163  49.615  18.016
ATOM   9005  O   ASN F 383     -31.443  49.039  16.969
ATOM   9006  N   LEU F 384     -30.075  49.278  18.716
ATOM   9008  CA  LEU F 384     -29.054  48.342  18.237
ATOM   9010  CB  LEU F 384     -27.979  48.223  19.332
ATOM   9013  CG  LEU F 384     -26.594  47.835  18.790
ATOM   9015  CD1 LEU F 384     -25.906  49.033  18.127
ATOM   9019  CD2 LEU F 384     -25.708  47.344  19.938
ATOM   9023  C   LEU F 384     -29.616  46.963  17.810
ATOM   9024  O   LEU F 384     -29.099  46.337  16.886
ATOM   9025  N   ARG F 385     -30.720  46.519  18.431
ATOM   9027  CA  ARG F 385     -31.448  45.284  18.098
ATOM   9029  CB  ARG F 385     -32.555  45.043  19.138
ATOM   9032  CG  ARG F 385     -32.035  44.879  20.580
ATOM   9035  CD  ARG F 385     -32.297  46.084  21.510
ATOM   9038  NE  ARG F 385     -31.173  47.037  21.643
ATOM   9040  CZ  ARG F 385     -30.050  46.865  22.335
ATOM   9041  NH1 ARG F 385     -29.679  45.678  22.761
ATOM   9044  NH2 ARG F 385     -29.264  47.876  22.629
ATOM   9047  C   ARG F 385     -32.049  45.280  16.681
ATOM   9048  O   ARG F 385     -32.060  44.239  16.020
ATOM   9049  N   LEU F 386     -32.509  46.441  16.200
ATOM   9051  CA  LEU F 386     -33.098  46.628  14.870
ATOM   9053  CB  LEU F 386     -33.689  48.056  14.823
ATOM   9056  CG  LEU F 386     -34.294  48.579  13.504
ATOM   9058  CD1 LEU F 386     -35.304  49.689  13.830
ATOM   9062  CD2 LEU F 386     -33.213  49.197  12.605
ATOM   9066  C   LEU F 386     -32.085  46.310  13.759
ATOM   9067  O   LEU F 386     -32.485  45.811  12.710
ATOM   9068  N   VAL F 387     -30.782  46.516  14.005
ATOM   9070  CA  VAL F 387     -29.713  46.215  13.043
ATOM   9072  CB  VAL F 387     -28.350  46.799  13.484
ATOM   9074  CG1 VAL F 387     -27.385  46.797  12.293
ATOM   9078  CG2 VAL F 387     -28.448  48.246  13.993
ATOM   9082  C   VAL F 387     -29.614  44.705  12.799
ATOM   9083  O   VAL F 387     -29.693  44.261  11.652
ATOM   9084  N   ILE F 388     -29.493  43.900  13.867
ATOM   9086  CA  ILE F 388     -29.441  42.433  13.757
ATOM   9088  CB  ILE F 388     -29.079  41.754  15.106
ATOM   9090  CG2 ILE F 388     -28.921  40.233  14.888
ATOM   9094  CG1 ILE F 388     -27.778  42.364  15.691
ATOM   9097  CD1 ILE F 388     -27.193  41.651  16.920
ATOM   9101  C   ILE F 388     -30.747  41.886  13.150
ATOM   9102  O   ILE F 388     -30.698  40.980  12.318
ATOM   9103  N   SER F 389     -31.909  42.468  13.488
ATOM   9105  CA  SER F 389     -33.204  42.034  12.939
ATOM   9107  CB  SER F 389     -34.359  42.769  13.630
ATOM   9110  OG  SER F 389     -35.589  42.218  13.196
ATOM   9112  C   SER F 389     -33.327  42.151  11.406
ATOM   9113  O   SER F 389     -34.122  41.412  10.820
ATOM   9114  N   ILE F 390     -32.518  42.993  10.740
ATOM   9116  CA  ILE F 390     -32.458  43.060   9.265
ATOM   9118  CB  ILE F 390     -32.925  44.428   8.722
ATOM   9120  CG2 ILE F 390     -34.402  44.659   9.103
ATOM   9124  CG1 ILE F 390     -32.026  45.592   9.181
ATOM   9127  CD1 ILE F 390     -32.302  46.868   8.384
ATOM   9131  C   ILE F 390     -31.120  42.592   8.665
ATOM   9132  O   ILE F 390     -31.030  42.457   7.444
ATOM   9133  N   ALA F 391     -30.125  42.236   9.492
ATOM   9135  CA  ALA F 391     -28.941  41.485   9.063
ATOM   9137  CB  ALA F 391     -28.060  41.181  10.284
ATOM   9141  C   ALA F 391     -29.335  40.181   8.348
ATOM   9142  O   ALA F 391     -28.781  39.869   7.292
ATOM   9143  N   LYS F 392     -30.335  39.482   8.923
ATOM   9145  CA  LYS F 392     -30.953  38.189   8.568
ATOM   9147  CB  LYS F 392     -32.455  38.231   8.944
ATOM   9150  CG  LYS F 392     -32.812  38.359  10.445
ATOM   9153  CD  LYS F 392     -34.345  38.234  10.622
ATOM   9156  CE  LYS F 392     -34.902  38.579  12.022
ATOM   9159  NZ  LYS F 392     -35.970  39.616  11.948
ATOM   9163  C   LYS F 392     -30.793  37.735   7.099
ATOM   9164  O   LYS F 392     -30.486  36.571   6.861
ATOM   9165  N   LYS F 393     -31.022  38.629   6.127
ATOM   9167  CA  LYS F 393     -31.011  38.382   4.673
ATOM   9169  CB  LYS F 393     -31.649  39.616   3.999
ATOM   9172  CG  LYS F 393     -31.525  39.749   2.468
ATOM   9175  CD  LYS F 393     -32.212  38.624   1.676
ATOM   9178  CE  LYS F 393     -32.371  39.004   0.196
ATOM   9181  NZ  LYS F 393     -33.588  39.816  -0.032
ATOM   9185  C   LYS F 393     -29.632  38.053   4.070
ATOM   9186  O   LYS F 393     -29.568  37.237   3.156
ATOM   9187  N   TYR F 394     -28.543  38.689   4.514
ATOM   9189  CA  TYR F 394     -27.302  38.784   3.713
ATOM   9191  CB  TYR F 394     -26.853  40.256   3.628
ATOM   9194  CG  TYR F 394     -27.874  41.264   3.120
ATOM   9195  CD1 TYR F 394     -27.817  41.728   1.790
ATOM   9197  CE1 TYR F 394     -28.702  42.734   1.352
ATOM   9199  CZ  TYR F 394     -29.654  43.277   2.242
ATOM   9200  OH  TYR F 394     -30.504  44.257   1.830
ATOM   9202  CE2 TYR F 394     -29.723  42.800   3.569
ATOM   9204  CD2 TYR F 394     -28.828  41.806   4.005
ATOM   9206  C   TYR F 394     -26.158  37.879   4.227
ATOM   9207  O   TYR F 394     -25.007  38.021   3.816
ATOM   9208  N   THR F 395     -26.451  36.975   5.166
ATOM   9210  CA  THR F 395     -25.533  36.583   6.247
ATOM   9212  CB  THR F 395     -26.340  36.042   7.439
ATOM   9214  CG2 THR F 395     -27.136  37.154   8.119
ATOM   9218  OG1 THR F 395     -27.255  35.067   6.992
ATOM   9220  C   THR F 395     -24.432  35.579   5.896
ATOM   9221  O   THR F 395     -23.505  35.435   6.690
ATOM   9222  N   ASN F 396     -24.485  34.908   4.737
ATOM   9224  CA  ASN F 396     -23.463  33.935   4.319
ATOM   9226  CB  ASN F 396     -23.951  32.506   4.637
ATOM   9229  CG  ASN F 396     -25.049  31.978   3.722
ATOM   9230  OD1 ASN F 396     -25.736  32.711   3.025
ATOM   9231  ND2 ASN F 396     -25.244  30.672   3.720
ATOM   9234  C   ASN F 396     -22.980  34.106   2.863
ATOM   9235  O   ASN F 396     -22.293  33.228   2.344
ATOM   9236  N   ARG F 397     -23.321  35.222   2.196
ATOM   9238  CA  ARG F 397     -23.146  35.401   0.740
ATOM   9240  CB  ARG F 397     -24.372  36.131   0.152
ATOM   9243  CG  ARG F 397     -25.641  35.265   0.242
ATOM   9246  CD  ARG F 397     -26.860  35.921  -0.424
ATOM   9249  NE  ARG F 397     -26.826  35.867  -1.903
ATOM   9251  CZ  ARG F 397     -27.393  34.965  -2.700
ATOM   9252  NH1 ARG F 397     -27.929  33.842  -2.292
ATOM   9255  NH2 ARG F 397     -27.462  35.180  -3.981
ATOM   9258  C   ARG F 397     -21.827  36.063   0.307
ATOM   9259  O   ARG F 397     -21.655  36.321  -0.881
ATOM   9260  N   GLY F 398     -20.900  36.327   1.237
ATOM   9262  CA  GLY F 398     -19.567  36.854   0.909
ATOM   9265  C   GLY F 398     -19.016  37.951   1.822
ATOM   9266  O   GLY F 398     -17.874  38.360   1.638
ATOM   9267  N   LEU F 399     -19.791  38.409   2.811
ATOM   9269  CA  LEU F 399     -19.334  39.308   3.870
ATOM   9271  CB  LEU F 399     -19.882  40.725   3.618
ATOM   9274  CG  LEU F 399     -19.421  41.794   4.627
ATOM   9276  CD1 LEU F 399     -17.915  42.065   4.547
ATOM   9280  CD2 LEU F 399     -20.162  43.103   4.347
ATOM   9284  C   LEU F 399     -19.735  38.718   5.229
ATOM   9285  O   LEU F 399     -20.868  38.279   5.424
ATOM   9286  N   GLN F 400     -18.759  38.644   6.133
ATOM   9288  CA  GLN F 400     -18.817  37.915   7.400
ATOM   9290  CB  GLN F 400     -17.369  37.681   7.867
ATOM   9293  CG  GLN F 400     -16.555  38.967   8.147
ATOM   9296  CD  GLN F 400     -15.039  38.749   8.121
ATOM   9297  OE1 GLN F 400     -14.526  37.713   7.727
ATOM   9298  NE2 GLN F 400     -14.265  39.735   8.519
ATOM   9301  C   GLN F 400     -19.678  38.630   8.452
ATOM   9302  O   GLN F 400     -19.657  39.856   8.546
ATOM   9303  N   PHE F 401     -20.428  37.875   9.271
ATOM   9305  CA  PHE F 401     -21.476  38.458  10.125
ATOM   9307  CB  PHE F 401     -22.368  37.364  10.735
ATOM   9310  CG  PHE F 401     -21.896  36.729  12.031
ATOM   9311  CD1 PHE F 401     -22.339  37.248  13.264
ATOM   9313  CE1 PHE F 401     -21.978  36.619  14.468
ATOM   9315  CZ  PHE F 401     -21.165  35.473  14.445
ATOM   9317  CE2 PHE F 401     -20.709  34.960  13.218
ATOM   9319  CD2 PHE F 401     -21.076  35.585  12.012
ATOM   9321  C   PHE F 401     -20.952  39.457  11.172
ATOM   9322  O   PHE F 401     -21.664  40.396  11.527
ATOM   9323  N   LEU F 402     -19.685  39.308  11.584
ATOM   9325  CA  LEU F 402     -18.959  40.245  12.441
ATOM   9327  CB  LEU F 402     -17.583  39.662  12.834
ATOM   9330  CG  LEU F 402     -17.554  38.396  13.721
ATOM   9332  CD1 LEU F 402     -18.591  38.419  14.849
ATOM   9336  CD2 LEU F 402     -17.697  37.097  12.921
ATOM   9340  C   LEU F 402     -18.767  41.629  11.798
ATOM   9341  O   LEU F 402     -18.680  42.606  12.536
ATOM   9342  N   ASP F 403     -18.740  41.720  10.460
ATOM   9344  CA  ASP F 403     -18.663  42.971   9.695
ATOM   9346  CB  ASP F 403     -17.469  42.939   8.732
ATOM   9349  CG  ASP F 403     -16.145  42.992   9.495
ATOM   9350  OD1 ASP F 403     -15.931  44.001  10.209
ATOM   9351  OD2 ASP F 403     -15.374  42.013   9.370
ATOM   9352  C   ASP F 403     -19.967  43.316   8.966
ATOM   9353  O   ASP F 403     -20.156  44.465   8.576
ATOM   9354  N   LEU F 404     -20.931  42.394   8.870
ATOM   9356  CA  LEU F 404     -22.277  42.743   8.412
ATOM   9358  CB  LEU F 404     -23.139  41.477   8.290
ATOM   9361  CG  LEU F 404     -24.146  41.591   7.128
ATOM   9363  CD1 LEU F 404     -23.604  40.862   5.894
ATOM   9367  CD2 LEU F 404     -25.500  41.007   7.524
ATOM   9371  C   LEU F 404     -22.926  43.786   9.345
ATOM   9372  O   LEU F 404     -23.595  44.708   8.883
ATOM   9373  N   ILE F 405     -22.685  43.675  10.660
ATOM   9375  CA  ILE F 405     -23.150  44.660  11.643
ATOM   9377  CB  ILE F 405     -23.049  44.124  13.089
ATOM   9379  CG2 ILE F 405     -23.966  42.906  13.301
ATOM   9383  CG1 ILE F 405     -21.600  43.795  13.514
ATOM   9386  CD1 ILE F 405     -21.346  44.107  14.993
ATOM   9390  C   ILE F 405     -22.437  46.022  11.549
ATOM   9391  O   ILE F 405     -23.007  47.003  12.027
ATOM   9392  N   GLN F 406     -21.237  46.118  10.951
ATOM   9394  CA  GLN F 406     -20.490  47.382  10.844
ATOM   9396  CB  GLN F 406     -19.076  47.169  10.254
ATOM   9399  CG  GLN F 406     -17.930  47.114  11.276
ATOM   9402  CD  GLN F 406     -18.097  46.033  12.338
ATOM   9403  OE1 GLN F 406     -18.930  46.137  13.227
ATOM   9404  NE2 GLN F 406     -17.319  44.971  12.293
ATOM   9407  C   GLN F 406     -21.282  48.366   9.986
ATOM   9408  O   GLN F 406     -21.639  49.455  10.440
ATOM   9409  N   GLU F 407     -21.618  47.944   8.766
ATOM   9411  CA  GLU F 407     -22.306  48.784   7.789
ATOM   9413  CB  GLU F 407     -22.408  48.054   6.438
ATOM   9416  CG  GLU F 407     -21.179  47.238   6.000
ATOM   9419  CD  GLU F 407     -19.913  48.090   5.865
ATOM   9420  OE1 GLU F 407     -19.352  48.479   6.912
ATOM   9421  OE2 GLU F 407     -19.519  48.345   4.703
ATOM   9422  C   GLU F 407     -23.692  49.193   8.314
ATOM   9423  O   GLU F 407     -24.139  50.321   8.103
ATOM   9424  N   GLY F 408     -24.342  48.306   9.080
ATOM   9426  CA  GLY F 408     -25.606  48.598   9.742
ATOM   9429  C   GLY F 408     -25.496  49.525  10.960
ATOM   9430  O   GLY F 408     -26.390  50.342  11.169
ATOM   9431  N   ASN F 409     -24.407  49.470  11.736
ATOM   9433  CA  ASN F 409     -24.115  50.481  12.760
ATOM   9435  CB  ASN F 409     -22.877  50.075  13.582
ATOM   9438  CG  ASN F 409     -23.222  49.206  14.781
ATOM   9439  OD1 ASN F 409     -23.332  49.681  15.899
ATOM   9440  ND2 ASN F 409     -23.400  47.916  14.593
ATOM   9443  C   ASN F 409     -23.943  51.872  12.120
ATOM   9444  O   ASN F 409     -24.563  52.835  12.577
ATOM   9445  N   ILE F 410     -23.157  51.970  11.035
ATOM   9447  CA  ILE F 410     -23.001  53.206  10.247
ATOM   9449  CB  ILE F 410     -22.012  53.002   9.068
ATOM   9451  CG2 ILE F 410     -21.928  54.285   8.213
ATOM   9455  CG1 ILE F 410     -20.598  52.608   9.559
ATOM   9458  CD1 ILE F 410     -19.655  52.153   8.434
ATOM   9462  C   ILE F 410     -24.373  53.702   9.749
ATOM   9463  O   ILE F 410     -24.756  54.849  10.003
ATOM   9464  N   GLY F 411     -25.118  52.833   9.050
ATOM   9466  CA  GLY F 411     -26.407  53.164   8.441
ATOM   9469  C   GLY F 411     -27.484  53.599   9.442
ATOM   9470  O   GLY F 411     -28.338  54.412   9.089
ATOM   9471  N   LEU F 412     -27.421  53.113  10.690
ATOM   9473  CA  LEU F 412     -28.237  53.592  11.806
ATOM   9475  CB  LEU F 412     -28.054  52.624  12.996
ATOM   9478  CG  LEU F 412     -28.901  52.930  14.247
ATOM   9480  CD1 LEU F 412     -30.404  52.766  14.005
ATOM   9484  CD2 LEU F 412     -28.492  51.984  15.381
ATOM   9488  C   LEU F 412     -27.882  55.051  12.150
ATOM   9489  O   LEU F 412     -28.746  55.929  12.075
ATOM   9490  N   MET F 413     -26.611  55.319  12.491
ATOM   9492  CA  MET F 413     -26.133  56.643  12.920
ATOM   9494  CB  MET F 413     -24.622  56.609  13.208
ATOM   9497  CG  MET F 413     -24.175  55.580  14.258
ATOM   9500  SD  MET F 413     -23.369  56.310  15.707
ATOM   9501  CE  MET F 413     -22.710  54.833  16.519
ATOM   9505  C   MET F 413     -26.432  57.743  11.887
ATOM   9506  O   MET F 413     -26.836  58.848  12.268
ATOM   9507  N   LYS F 414     -26.278  57.435  10.586
ATOM   9509  CA  LYS F 414     -26.497  58.401   9.496
ATOM   9511  CB  LYS F 414     -25.473  58.189   8.361
ATOM   9514  CG  LYS F 414     -24.898  59.534   7.849
ATOM   9517  CD  LYS F 414     -25.020  59.724   6.332
ATOM   9520  CE  LYS F 414     -24.201  58.692   5.547
ATOM   9523  NZ  LYS F 414     -22.901  59.222   5.103
ATOM   9527  C   LYS F 414     -27.952  58.482   8.991
ATOM   9528  O   LYS F 414     -28.229  59.183   8.010
ATOM   9529  N   ALA F 415     -28.898  57.804   9.655
ATOM   9531  CA  ALA F 415     -30.329  58.072   9.504
ATOM   9533  CB  ALA F 415     -31.122  56.771   9.523
ATOM   9537  C   ALA F 415     -30.843  59.038  10.575
ATOM   9538  O   ALA F 415     -31.497  60.016  10.224
ATOM   9539  N   VAL F 416     -30.526  58.818  11.860
ATOM   9541  CA  VAL F 416     -30.863  59.773  12.935
ATOM   9543  CB  VAL F 416     -30.586  59.183  14.339
ATOM   9545  CG1 VAL F 416     -29.202  58.547  14.483
ATOM   9549  CG2 VAL F 416     -30.832  60.195  15.464
ATOM   9553  C   VAL F 416     -30.234  61.160  12.697
ATOM   9554  O   VAL F 416     -30.881  62.162  12.989
ATOM   9555  N   ASP F 417     -29.055  61.244  12.053
ATOM   9557  CA  ASP F 417     -28.480  62.504  11.530
ATOM   9559  CB  ASP F 417     -27.114  62.229  10.844
ATOM   9562  CG  ASP F 417     -25.877  62.271  11.762
ATOM   9563  OD1 ASP F 417     -25.945  62.956  12.806
ATOM   9564  OD2 ASP F 417     -24.853  61.609  11.459
ATOM   9565  C   ASP F 417     -29.399  63.261  10.540
ATOM   9566  O   ASP F 417     -29.177  64.444  10.292
ATOM   9567  N   LYS F 418     -30.436  62.627   9.973
ATOM   9569  CA  LYS F 418     -31.438  63.263   9.103
ATOM   9571  CB  LYS F 418     -31.012  63.196   7.616
ATOM   9574  CG  LYS F 418     -30.501  61.835   7.109
ATOM   9577  CD  LYS F 418     -30.534  61.775   5.568
ATOM   9580  CE  LYS F 418     -29.498  60.836   4.938
ATOM   9583  NZ  LYS F 418     -29.475  59.492   5.555
ATOM   9587  C   LYS F 418     -32.864  62.753   9.371
ATOM   9588  O   LYS F 418     -33.640  62.594   8.428
ATOM   9589  N   PHE F 419     -33.219  62.484  10.635
ATOM   9591  CA  PHE F 419     -34.599  62.188  11.045
ATOM   9593  CB  PHE F 419     -34.619  61.069  12.096
ATOM   9596  CG  PHE F 419     -36.021  60.733  12.580
ATOM   9597  CD1 PHE F 419     -36.912  60.030  11.744
ATOM   9599  CE1 PHE F 419     -38.228  59.768  12.167
ATOM   9601  CZ  PHE F 419     -38.660  60.211  13.429
ATOM   9603  CE2 PHE F 419     -37.775  60.912  14.267
ATOM   9605  CD2 PHE F 419     -36.460  61.176  13.842
ATOM   9607  C   PHE F 419     -35.314  63.449  11.562
ATOM   9608  O   PHE F 419     -34.782  64.182  12.394
ATOM   9609  N   GLU F 420     -36.541  63.678  11.083
ATOM   9611  CA  GLU F 420     -37.360  64.861  11.355
ATOM   9613  CB  GLU F 420     -37.704  65.540  10.017
ATOM   9616  CG  GLU F 420     -38.534  66.829  10.163
ATOM   9619  CD  GLU F 420     -39.179  67.275   8.841
ATOM   9620  OE1 GLU F 420     -38.701  66.876   7.758
ATOM   9621  OE2 GLU F 420     -40.201  67.995   8.922
ATOM   9622  C   GLU F 420     -38.611  64.464  12.155
ATOM   9623  O   GLU F 420     -39.635  64.074  11.592
ATOM   9624  N   TYR F 421     -38.546  64.619  13.483
ATOM   9626  CA  TYR F 421     -39.609  64.293  14.449
ATOM   9628  CB  TYR F 421     -39.063  64.539  15.862
ATOM   9631  CG  TYR F 421     -38.736  65.984  16.183
ATOM   9632  CD1 TYR F 421     -39.735  66.857  16.666
ATOM   9634  CE1 TYR F 421     -39.437  68.215  16.895
ATOM   9636  CZ  TYR F 421     -38.130  68.690  16.654
ATOM   9637  OH  TYR F 421     -37.838  70.014  16.715
ATOM   9639  CE2 TYR F 421     -37.125  67.802  16.227
ATOM   9641  CD2 TYR F 421     -37.428  66.458  15.975
ATOM   9643  C   TYR F 421     -40.940  65.047  14.249
ATOM   9644  O   TYR F 421     -41.901  64.807  14.978
ATOM   9645  N   ARG F 422     -40.992  65.963  13.276
ATOM   9647  CA  ARG F 422     -42.156  66.748  12.862
ATOM   9649  CB  ARG F 422     -41.685  68.135  12.378
ATOM   9652  CG  ARG F 422     -40.606  68.857  13.220
ATOM   9655  CD  ARG F 422     -40.257  70.173  12.506
ATOM   9658  NE  ARG F 422     -39.127  70.939  13.087
ATOM   9660  CZ  ARG F 422     -38.927  72.240  12.878
ATOM   9661  NH1 ARG F 422     -39.897  73.083  12.611
ATOM   9664  NH2 ARG F 422     -37.733  72.763  12.886
ATOM   9667  C   ARG F 422     -42.948  66.083  11.721
ATOM   9668  O   ARG F 422     -44.076  66.499  11.453
ATOM   9669  N   ARG F 423     -42.355  65.108  11.010
ATOM   9671  CA  ARG F 423     -42.912  64.506   9.787
ATOM   9673  CB  ARG F 423     -41.786  64.389   8.734
ATOM   9676  CG  ARG F 423     -42.218  64.660   7.279
ATOM   9679  CD  ARG F 423     -42.372  66.152   6.928
ATOM   9682  NE  ARG F 423     -43.600  66.757   7.483
ATOM   9684  CZ  ARG F 423     -43.723  67.898   8.157
ATOM   9685  NH1 ARG F 423     -42.712  68.640   8.539
ATOM   9688  NH2 ARG F 423     -44.920  68.333   8.472
ATOM   9691  C   ARG F 423     -43.646  63.184  10.074
ATOM   9692  O   ARG F 423     -43.724  62.739  11.215
ATOM   9693  N   GLY F 424     -44.243  62.581   9.037
ATOM   9695  CA  GLY F 424     -45.208  61.485   9.193
ATOM   9698  C   GLY F 424     -44.589  60.089   9.323
ATOM   9699  O   GLY F 424     -45.184  59.221   9.958
ATOM   9700  N   TYR F 425     -43.410  59.855   8.730
ATOM   9702  CA  TYR F 425     -42.682  58.593   8.885
ATOM   9704  CB  TYR F 425     -41.442  58.556   7.977
ATOM   9707  CG  TYR F 425     -41.633  59.005   6.540
ATOM   9708  CD1 TYR F 425     -41.194  60.286   6.153
ATOM   9710  CE1 TYR F 425     -41.305  60.695   4.811
ATOM   9712  CZ  TYR F 425     -41.854  59.820   3.850
ATOM   9713  OH  TYR F 425     -41.945  60.223   2.554
ATOM   9715  CE2 TYR F 425     -42.299  58.535   4.237
ATOM   9717  CD2 TYR F 425     -42.189  58.132   5.583
ATOM   9719  C   TYR F 425     -42.220  58.379  10.337
ATOM   9720  O   TYR F 425     -41.881  59.324  11.049
ATOM   9721  N   LYS F 426     -42.118  57.109  10.741
ATOM   9723  CA  LYS F 426     -41.570  56.680  12.033
ATOM   9725  CB  LYS F 426     -42.230  55.354  12.441
ATOM   9728  CG  LYS F 426     -43.771  55.333  12.377
ATOM   9731  CD  LYS F 426     -44.395  53.970  12.732
ATOM   9734  CE  LYS F 426     -43.963  52.822  11.804
ATOM   9737  NZ  LYS F 426     -42.660  52.225  12.194
ATOM   9741  C   LYS F 426     -40.054  56.457  11.928
ATOM   9742  O   LYS F 426     -39.548  56.106  10.856
ATOM   9743  N   PHE F 427     -39.343  56.534  13.062
ATOM   9745  CA  PHE F 427     -37.922  56.173  13.135
ATOM   9747  CB  PHE F 427     -37.353  56.494  14.523
ATOM   9750  CG  PHE F 427     -35.848  56.313  14.588
ATOM   9751  CD1 PHE F 427     -35.017  57.186  13.862
ATOM   9753  CE1 PHE F 427     -33.625  56.997  13.854
ATOM   9755  CZ  PHE F 427     -33.055  55.933  14.574
ATOM   9757  CE2 PHE F 427     -33.882  55.066  15.308
ATOM   9759  CD2 PHE F 427     -35.276  55.255  15.321
ATOM   9761  C   PHE F 427     -37.700  54.696  12.775
ATOM   9762  O   PHE F 427     -36.917  54.394  11.873
ATOM   9763  N   SER F 428     -38.493  53.799  13.385
ATOM   9765  CA  SER F 428     -38.644  52.357  13.106
ATOM   9767  CB  SER F 428     -39.539  51.727  14.185
ATOM   9770  OG  SER F 428     -40.791  52.393  14.288
ATOM   9772  C   SER F 428     -39.178  52.029  11.698
ATOM   9773  O   SER F 428     -39.799  50.999  11.477
ATOM   9774  N   THR F 429     -38.980  52.920  10.734
ATOM   9776  CA  THR F 429     -39.232  52.705   9.312
ATOM   9778  CB  THR F 429     -40.587  53.295   8.888
ATOM   9780  CG2 THR F 429     -40.906  52.989   7.424
ATOM   9784  OG1 THR F 429     -41.650  52.795   9.651
ATOM   9786  C   THR F 429     -38.099  53.370   8.550
ATOM   9787  O   THR F 429     -37.321  52.680   7.893
ATOM   9788  N   TYR F 430     -37.984  54.695   8.707
ATOM   9790  CA  TYR F 430     -37.006  55.541   8.038
ATOM   9792  CB  TYR F 430     -37.239  56.982   8.503
ATOM   9795  CG  TYR F 430     -36.250  57.984   7.949
ATOM   9796  CD1 TYR F 430     -36.345  58.395   6.607
ATOM   9798  CE1 TYR F 430     -35.453  59.355   6.095
ATOM   9800  CZ  TYR F 430     -34.484  59.926   6.945
ATOM   9801  OH  TYR F 430     -33.684  60.922   6.491
ATOM   9803  CE2 TYR F 430     -34.376  59.498   8.285
ATOM   9805  CD2 TYR F 430     -35.245  58.513   8.780
ATOM   9807  C   TYR F 430     -35.557  55.096   8.280
ATOM   9808  O   TYR F 430     -34.782  54.997   7.329
ATOM   9809  N   ALA F 431     -35.181  54.796   9.532
ATOM   9811  CA  ALA F 431     -33.801  54.425   9.842
ATOM   9813  CB  ALA F 431     -33.567  54.566  11.346
ATOM   9817  C   ALA F 431     -33.404  53.037   9.321
ATOM   9818  O   ALA F 431     -32.227  52.806   9.046
ATOM   9819  N   THR F 432     -34.373  52.133   9.107
ATOM   9821  CA  THR F 432     -34.096  50.805   8.542
ATOM   9823  CB  THR F 432     -35.307  49.845   8.591
ATOM   9825  CG2 THR F 432     -36.121  49.853   9.883
ATOM   9829  OG1 THR F 432     -36.244  50.077   7.570
ATOM   9831  C   THR F 432     -33.558  50.894   7.109
ATOM   9832  O   THR F 432     -32.780  50.037   6.697
ATOM   9833  N   TRP F 433     -33.935  51.930   6.349
ATOM   9835  CA  TRP F 433     -33.589  52.089   4.936
ATOM   9837  CB  TRP F 433     -34.402  53.267   4.368
ATOM   9840  CG  TRP F 433     -35.899  53.090   4.377
ATOM   9841  CD1 TRP F 433     -36.547  51.902   4.376
ATOM   9843  NE1 TRP F 433     -37.910  52.104   4.321
ATOM   9845  CE2 TRP F 433     -38.222  53.461   4.341
ATOM   9846  CZ2 TRP F 433     -39.418  54.215   4.324
ATOM   9848  CH2 TRP F 433     -39.388  55.603   4.219
ATOM   9850  CZ3 TRP F 433     -38.158  56.261   4.212
ATOM   9852  CE3 TRP F 433     -36.957  55.527   4.309
ATOM   9854  CD2 TRP F 433     -36.950  54.112   4.346
ATOM   9855  C   TRP F 433     -32.078  52.241   4.723
ATOM   9856  O   TRP F 433     -31.463  51.467   3.986
ATOM   9857  N   TRP F 434     -31.463  53.199   5.421
ATOM   9859  CA  TRP F 434     -30.035  53.494   5.294
ATOM   9861  CB  TRP F 434     -29.777  54.911   5.820
ATOM   9864  CG  TRP F 434     -30.101  55.953   4.786
ATOM   9865  CD1 TRP F 434     -31.322  56.182   4.246
ATOM   9867  NE1 TRP F 434     -31.213  57.090   3.211
ATOM   9869  CE2 TRP F 434     -29.910  57.498   3.035
ATOM   9870  CZ2 TRP F 434     -29.299  58.373   2.127
ATOM   9872  CH2 TRP F 434     -27.923  58.623   2.245
ATOM   9874  CZ3 TRP F 434     -27.185  58.006   3.269
ATOM   9876  CE3 TRP F 434     -27.803  57.116   4.168
ATOM   9878  CD2 TRP F 434     -29.181  56.823   4.060
ATOM   9879  C   TRP F 434     -29.126  52.408   5.893
ATOM   9880  O   TRP F 434     -28.001  52.242   5.423
ATOM   9881  N   ILE F 435     -29.636  51.587   6.825
ATOM   9883  CA  ILE F 435     -29.021  50.305   7.202
ATOM   9885  CB  ILE F 435     -29.735  49.668   8.414
ATOM   9887  CG2 ILE F 435     -29.185  48.249   8.692
ATOM   9891  CG1 ILE F 435     -29.582  50.562   9.660
ATOM   9894  CD1 ILE F 435     -30.515  50.172  10.809
ATOM   9898  C   ILE F 435     -28.992  49.354   5.998
ATOM   9899  O   ILE F 435     -27.901  48.945   5.599
ATOM   9900  N   ARG F 436     -30.165  49.007   5.424
ATOM   9902  CA  ARG F 436     -30.286  48.070   4.285
ATOM   9904  CB  ARG F 436     -31.733  47.973   3.753
ATOM   9907  CG  ARG F 436     -32.760  47.377   4.729
ATOM   9910  CD  ARG F 436     -34.198  47.457   4.178
ATOM   9913  NE  ARG F 436     -35.189  47.805   5.220
ATOM   9915  CZ  ARG F 436     -36.505  47.591   5.189
ATOM   9916  NH1 ARG F 436     -37.114  46.975   4.209
ATOM   9919  NH2 ARG F 436     -37.289  48.011   6.146
ATOM   9922  C   ARG F 436     -29.352  48.470   3.142
ATOM   9923  O   ARG F 436     -28.623  47.631   2.631
ATOM   9924  N   GLN F 437     -29.361  49.748   2.755
ATOM   9926  CA  GLN F 437     -28.480  50.301   1.723
ATOM   9928  CB  GLN F 437     -28.819  51.793   1.542
ATOM   9931  CG  GLN F 437     -29.901  51.986   0.464
ATOM   9934  CD  GLN F 437     -30.814  53.177   0.746
ATOM   9935  OE1 GLN F 437     -31.924  53.031   1.235
ATOM   9936  NE2 GLN F 437     -30.397  54.391   0.439
ATOM   9939  C   GLN F 437     -26.987  50.058   2.012
ATOM   9940  O   GLN F 437     -26.283  49.538   1.144
ATOM   9941  N   ALA F 438     -26.499  50.382   3.217
ATOM   9943  CA  ALA F 438     -25.088  50.219   3.578
ATOM   9945  CB  ALA F 438     -24.868  50.812   4.973
ATOM   9949  C   ALA F 438     -24.598  48.760   3.456
ATOM   9950  O   ALA F 438     -23.629  48.509   2.737
ATOM   9951  N   ILE F 439     -25.293  47.788   4.075
ATOM   9953  CA  ILE F 439     -24.980  46.348   3.913
ATOM   9955  CB  ILE F 439     -25.743  45.432   4.909
ATOM   9957  CG2 ILE F 439     -25.211  45.633   6.334
ATOM   9961  CG1 ILE F 439     -27.274  45.592   4.813
ATOM   9964  CD1 ILE F 439     -28.074  44.741   5.807
ATOM   9968  C   ILE F 439     -25.159  45.823   2.475
ATOM   9969  O   ILE F 439     -24.728  44.704   2.208
ATOM   9970  N   THR F 440     -25.731  46.602   1.544
ATOM   9972  CA  THR F 440     -25.894  46.206   0.135
ATOM   9974  CB  THR F 440     -27.320  46.501  -0.367
ATOM   9976  CG2 THR F 440     -27.639  45.939  -1.752
ATOM   9980  OG1 THR F 440     -28.226  45.819   0.461
ATOM   9982  C   THR F 440     -24.806  46.797  -0.773
ATOM   9983  O   THR F 440     -24.520  46.191  -1.802
ATOM   9984  N   ARG F 441     -24.110  47.881  -0.381
ATOM   9986  CA  ARG F 441     -22.830  48.270  -1.011
ATOM   9988  CB  ARG F 441     -22.301  49.615  -0.468
ATOM   9991  CG  ARG F 441     -22.829  50.859  -1.202
ATOM   9994  CD  ARG F 441     -22.153  52.104  -0.602
ATOM   9997  NE  ARG F 441     -22.719  53.366  -1.111
ATOM   9999  CZ  ARG F 441     -22.538  54.577  -0.585
ATOM      0  NH1 ARG F 441     -21.790  54.771   0.475
ATOM      3  NH2 ARG F 441     -23.091  55.651  -1.089
ATOM      6  C   ARG F 441     -21.777  47.175  -0.805
ATOM      7  O   ARG F 441     -21.332  46.547  -1.763
ATOM      8  N   SER F 442     -21.378  46.937   0.448
ATOM     10  CA  SER F 442     -20.143  46.214   0.800
ATOM     12  CB  SER F 442     -19.774  46.517   2.253
ATOM     15  OG  SER F 442     -19.661  47.918   2.407
ATOM     17  C   SER F 442     -20.169  44.697   0.555
ATOM     18  O   SER F 442     -19.181  44.021   0.829
ATOM     19  N   ILE F 443     -21.267  44.159   0.012
ATOM     21  CA  ILE F 443     -21.382  42.772  -0.458
ATOM     23  CB  ILE F 443     -22.374  41.998   0.449
ATOM     25  CG2 ILE F 443     -23.832  42.363   0.117
ATOM     29  CG1 ILE F 443     -22.124  40.471   0.403
ATOM     32  CD1 ILE F 443     -22.909  39.674   1.456
ATOM     36  C   ILE F 443     -21.680  42.684  -1.973
ATOM     37  O   ILE F 443     -21.830  41.583  -2.494
ATOM     38  N   ALA F 444     -21.744  43.809  -2.705
ATOM     40  CA  ALA F 444     -22.008  43.803  -4.148
ATOM     42  CB  ALA F 444     -22.710  45.112  -4.534
ATOM     46  C   ALA F 444     -20.764  43.549  -5.031
ATOM     47  O   ALA F 444     -20.942  43.224  -6.203
ATOM     48  N   ASP F 445     -19.527  43.648  -4.505
ATOM     50  CA  ASP F 445     -18.298  43.390  -5.288
ATOM     52  CB  ASP F 445     -17.700  44.712  -5.821
ATOM     55  CG  ASP F 445     -16.762  45.489  -4.885
ATOM     56  OD1 ASP F 445     -17.011  45.508  -3.651
ATOM     57  OD2 ASP F 445     -15.771  46.037  -5.435
ATOM     58  C   ASP F 445     -17.269  42.475  -4.589
ATOM     59  O   ASP F 445     -16.902  41.430  -5.123
ATOM     60  N   GLN F 446     -16.823  42.829  -3.380
ATOM     62  CA  GLN F 446     -15.835  42.110  -2.557
ATOM     64  CB  GLN F 446     -15.273  43.071  -1.494
ATOM     67  CG  GLN F 446     -16.329  43.641  -0.529
ATOM     70  CD  GLN F 446     -16.037  45.096  -0.176
ATOM     71  OE1 GLN F 446     -15.566  45.415   0.905
ATOM     72  NE2 GLN F 446     -16.279  46.027  -1.081
ATOM     75  C   GLN F 446     -16.338  40.782  -1.952
ATOM     76  O   GLN F 446     -15.645  40.163  -1.154
ATOM     77  N   ALA F 447     -17.521  40.322  -2.372
ATOM     79  CA  ALA F 447     -18.213  39.079  -2.020
ATOM     81  CB  ALA F 447     -19.421  39.004  -2.959
ATOM     85  C   ALA F 447     -17.409  37.762  -2.134
ATOM     86  O   ALA F 447     -17.871  36.724  -1.662
ATOM     87  N   ARG F 448     -16.238  37.758  -2.780
ATOM     89  CA  ARG F 448     -15.401  36.571  -3.002
ATOM     91  CB  ARG F 448     -15.513  36.164  -4.480
ATOM     94  CG  ARG F 448     -16.749  35.332  -4.818
ATOM     97  CD  ARG F 448     -16.579  34.901  -6.276
ATOM    100  NE  ARG F 448     -17.834  34.450  -6.893
ATOM    102  CZ  ARG F 448     -17.925  33.892  -8.093
ATOM    103  NH1 ARG F 448     -16.853  33.627  -8.796
ATOM    106  NH2 ARG F 448     -19.096  33.564  -8.591
ATOM    109  C   ARG F 448     -13.942  36.842  -2.619
ATOM    110  O   ARG F 448     -13.550  37.969  -2.343
ATOM    111  N   THR F 449     -13.104  35.805  -2.721
ATOM    113  CA  THR F 449     -11.636  35.941  -2.779
ATOM    115  CB  THR F 449     -10.973  34.690  -2.164
ATOM    117  CG2 THR F 449     -11.185  33.393  -2.947
ATOM    121  OG1 THR F 449      -9.596  34.898  -1.973
ATOM    123  C   THR F 449     -11.122  36.346  -4.190
ATOM    124  O   THR F 449      -9.927  36.344  -4.465
ATOM    125  N   ILE F 450     -12.031  36.747  -5.091
ATOM    127  CA  ILE F 450     -11.805  37.347  -6.417
ATOM    129  CB  ILE F 450     -12.074  36.269  -7.506
ATOM    131  CG2 ILE F 450     -12.648  36.828  -8.825
ATOM    135  CG1 ILE F 450     -10.775  35.481  -7.792
ATOM    138  CD1 ILE F 450     -11.015  34.100  -8.415
ATOM    142  C   ILE F 450     -12.741  38.564  -6.538
ATOM    143  O   ILE F 450     -13.864  38.508  -6.040
ATOM    144  N   ARG F 451     -12.330  39.647  -7.220
ATOM    146  CA  ARG F 451     -13.245  40.764  -7.513
ATOM    148  CB  ARG F 451     -12.490  42.067  -7.853
ATOM    151  CG  ARG F 451     -13.473  43.237  -7.671
ATOM    154  CD  ARG F 451     -12.912  44.623  -7.996
ATOM    157  NE  ARG F 451     -13.910  45.646  -7.621
ATOM    159  CZ  ARG F 451     -14.649  46.399  -8.422
ATOM    160  NH1 ARG F 451     -14.442  46.486  -9.712
ATOM    163  NH2 ARG F 451     -15.640  47.069  -7.901
ATOM    166  C   ARG F 451     -14.220  40.372  -8.631
ATOM    167  O   ARG F 451     -13.795  40.200  -9.772
ATOM    168  N   ILE F 452     -15.512  40.226  -8.313
ATOM    170  CA  ILE F 452     -16.558  39.884  -9.290
ATOM    172  CB  ILE F 452     -17.504  38.788  -8.740
ATOM    174  CG2 ILE F 452     -18.234  39.185  -7.442
ATOM    178  CG1 ILE F 452     -18.498  38.389  -9.855
ATOM    181  CD1 ILE F 452     -19.250  37.080  -9.603
ATOM    185  C   ILE F 452     -17.317  41.139  -9.784
ATOM    186  O   ILE F 452     -17.810  41.906  -8.957
ATOM    187  N   PRO F 453     -17.435  41.365 -11.111
ATOM    188  CD  PRO F 453     -16.628  40.772 -12.169
ATOM    191  CG  PRO F 453     -16.653  41.789 -13.308
ATOM    194  CB  PRO F 453     -18.063  42.356 -13.195
ATOM    197  CA  PRO F 453     -18.311  42.391 -11.682
ATOM    199  C   PRO F 453     -19.800  42.181 -11.382
ATOM    200  O   PRO F 453     -20.283  41.049 -11.416
ATOM    201  N   VAL F 454     -20.560  43.262 -11.153
ATOM    203  CA  VAL F 454     -21.943  43.135 -10.646
ATOM    205  CB  VAL F 454     -22.552  44.464 -10.145
ATOM    207  CG1 VAL F 454     -23.724  44.146  -9.202
ATOM    211  CG2 VAL F 454     -21.562  45.345  -9.371
ATOM    215  C   VAL F 454     -22.885  42.464 -11.659
ATOM    216  O   VAL F 454     -23.589  41.517 -11.305
ATOM    217  N   HIS F 455     -22.878  42.895 -12.932
ATOM    219  CA  HIS F 455     -23.732  42.295 -13.974
ATOM    221  CB  HIS F 455     -23.530  42.994 -15.337
ATOM    224  CG  HIS F 455     -22.571  42.267 -16.249
ATOM    225  ND1 HIS F 455     -22.924  41.270 -17.163
ATOM    226  CE1 HIS F 455     -21.767  40.755 -17.604
ATOM    228  NE2 HIS F 455     -20.727  41.376 -17.018
ATOM    230  CD2 HIS F 455     -21.214  42.326 -16.155
ATOM    232  C   HIS F 455     -23.508  40.774 -14.089
ATOM    233  O   HIS F 455     -24.446  40.026 -14.342
ATOM    234  N   MET F 456     -22.277  40.310 -13.834
ATOM    236  CA  MET F 456     -21.865  38.912 -13.950
ATOM    238  CB  MET F 456     -20.330  38.858 -13.850
ATOM    241  CG  MET F 456     -19.706  37.551 -14.350
ATOM    244  SD  MET F 456     -19.844  37.236 -16.133
ATOM    245  CE  MET F 456     -18.598  38.392 -16.764
ATOM    249  C   MET F 456     -22.551  38.003 -12.911
ATOM    250  O   MET F 456     -22.608  36.791 -13.112
ATOM    251  N   ILE F 457     -23.135  38.578 -11.846
ATOM    253  CA  ILE F 457     -24.018  37.882 -10.899
ATOM    255  CB  ILE F 457     -23.379  37.866  -9.483
ATOM    257  CG2 ILE F 457     -23.155  39.273  -8.904
ATOM    261  CG1 ILE F 457     -24.139  37.014  -8.441
ATOM    264  CD1 ILE F 457     -24.256  35.532  -8.816
ATOM    268  C   ILE F 457     -25.486  38.365 -10.980
ATOM    269  O   ILE F 457     -26.382  37.639 -10.554
ATOM    270  N   GLU F 458     -25.765  39.495 -11.647
ATOM    272  CA  GLU F 458     -27.117  40.012 -11.941
ATOM    274  CB  GLU F 458     -27.222  41.500 -11.527
ATOM    277  CG  GLU F 458     -28.599  41.930 -10.970
ATOM    280  CD  GLU F 458     -29.695  42.217 -12.012
ATOM    281  OE1 GLU F 458     -29.648  43.264 -12.697
ATOM    282  OE2 GLU F 458     -30.652  41.410 -12.103
ATOM    283  C   GLU F 458     -27.563  39.729 -13.395
ATOM    284  O   GLU F 458     -28.348  40.476 -13.965
ATOM    285  N   THR F 459     -27.095  38.628 -13.997
ATOM    287  CA  THR F 459     -27.645  38.063 -15.251
ATOM    289  CB  THR F 459     -26.602  38.131 -16.388
ATOM    291  CG2 THR F 459     -27.098  37.598 -17.735
ATOM    295  OG1 THR F 459     -26.267  39.472 -16.660
ATOM    297  C   THR F 459     -28.166  36.630 -15.051
ATOM    298  O   THR F 459     -29.096  36.193 -15.731
ATOM    299  N   ILE F 460     -27.594  35.884 -14.100
ATOM    301  CA  ILE F 460     -27.928  34.480 -13.836
ATOM    303  CB  ILE F 460     -26.716  33.745 -13.203
ATOM    305  CG2 ILE F 460     -25.997  34.556 -12.106
ATOM    309  CG1 ILE F 460     -27.098  32.329 -12.719
ATOM    312  CD1 ILE F 460     -25.895  31.430 -12.393
ATOM    316  C   ILE F 460     -29.272  34.353 -13.094
ATOM    317  O   ILE F 460     -30.113  33.556 -13.508
ATOM    318  N   ASN F 461     -29.541  35.201 -12.095
ATOM    320  CA  ASN F 461     -30.881  35.484 -11.553
ATOM    322  CB  ASN F 461     -30.790  36.676 -10.574
ATOM    325  CG  ASN F 461     -30.350  37.974 -11.244
ATOM    326  OD1 ASN F 461     -29.607  37.962 -12.216
ATOM    327  ND2 ASN F 461     -30.827  39.106 -10.790
ATOM    330  C   ASN F 461     -31.938  35.733 -12.653
ATOM    331  O   ASN F 461     -33.001  35.109 -12.623
ATOM    332  N   LYS F 462     -31.645  36.586 -13.650
ATOM    334  CA  LYS F 462     -32.566  36.920 -14.749
ATOM    336  CB  LYS F 462     -31.972  38.007 -15.671
ATOM    339  CG  LYS F 462     -31.590  39.315 -14.943
ATOM    342  CD  LYS F 462     -31.379  40.463 -15.950
ATOM    345  CE  LYS F 462     -30.835  41.768 -15.348
ATOM    348  NZ  LYS F 462     -31.715  42.369 -14.327
ATOM    352  C   LYS F 462     -32.998  35.662 -15.525
ATOM    353  O   LYS F 462     -34.192  35.427 -15.704
ATOM    354  N   LEU F 463     -32.037  34.806 -15.899
ATOM    356  CA  LEU F 463     -32.262  33.481 -16.507
ATOM    358  CB  LEU F 463     -30.899  33.017 -17.069
ATOM    361  CG  LEU F 463     -30.779  31.600 -17.675
ATOM    363  CD1 LEU F 463     -31.823  31.253 -18.741
ATOM    367  CD2 LEU F 463     -29.409  31.478 -18.355
ATOM    371  C   LEU F 463     -32.934  32.455 -15.553
ATOM    372  O   LEU F 463     -33.495  31.453 -16.007
ATOM    373  N   ASN F 464     -32.951  32.695 -14.235
ATOM    375  CA  ASN F 464     -33.639  31.832 -13.269
ATOM    377  CB  ASN F 464     -32.904  31.849 -11.919
ATOM    380  CG  ASN F 464     -31.796  30.811 -11.892
ATOM    381  OD1 ASN F 464     -31.971  29.715 -11.391
ATOM    382  ND2 ASN F 464     -30.645  31.105 -12.456
ATOM    385  C   ASN F 464     -35.128  32.172 -13.114
ATOM    386  O   ASN F 464     -35.947  31.252 -13.133
ATOM    387  N   ARG F 465     -35.496  33.459 -12.983
ATOM    389  CA  ARG F 465     -36.896  33.871 -12.753
ATOM    391  CB  ARG F 465     -37.018  35.403 -12.652
ATOM    394  CG  ARG F 465     -36.230  36.093 -11.522
ATOM    397  CD  ARG F 465     -36.786  35.903 -10.099
ATOM    400  NE  ARG F 465     -36.092  34.854  -9.316
ATOM    402  CZ  ARG F 465     -34.992  35.001  -8.574
ATOM    403  NH1 ARG F 465     -34.261  36.087  -8.591
ATOM    406  NH2 ARG F 465     -34.590  34.038  -7.771
ATOM    409  C   ARG F 465     -37.851  33.348 -13.836
ATOM    410  O   ARG F 465     -38.946  32.895 -13.512
ATOM    411  N   ILE F 466     -37.440  33.398 -15.111
ATOM    413  CA  ILE F 466     -38.312  33.076 -16.250
ATOM    415  CB  ILE F 466     -38.068  34.071 -17.407
ATOM    417  CG2 ILE F 466     -36.709  33.836 -18.094
ATOM    421  CG1 ILE F 466     -39.241  34.023 -18.413
ATOM    424  CD1 ILE F 466     -39.311  35.250 -19.330
ATOM    428  C   ILE F 466     -38.236  31.612 -16.707
ATOM    429  O   ILE F 466     -39.214  31.100 -17.255
ATOM    430  N   SER F 467     -37.134  30.891 -16.453
ATOM    432  CA  SER F 467     -37.035  29.503 -16.923
ATOM    434  CB  SER F 467     -35.579  29.018 -16.963
ATOM    437  OG  SER F 467     -34.912  29.086 -15.711
ATOM    439  C   SER F 467     -37.990  28.547 -16.191
ATOM    440  O   SER F 467     -38.350  27.508 -16.744
ATOM    441  N   ARG F 468     -38.496  28.929 -15.003
ATOM    443  CA  ARG F 468     -39.561  28.191 -14.303
ATOM    445  CB  ARG F 468     -39.423  28.267 -12.771
ATOM    448  CG  ARG F 468     -38.005  28.313 -12.175
ATOM    451  CD  ARG F 468     -37.137  27.072 -12.431
ATOM    454  NE  ARG F 468     -36.315  27.174 -13.650
ATOM    456  CZ  ARG F 468     -36.047  26.217 -14.529
ATOM    457  NH1 ARG F 468     -36.753  25.124 -14.643
ATOM    460  NH2 ARG F 468     -35.044  26.372 -15.342
ATOM    463  C   ARG F 468     -40.980  28.622 -14.715
ATOM    464  O   ARG F 468     -41.907  27.835 -14.539
ATOM    465  N   GLN F 469     -41.155  29.816 -15.305
ATOM    467  CA  GLN F 469     -42.420  30.241 -15.927
ATOM    469  CB  GLN F 469     -42.322  31.703 -16.450
ATOM    472  CG  GLN F 469     -42.835  32.019 -17.875
ATOM    475  CD  GLN F 469     -44.303  31.665 -18.106
ATOM    476  OE1 GLN F 469     -44.640  30.994 -19.070
ATOM    477  NE2 GLN F 469     -45.186  32.086 -17.223
ATOM    480  C   GLN F 469     -42.824  29.206 -16.982
ATOM    481  O   GLN F 469     -43.898  28.612 -16.891
ATOM    482  N   MET F 470     -41.923  28.935 -17.934
ATOM    484  CA  MET F 470     -42.187  27.983 -19.007
ATOM    486  CB  MET F 470     -41.012  27.965 -19.987
ATOM    489  CG  MET F 470     -41.454  27.305 -21.296
ATOM    492  SD  MET F 470     -40.139  26.486 -22.212
ATOM    493  CE  MET F 470     -41.139  25.746 -23.523
ATOM    497  C   MET F 470     -42.441  26.569 -18.464
ATOM    498  O   MET F 470     -43.349  25.885 -18.935
ATOM    499  N   LEU F 471     -41.669  26.149 -17.454
ATOM    501  CA  LEU F 471     -41.859  24.874 -16.770
ATOM    503  CB  LEU F 471     -40.771  24.712 -15.694
ATOM    506  CG  LEU F 471     -40.824  23.395 -14.896
ATOM    508  CD1 LEU F 471     -40.691  22.151 -15.779
ATOM    512  CD2 LEU F 471     -39.676  23.383 -13.882
ATOM    516  C   LEU F 471     -43.279  24.747 -16.203
ATOM    517  O   LEU F 471     -43.913  23.717 -16.432
ATOM    518  N   GLN F 472     -43.785  25.777 -15.503
ATOM    520  CA  GLN F 472     -45.136  25.739 -14.937
ATOM    522  CB  GLN F 472     -45.316  26.791 -13.817
ATOM    525  CG  GLN F 472     -45.816  28.206 -14.182
ATOM    528  CD  GLN F 472     -46.883  28.685 -13.195
ATOM    529  OE1 GLN F 472     -46.637  28.836 -12.007
ATOM    530  NE2 GLN F 472     -48.103  28.918 -13.638
ATOM    533  C   GLN F 472     -46.245  25.764 -16.008
ATOM    534  O   GLN F 472     -47.259  25.093 -15.833
ATOM    535  N   GLU F 473     -46.052  26.497 -17.115
ATOM    537  CA  GLU F 473     -47.072  26.673 -18.160
ATOM    539  CB  GLU F 473     -46.877  28.035 -18.863
ATOM    542  CG  GLU F 473     -48.020  29.026 -18.604
ATOM    545  CD  GLU F 473     -48.002  29.585 -17.179
ATOM    546  OE1 GLU F 473     -47.450  30.693 -16.990
ATOM    547  OE2 GLU F 473     -48.541  28.904 -16.277
ATOM    548  C   GLU F 473     -47.088  25.549 -19.213
ATOM    549  O   GLU F 473     -48.160  25.071 -19.578
ATOM    550  N   MET F 474     -45.921  25.154 -19.741
ATOM    552  CA  MET F 474     -45.792  24.282 -20.921
ATOM    554  CB  MET F 474     -44.845  24.936 -21.944
ATOM    557  CG  MET F 474     -45.485  26.075 -22.741
ATOM    560  SD  MET F 474     -46.615  25.504 -24.042
ATOM    561  CE  MET F 474     -46.625  26.971 -25.107
ATOM    565  C   MET F 474     -45.284  22.871 -20.599
ATOM    566  O   MET F 474     -45.423  21.978 -21.440
ATOM    567  N   GLY F 475     -44.693  22.652 -19.415
ATOM    569  CA  GLY F 475     -44.193  21.344 -18.986
ATOM    572  C   GLY F 475     -42.977  20.861 -19.784
ATOM    573  O   GLY F 475     -42.929  19.706 -20.214
ATOM    574  N   ARG F 476     -42.005  21.751 -20.012
ATOM    576  CA  ARG F 476     -40.664  21.453 -20.531
ATOM    578  CB  ARG F 476     -40.614  21.663 -22.063
ATOM    581  CG  ARG F 476     -40.064  20.449 -22.839
ATOM    584  CD  ARG F 476     -41.126  19.395 -23.194
ATOM    587  NE  ARG F 476     -42.116  19.934 -24.150
ATOM    589  CZ  ARG F 476     -43.340  20.372 -23.879
ATOM    590  NH1 ARG F 476     -43.937  20.136 -22.738
ATOM    593  NH2 ARG F 476     -43.984  21.108 -24.754
ATOM    596  C   ARG F 476     -39.650  22.373 -19.842
ATOM    597  O   ARG F 476     -40.030  23.383 -19.253
ATOM    598  N   GLU F 477     -38.365  22.050 -19.971
ATOM    600  CA  GLU F 477     -37.270  22.979 -19.692
ATOM    602  CB  GLU F 477     -36.060  22.164 -19.200
ATOM    605  CG  GLU F 477     -34.860  23.022 -18.774
ATOM    608  CD  GLU F 477     -35.176  23.996 -17.633
ATOM    609  OE1 GLU F 477     -34.586  25.096 -17.607
ATOM    610  OE2 GLU F 477     -36.012  23.684 -16.753
ATOM    611  C   GLU F 477     -36.945  23.783 -20.975
ATOM    612  O   GLU F 477     -36.735  23.151 -22.013
ATOM    613  N   PRO F 478     -36.915  25.134 -20.936
ATOM    614  CD  PRO F 478     -37.362  25.950 -19.811
ATOM    617  CG  PRO F 478     -37.225  27.412 -20.237
ATOM    620  CB  PRO F 478     -36.261  27.366 -21.413
ATOM    623  CA  PRO F 478     -36.572  26.015 -22.061
ATOM    625  C   PRO F 478     -35.408  25.573 -22.961
ATOM    626  O   PRO F 478     -34.280  25.402 -22.493
ATOM    627  N   THR F 479     -35.659  25.470 -24.272
ATOM    629  CA  THR F 479     -34.611  25.373 -25.300
ATOM    631  CB  THR F 479     -35.165  24.771 -26.620
ATOM    633  CG2 THR F 479     -34.455  23.474 -27.009
ATOM    637  OG1 THR F 479     -36.516  24.372 -26.549
ATOM    639  C   THR F 479     -34.001  26.775 -25.554
ATOM    640  O   THR F 479     -34.724  27.773 -25.475
ATOM    641  N   PRO F 480     -32.692  26.908 -25.873
ATOM    642  CD  PRO F 480     -31.729  25.825 -25.994
ATOM    645  CG  PRO F 480     -30.365  26.441 -26.298
ATOM    648  CB  PRO F 480     -30.588  27.946 -26.439
ATOM    651  CA  PRO F 480     -32.044  28.216 -26.038
ATOM    653  C   PRO F 480     -32.703  29.136 -27.076
ATOM    654  O   PRO F 480     -32.747  30.354 -26.894
ATOM    655  N   GLU F 481     -33.209  28.566 -28.172
ATOM    657  CA  GLU F 481     -33.741  29.300 -29.319
ATOM    659  CB  GLU F 481     -34.049  28.326 -30.474
ATOM    662  CG  GLU F 481     -32.850  27.449 -30.903
ATOM    665  CD  GLU F 481     -32.734  26.096 -30.172
ATOM    666  OE1 GLU F 481     -32.180  25.161 -30.788
ATOM    667  OE2 GLU F 481     -33.172  26.007 -29.000
ATOM    668  C   GLU F 481     -34.975  30.136 -28.942
ATOM    669  O   GLU F 481     -35.207  31.195 -29.523
ATOM    670  N   GLU F 482     -35.717  29.704 -27.915
ATOM    672  CA  GLU F 482     -36.872  30.401 -27.353
ATOM    674  CB  GLU F 482     -37.634  29.452 -26.417
ATOM    677  CG  GLU F 482     -38.111  28.153 -27.081
ATOM    680  CD  GLU F 482     -38.792  27.262 -26.036
ATOM    681  OE1 GLU F 482     -38.063  26.576 -25.283
ATOM    682  OE2 GLU F 482     -40.042  27.303 -25.983
ATOM    683  C   GLU F 482     -36.478  31.657 -26.560
ATOM    684  O   GLU F 482     -37.219  32.642 -26.580
ATOM    685  N   LEU F 483     -35.322  31.665 -25.874
ATOM    687  CA  LEU F 483     -34.842  32.890 -25.224
ATOM    689  CB  LEU F 483     -34.115  32.623 -23.889
ATOM    692  CG  LEU F 483     -32.766  31.870 -23.845
ATOM    694  CD1 LEU F 483     -31.585  32.569 -24.532
ATOM    698  CD2 LEU F 483     -32.368  31.737 -22.370
ATOM    702  C   LEU F 483     -34.075  33.805 -26.181
ATOM    703  O   LEU F 483     -34.056  35.012 -25.958
ATOM    704  N   ALA F 484     -33.491  33.279 -27.265
ATOM    706  CA  ALA F 484     -32.591  34.058 -28.116
ATOM    708  CB  ALA F 484     -31.803  33.099 -29.014
ATOM    712  C   ALA F 484     -33.298  35.176 -28.911
ATOM    713  O   ALA F 484     -32.651  36.157 -29.269
ATOM    714  N   GLU F 485     -34.624  35.102 -29.116
ATOM    716  CA  GLU F 485     -35.415  36.233 -29.641
ATOM    718  CB  GLU F 485     -36.804  35.793 -30.152
ATOM    721  CG  GLU F 485     -36.930  34.487 -30.945
ATOM    724  CD  GLU F 485     -38.402  34.286 -31.350
ATOM    725  OE1 GLU F 485     -39.157  33.659 -30.561
ATOM    726  OE2 GLU F 485     -38.799  34.834 -32.398
ATOM    727  C   GLU F 485     -35.666  37.340 -28.593
ATOM    728  O   GLU F 485     -36.159  38.412 -28.938
ATOM    729  N   ARG F 486     -35.390  37.074 -27.307
ATOM    731  CA  ARG F 486     -35.875  37.831 -26.137
ATOM    733  CB  ARG F 486     -36.973  37.008 -25.409
ATOM    736  CG  ARG F 486     -38.126  36.610 -26.350
ATOM    739  CD  ARG F 486     -39.270  35.807 -25.703
ATOM    742  NE  ARG F 486     -40.306  35.459 -26.705
ATOM    744  CZ  ARG F 486     -40.125  34.713 -27.793
ATOM    745  NH1 ARG F 486     -39.114  33.907 -27.958
ATOM    748  NH2 ARG F 486     -40.936  34.760 -28.820
ATOM    751  C   ARG F 486     -34.720  38.229 -25.198
ATOM    752  O   ARG F 486     -34.957  38.636 -24.064
ATOM    753  N   MET F 487     -33.471  38.080 -25.661
ATOM    755  CA  MET F 487     -32.249  38.129 -24.859
ATOM    757  CB  MET F 487     -32.044  36.742 -24.231
ATOM    760  CG  MET F 487     -30.852  36.699 -23.275
ATOM    763  SD  MET F 487     -31.058  35.506 -21.928
ATOM    764  CE  MET F 487     -29.455  35.705 -21.118
ATOM    768  C   MET F 487     -31.039  38.511 -25.722
ATOM    769  O   MET F 487     -30.717  37.821 -26.686
ATOM    770  N   LEU F 488     -30.336  39.594 -25.371
ATOM    772  CA  LEU F 488     -29.293  40.206 -26.206
ATOM    774  CB  LEU F 488     -29.274  41.741 -25.995
ATOM    777  CG  LEU F 488     -30.576  42.535 -26.283
ATOM    779  CD1 LEU F 488     -31.283  42.110 -27.576
ATOM    783  CD2 LEU F 488     -31.586  42.518 -25.127
ATOM    787  C   LEU F 488     -27.905  39.531 -26.049
ATOM    788  O   LEU F 488     -26.873  40.194 -26.100
ATOM    789  N   MET F 489     -27.875  38.200 -25.881
ATOM    791  CA  MET F 489     -26.671  37.355 -25.948
ATOM    793  CB  MET F 489     -26.111  37.047 -24.547
ATOM    796  CG  MET F 489     -25.432  38.222 -23.839
ATOM    799  SD  MET F 489     -24.914  37.781 -22.155
ATOM    800  CE  MET F 489     -24.599  39.424 -21.458
ATOM    804  C   MET F 489     -26.980  36.033 -26.686
ATOM    805  O   MET F 489     -27.423  35.076 -26.047
ATOM    806  N   PRO F 490     -26.775  35.952 -28.015
ATOM    807  CD  PRO F 490     -26.464  37.059 -28.908
ATOM    810  CG  PRO F 490     -27.007  36.627 -30.267
ATOM    813  CB  PRO F 490     -26.730  35.125 -30.258
ATOM    816  CA  PRO F 490     -26.997  34.733 -28.797
ATOM    818  C   PRO F 490     -26.142  33.526 -28.353
ATOM    819  O   PRO F 490     -24.915  33.615 -28.262
ATOM    820  N   GLU F 491     -26.830  32.399 -28.114
ATOM    822  CA  GLU F 491     -26.379  31.023 -27.820
ATOM    824  CB  GLU F 491     -26.919  30.087 -28.928
ATOM    827  CG  GLU F 491     -27.042  28.605 -28.532
ATOM    830  CD  GLU F 491     -25.703  27.875 -28.392
ATOM    831  OE1 GLU F 491     -24.982  27.739 -29.405
ATOM    832  OE2 GLU F 491     -25.369  27.436 -27.271
ATOM    833  C   GLU F 491     -24.869  30.852 -27.560
ATOM    834  O   GLU F 491     -24.445  30.831 -26.403
ATOM    835  N   ASP F 492     -24.049  30.721 -28.612
ATOM    837  CA  ASP F 492     -22.643  30.331 -28.500
ATOM    839  CB  ASP F 492     -22.053  30.075 -29.900
ATOM    842  CG  ASP F 492     -20.612  29.542 -29.845
ATOM    843  OD1 ASP F 492     -19.679  30.371 -29.900
ATOM    844  OD2 ASP F 492     -20.439  28.310 -29.671
ATOM    845  C   ASP F 492     -21.783  31.312 -27.687
ATOM    846  O   ASP F 492     -20.762  30.883 -27.156
ATOM    847  N   LYS F 493     -22.180  32.583 -27.503
ATOM    849  CA  LYS F 493     -21.519  33.473 -26.530
ATOM    851  CB  LYS F 493     -21.939  34.932 -26.785
ATOM    854  CG  LYS F 493     -21.167  35.950 -25.922
ATOM    857  CD  LYS F 493     -21.699  37.366 -26.197
ATOM    860  CE  LYS F 493     -20.999  38.496 -25.429
ATOM    863  NZ  LYS F 493     -20.889  38.272 -23.970
ATOM    867  C   LYS F 493     -21.838  33.049 -25.090
ATOM    868  O   LYS F 493     -20.941  32.973 -24.248
ATOM    869  N   ILE F 494     -23.119  32.786 -24.808
ATOM    871  CA  ILE F 494     -23.662  32.630 -23.454
ATOM    873  CB  ILE F 494     -25.218  32.649 -23.492
ATOM    875  CG2 ILE F 494     -25.894  31.271 -23.353
ATOM    879  CG1 ILE F 494     -25.819  33.647 -22.477
ATOM    882  CD1 ILE F 494     -25.359  33.498 -21.020
ATOM    886  C   ILE F 494     -23.077  31.405 -22.734
ATOM    887  O   ILE F 494     -22.801  31.470 -21.535
ATOM    888  N   ARG F 495     -22.805  30.317 -23.477
ATOM    890  CA  ARG F 495     -22.228  29.067 -22.953
ATOM    892  CB  ARG F 495     -21.916  28.097 -24.109
ATOM    895  CG  ARG F 495     -23.126  27.229 -24.479
ATOM    898  CD  ARG F 495     -22.728  26.047 -25.379
ATOM    901  NE  ARG F 495     -22.978  26.334 -26.797
ATOM    903  CZ  ARG F 495     -22.120  26.589 -27.769
ATOM    904  NH1 ARG F 495     -20.825  26.673 -27.590
ATOM    907  NH2 ARG F 495     -22.530  26.849 -28.978
ATOM    910  C   ARG F 495     -20.965  29.280 -22.116
ATOM    911  O   ARG F 495     -20.759  28.580 -21.126
ATOM    912  N   LYS F 496     -20.112  30.226 -22.525
ATOM    914  CA  LYS F 496     -18.824  30.486 -21.877
ATOM    916  CB  LYS F 496     -17.863  31.148 -22.876
ATOM    919  CG  LYS F 496     -17.533  30.270 -24.102
ATOM    922  CD  LYS F 496     -18.290  30.708 -25.362
ATOM    925  CE  LYS F 496     -17.637  30.138 -26.631
ATOM    928  NZ  LYS F 496     -18.118  30.841 -27.843
ATOM    932  C   LYS F 496     -18.952  31.334 -20.607
ATOM    933  O   LYS F 496     -18.153  31.156 -19.693
ATOM    934  N   VAL F 497     -19.963  32.207 -20.508
ATOM    936  CA  VAL F 497     -20.165  33.102 -19.353
ATOM    938  CB  VAL F 497     -21.265  34.139 -19.670
ATOM    940  CG1 VAL F 497     -21.950  34.750 -18.440
ATOM    944  CG2 VAL F 497     -20.643  35.278 -20.492
ATOM    948  C   VAL F 497     -20.420  32.319 -18.060
ATOM    949  O   VAL F 497     -19.844  32.641 -17.022
ATOM    950  N   LEU F 498     -21.191  31.227 -18.125
ATOM    952  CA  LEU F 498     -21.384  30.311 -16.996
ATOM    954  CB  LEU F 498     -22.366  29.218 -17.447
ATOM    957  CG  LEU F 498     -22.695  28.146 -16.390
ATOM    959  CD1 LEU F 498     -23.464  28.718 -15.193
ATOM    963  CD2 LEU F 498     -23.541  27.055 -17.050
ATOM    967  C   LEU F 498     -20.055  29.723 -16.481
ATOM    968  O   LEU F 498     -19.901  29.495 -15.282
ATOM    969  N   LYS F 499     -19.058  29.537 -17.356
ATOM    971  CA  LYS F 499     -17.730  29.034 -16.983
ATOM    973  CB  LYS F 499     -17.080  28.315 -18.182
ATOM    976  CG  LYS F 499     -17.950  27.130 -18.648
ATOM    979  CD  LYS F 499     -17.259  26.282 -19.723
ATOM    982  CE  LYS F 499     -18.056  24.992 -19.959
ATOM    985  NZ  LYS F 499     -17.383  24.106 -20.938
ATOM    989  C   LYS F 499     -16.831  30.103 -16.333
ATOM    990  O   LYS F 499     -15.733  29.770 -15.896
ATOM    991  N   ILE F 500     -17.315  31.345 -16.172
ATOM    993  CA  ILE F 500     -16.735  32.365 -15.278
ATOM    995  CB  ILE F 500     -16.948  33.792 -15.871
ATOM    997  CG2 ILE F 500     -16.053  34.849 -15.191
ATOM   1001  CG1 ILE F 500     -16.751  33.908 -17.405
ATOM   1004  CD1 ILE F 500     -15.347  33.586 -17.934
ATOM   1008  C   ILE F 500     -17.338  32.270 -13.851
ATOM   1009  O   ILE F 500     -16.824  32.884 -12.919
ATOM   1010  N   ALA F 501     -18.432  31.517 -13.644
ATOM   1012  CA  ALA F 501     -19.401  31.829 -12.587
ATOM   1014  CB  ALA F 501     -20.794  31.910 -13.229
ATOM   1018  C   ALA F 501     -19.363  30.930 -11.331
ATOM   1019  O   ALA F 501     -20.061  31.245 -10.365
ATOM   1020  N   LYS F 502     -18.518  29.884 -11.287
ATOM   1022  CA  LYS F 502     -18.241  29.060 -10.082
ATOM   1024  CB  LYS F 502     -17.475  27.793 -10.528
ATOM   1027  CG  LYS F 502     -17.677  26.556  -9.633
ATOM   1030  CD  LYS F 502     -19.107  25.984  -9.701
ATOM   1033  CE  LYS F 502     -19.381  24.883  -8.663
ATOM   1036  NZ  LYS F 502     -19.553  25.424  -7.291
ATOM   1040  C   LYS F 502     -17.478  29.873  -9.012
ATOM   1041  O   LYS F 502     -17.189  31.037  -9.280
ATOM   1042  N   GLU F 503     -17.126  29.313  -7.836
ATOM   1044  CA  GLU F 503     -16.346  29.996  -6.778
ATOM   1046  CB  GLU F 503     -15.941  29.054  -5.617
ATOM   1049  CG  GLU F 503     -17.052  28.665  -4.621
ATOM   1052  CD  GLU F 503     -18.063  27.650  -5.174
ATOM   1053  OE1 GLU F 503     -17.857  27.161  -6.309
ATOM   1054  OE2 GLU F 503     -19.067  27.357  -4.495
ATOM   1055  C   GLU F 503     -15.144  30.784  -7.358
ATOM   1056  O   GLU F 503     -15.125  32.007  -7.184
ATOM   1057  N   PRO F 504     -14.232  30.182  -8.157
ATOM   1058  CD  PRO F 504     -13.489  30.939  -9.153
ATOM   1061  CG  PRO F 504     -12.428  29.994  -9.710
ATOM   1064  CB  PRO F 504     -13.090  28.629  -9.555
ATOM   1067  CA  PRO F 504     -13.842  28.768  -8.223
ATOM   1069  C   PRO F 504     -12.989  28.331  -7.011
ATOM   1070  O   PRO F 504     -12.888  29.033  -6.008
ATOM   1071  N   ILE F 505     -12.467  27.104  -7.069
ATOM   1073  CA  ILE F 505     -12.293  26.231  -5.905
ATOM   1075  CB  ILE F 505     -12.773  24.797  -6.245
ATOM   1077  CG2 ILE F 505     -14.194  24.814  -6.854
ATOM   1081  CG1 ILE F 505     -11.800  23.957  -7.108
ATOM   1084  CD1 ILE F 505     -11.451  24.502  -8.502
ATOM   1088  C   ILE F 505     -10.874  26.266  -5.319
ATOM   1089  O   ILE F 505      -9.910  26.639  -5.988
ATOM   1090  N   SER F 506     -10.749  25.857  -4.053
ATOM   1092  CA  SER F 506      -9.615  26.218  -3.196
ATOM   1094  CB  SER F 506     -10.080  26.897  -1.893
ATOM   1097  OG  SER F 506     -11.334  27.543  -2.042
ATOM   1099  C   SER F 506      -8.741  24.996  -2.928
ATOM   1100  O   SER F 506      -9.034  24.192  -2.044
ATOM   1101  N   MET F 507      -7.697  24.828  -3.744
ATOM   1103  CA  MET F 507      -6.801  23.676  -3.658
ATOM   1105  CB  MET F 507      -5.993  23.542  -4.963
ATOM   1108  CG  MET F 507      -6.173  22.144  -5.571
ATOM   1111  SD  MET F 507      -7.859  21.747  -6.127
ATOM   1112  CE  MET F 507      -7.931  22.673  -7.684
ATOM   1116  C   MET F 507      -5.929  23.723  -2.390
ATOM   1117  O   MET F 507      -5.641  24.786  -1.845
ATOM   1118  N   GLU F 508      -5.557  22.536  -1.905
ATOM   1120  CA  GLU F 508      -5.476  22.241  -0.468
ATOM   1122  CB  GLU F 508      -6.792  21.492  -0.138
ATOM   1125  CG  GLU F 508      -7.133  21.069   1.300
ATOM   1128  CD  GLU F 508      -6.051  20.238   2.000
ATOM   1129  OE1 GLU F 508      -5.497  20.758   2.991
ATOM   1130  OE2 GLU F 508      -5.781  19.099   1.546
ATOM   1131  C   GLU F 508      -4.161  21.492  -0.164
ATOM   1132  O   GLU F 508      -3.288  22.048   0.499
ATOM   1133  N   THR F 509      -3.965  20.299  -0.745
ATOM   1135  CA  THR F 509      -2.730  19.492  -0.670
ATOM   1137  CB  THR F 509      -2.987  18.194   0.136
ATOM   1139  CG2 THR F 509      -1.884  17.135   0.075
ATOM   1143  OG1 THR F 509      -3.059  18.465   1.516
ATOM   1145  C   THR F 509      -2.209  19.231  -2.105
ATOM   1146  O   THR F 509      -2.671  18.286  -2.743
ATOM   1147  N   PRO F 510      -1.327  20.094  -2.667
ATOM   1148  CD  PRO F 510      -0.948  21.372  -2.072
ATOM   1151  CG  PRO F 510      -0.096  22.107  -3.103
ATOM   1154  CB  PRO F 510      -0.526  21.493  -4.435
ATOM   1157  CA  PRO F 510      -0.927  20.053  -4.084
ATOM   1159  C   PRO F 510       0.154  19.014  -4.468
ATOM   1160  O   PRO F 510      -0.183  18.003  -5.075
ATOM   1161  N   ILE F 511       1.442  19.282  -4.181
ATOM   1163  CA  ILE F 511       2.656  18.562  -4.644
ATOM   1165  CB  ILE F 511       2.630  17.030  -4.360
ATOM   1167  CG2 ILE F 511       4.013  16.375  -4.578
ATOM   1171  CG1 ILE F 511       2.138  16.674  -2.935
ATOM   1174  CD1 ILE F 511       2.817  17.446  -1.794
ATOM   1178  C   ILE F 511       3.020  18.925  -6.100
ATOM   1179  O   ILE F 511       3.006  18.089  -7.002
ATOM   1180  N   GLY F 512       3.394  20.193  -6.320
ATOM   1182  CA  GLY F 512       3.939  20.676  -7.591
ATOM   1185  C   GLY F 512       4.775  21.945  -7.426
ATOM   1186  O   GLY F 512       4.262  23.050  -7.581
ATOM   1187  N   ASP F 513       6.062  21.769  -7.122
ATOM   1189  CA  ASP F 513       7.082  22.818  -7.093
ATOM   1191  CB  ASP F 513       8.129  22.491  -6.012
ATOM   1194  CG  ASP F 513       7.738  23.051  -4.642
ATOM   1195  OD1 ASP F 513       8.460  23.952  -4.162
ATOM   1196  OD2 ASP F 513       6.725  22.569  -4.086
ATOM   1197  C   ASP F 513       7.737  22.945  -8.478
ATOM   1198  O   ASP F 513       8.506  22.076  -8.890
ATOM   1199  N   ASP F 514       7.415  24.025  -9.196
ATOM   1201  CA  ASP F 514       8.116  24.465 -10.407
ATOM   1203  CB  ASP F 514       7.053  24.780 -11.486
ATOM   1206  CG  ASP F 514       7.560  25.561 -12.700
ATOM   1207  OD1 ASP F 514       8.551  25.090 -13.303
ATOM   1208  OD2 ASP F 514       6.985  26.634 -12.981
ATOM   1209  C   ASP F 514       9.153  25.571 -10.073
ATOM   1210  O   ASP F 514       9.325  25.955  -8.916
ATOM   1211  N   GLU F 515       9.928  25.972 -11.081
ATOM   1213  CA  GLU F 515      11.274  26.545 -11.026
ATOM   1215  CB  GLU F 515      11.706  26.763 -12.485
ATOM   1218  CG  GLU F 515      12.318  25.486 -13.080
ATOM   1221  CD  GLU F 515      13.842  25.498 -12.920
ATOM   1222  OE1 GLU F 515      14.294  25.733 -11.773
ATOM   1223  OE2 GLU F 515      14.533  25.296 -13.943
ATOM   1224  C   GLU F 515      11.482  27.830 -10.205
ATOM   1225  O   GLU F 515      10.569  28.617  -9.954
ATOM   1226  N   ASP F 516      12.751  28.058  -9.833
ATOM   1228  CA  ASP F 516      13.196  29.285  -9.167
ATOM   1230  CB  ASP F 516      14.645  29.102  -8.668
ATOM   1233  CG  ASP F 516      15.205  30.378  -8.035
ATOM   1234  OD1 ASP F 516      16.182  30.918  -8.601
ATOM   1235  OD2 ASP F 516      14.558  30.862  -7.077
ATOM   1236  C   ASP F 516      13.071  30.528 -10.072
ATOM   1237  O   ASP F 516      13.014  30.453 -11.299
ATOM   1238  N   SER F 517      13.118  31.701  -9.439
ATOM   1240  CA  SER F 517      13.163  33.033 -10.035
ATOM   1242  CB  SER F 517      13.267  34.048  -8.884
ATOM   1245  OG  SER F 517      14.410  33.787  -8.102
ATOM   1247  C   SER F 517      14.266  33.294 -11.089
ATOM   1248  O   SER F 517      14.097  34.260 -11.833
ATOM   1249  N   HIS F 518      15.357  32.502 -11.196
ATOM   1251  CA  HIS F 518      16.611  32.977 -11.838
ATOM   1253  CB  HIS F 518      17.610  33.338 -10.723
ATOM   1256  CG  HIS F 518      17.214  34.557  -9.937
ATOM   1257  ND1 HIS F 518      16.720  35.741 -10.484
ATOM   1258  CE1 HIS F 518      16.414  36.521  -9.441
ATOM   1260  NE2 HIS F 518      16.731  35.911  -8.284
ATOM   1262  CD2 HIS F 518      17.244  34.666  -8.579
ATOM   1264  C   HIS F 518      17.317  32.097 -12.897
ATOM   1265  O   HIS F 518      18.401  32.485 -13.333
ATOM   1266  N   LEU F 519      16.781  30.941 -13.314
ATOM   1268  CA  LEU F 519      17.462  29.981 -14.212
ATOM   1270  CB  LEU F 519      16.561  28.754 -14.502
ATOM   1273  CG  LEU F 519      15.153  28.941 -15.119
ATOM   1275  CD1 LEU F 519      14.121  29.420 -14.098
ATOM   1279  CD2 LEU F 519      15.086  29.864 -16.339
ATOM   1283  C   LEU F 519      18.089  30.556 -15.511
ATOM   1284  O   LEU F 519      17.697  31.605 -16.024
ATOM   1285  N   GLY F 520      19.053  29.818 -16.085
ATOM   1287  CA  GLY F 520      19.807  30.215 -17.282
ATOM   1290  C   GLY F 520      19.313  29.578 -18.586
ATOM   1291  O   GLY F 520      19.915  29.788 -19.636
ATOM   1292  N   ASP F 521      18.253  28.770 -18.524
ATOM   1294  CA  ASP F 521      18.032  27.648 -19.435
ATOM   1296  CB  ASP F 521      18.084  26.337 -18.636
ATOM   1299  CG  ASP F 521      19.421  26.169 -17.906
ATOM   1300  OD1 ASP F 521      19.565  26.772 -16.814
ATOM   1301  OD2 ASP F 521      20.290  25.465 -18.468
ATOM   1302  C   ASP F 521      16.714  27.813 -20.195
ATOM   1303  O   ASP F 521      15.634  27.699 -19.615
ATOM   1304  N   PHE F 522      16.807  28.116 -21.496
ATOM   1306  CA  PHE F 522      15.656  28.439 -22.340
ATOM   1308  CB  PHE F 522      15.754  29.896 -22.829
ATOM   1311  CG  PHE F 522      15.167  30.856 -21.809
ATOM   1312  CD1 PHE F 522      13.893  31.419 -22.023
ATOM   1314  CE1 PHE F 522      13.275  32.170 -21.008
ATOM   1316  CZ  PHE F 522      13.925  32.360 -19.775
ATOM   1318  CE2 PHE F 522      15.210  31.828 -19.569
ATOM   1320  CD2 PHE F 522      15.833  31.088 -20.589
ATOM   1322  C   PHE F 522      15.441  27.415 -23.460
ATOM   1323  O   PHE F 522      16.353  26.706 -23.878
ATOM   1324  N   ILE F 523      14.177  27.326 -23.888
ATOM   1326  CA  ILE F 523      13.580  26.167 -24.572
ATOM   1328  CB  ILE F 523      12.942  25.262 -23.464
ATOM   1330  CG2 ILE F 523      11.483  24.819 -23.687
ATOM   1334  CG1 ILE F 523      13.846  24.035 -23.205
ATOM   1337  CD1 ILE F 523      13.630  23.387 -21.829
ATOM   1341  C   ILE F 523      12.623  26.594 -25.710
ATOM   1342  O   ILE F 523      12.071  25.748 -26.408
ATOM   1343  N   GLU F 524      12.420  27.904 -25.902
ATOM   1345  CA  GLU F 524      11.471  28.461 -26.872
ATOM   1347  CB  GLU F 524      11.175  29.937 -26.545
ATOM   1350  CG  GLU F 524      12.416  30.826 -26.386
ATOM   1353  CD  GLU F 524      12.012  32.303 -26.342
ATOM   1354  OE1 GLU F 524      11.622  32.753 -25.241
ATOM   1355  OE2 GLU F 524      12.088  32.956 -27.407
ATOM   1356  C   GLU F 524      11.851  28.240 -28.352
ATOM   1357  O   GLU F 524      12.970  27.868 -28.701
ATOM   1358  N   ASP F 525      10.847  28.430 -29.214
ATOM   1360  CA  ASP F 525      10.695  27.912 -30.579
ATOM   1362  CB  ASP F 525      10.391  26.399 -30.451
ATOM   1365  CG  ASP F 525      10.581  25.565 -31.728
ATOM   1366  OD1 ASP F 525      11.459  24.682 -31.723
ATOM   1367  OD2 ASP F 525       9.811  25.778 -32.697
ATOM   1368  C   ASP F 525       9.526  28.700 -31.238
ATOM   1369  O   ASP F 525       9.012  29.645 -30.636
ATOM   1370  N   THR F 526       9.055  28.314 -32.431
ATOM   1372  CA  THR F 526       7.745  28.748 -32.962
ATOM   1374  CB  THR F 526       7.913  29.968 -33.891
ATOM   1376  CG2 THR F 526       8.448  29.627 -35.285
ATOM   1380  OG1 THR F 526       6.681  30.631 -34.050
ATOM   1382  C   THR F 526       6.897  27.640 -33.623
ATOM   1383  O   THR F 526       5.717  27.862 -33.884
ATOM   1384  N   THR F 527       7.444  26.445 -33.900
ATOM   1386  CA  THR F 527       6.738  25.403 -34.678
ATOM   1388  CB  THR F 527       6.947  25.678 -36.186
ATOM   1390  CG2 THR F 527       8.385  25.496 -36.670
ATOM   1394  OG1 THR F 527       6.093  24.945 -37.034
ATOM   1396  C   THR F 527       7.019  23.953 -34.229
ATOM   1397  O   THR F 527       6.211  23.077 -34.527
ATOM   1398  N   LEU F 528       8.048  23.705 -33.396
ATOM   1400  CA  LEU F 528       8.311  22.467 -32.627
ATOM   1402  CB  LEU F 528       7.098  22.112 -31.709
ATOM   1405  CG  LEU F 528       7.091  22.546 -30.232
ATOM   1407  CD1 LEU F 528       8.050  21.719 -29.373
ATOM   1411  CD2 LEU F 528       7.353  24.036 -30.031
ATOM   1415  C   LEU F 528       8.695  21.205 -33.434
ATOM   1416  O   LEU F 528       9.256  20.294 -32.822
ATOM   1417  N   GLU F 529       8.332  21.054 -34.719
ATOM   1419  CA  GLU F 529       8.099  19.707 -35.262
ATOM   1421  CB  GLU F 529       7.245  19.730 -36.544
ATOM   1424  CG  GLU F 529       7.879  20.222 -37.858
ATOM   1427  CD  GLU F 529       8.018  21.748 -38.011
ATOM   1428  OE1 GLU F 529       7.548  22.505 -37.129
ATOM   1429  OE2 GLU F 529       8.545  22.164 -39.066
ATOM   1430  C   GLU F 529       9.352  18.809 -35.353
ATOM   1431  O   GLU F 529      10.403  19.217 -35.847
ATOM   1432  N   LEU F 530       9.239  17.582 -34.814
ATOM   1434  CA  LEU F 530      10.385  16.720 -34.510
ATOM   1436  CB  LEU F 530       9.980  15.532 -33.596
ATOM   1439  CG  LEU F 530       9.207  14.297 -34.122
ATOM   1441  CD1 LEU F 530       7.939  14.640 -34.905
ATOM   1445  CD2 LEU F 530      10.060  13.297 -34.909
ATOM   1449  C   LEU F 530      11.199  16.318 -35.761
ATOM   1450  O   LEU F 530      10.614  15.984 -36.794
ATOM   1451  N   PRO F 531      12.546  16.334 -35.682
ATOM   1452  CD  PRO F 531      13.349  16.814 -34.562
ATOM   1455  CG  PRO F 531      14.812  16.640 -34.971
ATOM   1458  CB  PRO F 531      14.737  16.649 -36.496
ATOM   1461  CA  PRO F 531      13.424  15.902 -36.763
ATOM   1463  C   PRO F 531      13.644  14.379 -36.753
ATOM   1464  O   PRO F 531      13.165  13.650 -35.885
ATOM   1465  N   LEU F 532      14.457  13.917 -37.701
ATOM   1467  CA  LEU F 532      15.145  12.628 -37.694
ATOM   1469  CB  LEU F 532      14.326  11.597 -38.498
ATOM   1472  CG  LEU F 532      13.891  12.017 -39.924
ATOM   1474  CD1 LEU F 532      14.892  11.554 -40.984
ATOM   1478  CD2 LEU F 532      12.517  11.423 -40.253
ATOM   1482  C   LEU F 532      16.592  12.850 -38.168
ATOM   1483  O   LEU F 532      16.896  13.919 -38.704
ATOM   1484  N   ASP F 533      17.493  11.892 -37.912
ATOM   1486  CA  ASP F 533      18.926  12.087 -38.175
ATOM   1488  CB  ASP F 533      19.750  10.945 -37.555
ATOM   1491  CG  ASP F 533      21.240  11.283 -37.387
ATOM   1492  OD1 ASP F 533      21.627  12.432 -37.706
ATOM   1493  OD2 ASP F 533      21.973  10.381 -36.927
ATOM   1494  C   ASP F 533      19.209  12.283 -39.677
ATOM   1495  O   ASP F 533      18.459  11.813 -40.535
ATOM   1496  N   SER F 534      20.264  13.040 -39.985
ATOM   1498  CA  SER F 534      20.267  13.921 -41.153
ATOM   1500  CB  SER F 534      19.920  15.342 -40.706
ATOM   1503  OG  SER F 534      19.870  16.207 -41.822
ATOM   1505  C   SER F 534      21.564  13.886 -41.956
ATOM   1506  O   SER F 534      21.530  13.459 -43.110
ATOM   1507  N   ALA F 535      22.676  14.403 -41.413
ATOM   1509  CA  ALA F 535      23.898  14.821 -42.116
ATOM   1511  CB  ALA F 535      24.648  13.595 -42.662
ATOM   1515  C   ALA F 535      23.684  15.936 -43.166
ATOM   1516  O   ALA F 535      24.542  16.804 -43.324
ATOM   1517  N   THR F 536      22.537  15.964 -43.852
ATOM   1519  CA  THR F 536      22.163  16.927 -44.892
ATOM   1521  CB  THR F 536      20.857  16.475 -45.572
ATOM   1523  CG2 THR F 536      20.519  17.294 -46.818
ATOM   1527  OG1 THR F 536      20.985  15.138 -45.997
ATOM   1529  C   THR F 536      22.026  18.339 -44.322
ATOM   1530  O   THR F 536      22.728  19.248 -44.763
ATOM   1531  N   THR F 537      21.149  18.535 -43.327
ATOM   1533  CA  THR F 537      20.945  19.837 -42.667
ATOM   1535  CB  THR F 537      19.807  19.811 -41.618
ATOM   1537  CG2 THR F 537      18.446  20.084 -42.248
ATOM   1541  OG1 THR F 537      19.635  18.562 -40.987
ATOM   1543  C   THR F 537      22.228  20.393 -42.042
ATOM   1544  O   THR F 537      22.406  21.609 -42.040
ATOM   1545  N   GLU F 538      23.140  19.531 -41.578
ATOM   1547  CA  GLU F 538      24.433  19.924 -41.014
ATOM   1549  CB  GLU F 538      25.004  18.799 -40.130
ATOM   1552  CG  GLU F 538      24.128  18.473 -38.903
ATOM   1555  CD  GLU F 538      22.865  17.668 -39.250
ATOM   1556  OE1 GLU F 538      23.020  16.487 -39.634
ATOM   1557  OE2 GLU F 538      21.756  18.248 -39.185
ATOM   1558  C   GLU F 538      25.421  20.338 -42.116
ATOM   1559  O   GLU F 538      26.017  21.413 -42.022
ATOM   1560  N   SER F 539      25.543  19.553 -43.200
ATOM   1562  CA  SER F 539      26.296  19.946 -44.402
ATOM   1564  CB  SER F 539      26.191  18.870 -45.489
ATOM   1567  OG  SER F 539      26.842  17.685 -45.083
ATOM   1569  C   SER F 539      25.817  21.287 -44.974
ATOM   1570  O   SER F 539      26.635  22.100 -45.403
ATOM   1571  N   LEU F 540      24.500  21.543 -44.940
ATOM   1573  CA  LEU F 540      23.888  22.809 -45.353
ATOM   1575  CB  LEU F 540      22.435  22.573 -45.827
ATOM   1578  CG  LEU F 540      22.248  21.626 -47.034
ATOM   1580  CD1 LEU F 540      20.751  21.501 -47.341
ATOM   1584  CD2 LEU F 540      22.949  22.104 -48.309
ATOM   1588  C   LEU F 540      23.963  23.934 -44.289
ATOM   1589  O   LEU F 540      23.248  24.936 -44.404
ATOM   1590  N   ARG F 541      24.809  23.802 -43.255
ATOM   1592  CA  ARG F 541      24.998  24.800 -42.186
ATOM   1594  CB  ARG F 541      24.279  24.313 -40.905
ATOM   1597  CG  ARG F 541      23.001  25.121 -40.631
ATOM   1600  CD  ARG F 541      23.303  26.553 -40.139
ATOM   1603  NE  ARG F 541      22.620  27.604 -40.920
ATOM   1605  CZ  ARG F 541      21.332  27.921 -40.965
ATOM   1606  NH1 ARG F 541      20.417  27.280 -40.275
ATOM   1609  NH2 ARG F 541      20.954  28.893 -41.758
ATOM   1612  C   ARG F 541      26.466  25.180 -41.939
ATOM   1613  O   ARG F 541      26.760  25.780 -40.907
ATOM   1614  N   ALA F 542      27.382  24.863 -42.863
ATOM   1616  CA  ALA F 542      28.822  24.865 -42.584
ATOM   1618  CB  ALA F 542      29.237  23.413 -42.312
ATOM   1622  C   ALA F 542      29.709  25.548 -43.645
ATOM   1623  O   ALA F 542      30.312  26.585 -43.369
ATOM   1624  N   ALA F 543      29.859  24.954 -44.833
ATOM   1626  CA  ALA F 543      31.089  25.106 -45.621
ATOM   1628  CB  ALA F 543      31.475  23.726 -46.176
ATOM   1632  C   ALA F 543      31.065  26.226 -46.685
ATOM   1633  O   ALA F 543      31.835  26.177 -47.649
ATOM   1634  N   THR F 544      30.163  27.214 -46.581
ATOM   1636  CA  THR F 544      30.145  28.390 -47.480
ATOM   1638  CB  THR F 544      28.761  29.049 -47.594
ATOM   1640  CG2 THR F 544      28.561  29.776 -48.928
ATOM   1644  OG1 THR F 544      27.754  28.093 -47.534
ATOM   1646  C   THR F 544      31.120  29.479 -47.028
ATOM   1647  O   THR F 544      31.632  30.230 -47.854
ATOM   1648  N   HIS F 545      31.364  29.606 -45.716
ATOM   1650  CA  HIS F 545      32.115  30.739 -45.157
ATOM   1652  CB  HIS F 545      31.784  30.890 -43.656
ATOM   1655  CG  HIS F 545      32.744  30.178 -42.736
ATOM   1656  ND1 HIS F 545      33.711  30.808 -41.949
ATOM   1657  CE1 HIS F 545      34.541  29.829 -41.552
ATOM   1659  NE2 HIS F 545      34.143  28.643 -42.044
ATOM   1661  CD2 HIS F 545      32.982  28.837 -42.754
ATOM   1663  C   HIS F 545      33.629  30.654 -45.442
ATOM   1664  O   HIS F 545      34.312  31.681 -45.446
ATOM   1665  N   ASP F 546      34.126  29.443 -45.722
ATOM   1667  CA  ASP F 546      35.483  29.138 -46.169
ATOM   1669  CB  ASP F 546      35.770  27.631 -45.978
ATOM   1672  CG  ASP F 546      35.143  27.077 -44.693
ATOM   1673  OD1 ASP F 546      35.811  27.081 -43.633
ATOM   1674  OD2 ASP F 546      33.943  26.730 -44.782
ATOM   1675  C   ASP F 546      35.645  29.574 -47.634
ATOM   1676  O   ASP F 546      36.422  30.477 -47.936
ATOM   1677  N   VAL F 547      34.856  28.981 -48.542
ATOM   1679  CA  VAL F 547      34.838  29.294 -49.983
ATOM   1681  CB  VAL F 547      33.908  28.334 -50.760
ATOM   1683  CG1 VAL F 547      34.426  26.890 -50.686
ATOM   1687  CG2 VAL F 547      32.472  28.342 -50.233
ATOM   1691  C   VAL F 547      34.509  30.765 -50.277
ATOM   1692  O   VAL F 547      34.976  31.301 -51.283
ATOM   1693  N   LEU F 548      33.802  31.460 -49.372
ATOM   1695  CA  LEU F 548      33.588  32.908 -49.435
ATOM   1697  CB  LEU F 548      32.729  33.338 -48.235
ATOM   1700  CG  LEU F 548      32.288  34.812 -48.250
ATOM   1702  CD1 LEU F 548      31.596  35.235 -49.549
ATOM   1706  CD2 LEU F 548      31.302  35.027 -47.105
ATOM   1710  C   LEU F 548      34.896  33.719 -49.495
ATOM   1711  O   LEU F 548      34.916  34.790 -50.103
ATOM   1712  N   ALA F 549      35.996  33.208 -48.926
ATOM   1714  CA  ALA F 549      37.306  33.859 -48.973
ATOM   1716  CB  ALA F 549      38.277  33.082 -48.077
ATOM   1720  C   ALA F 549      37.880  34.014 -50.397
ATOM   1721  O   ALA F 549      38.818  34.785 -50.585
ATOM   1722  N   GLY F 550      37.309  33.337 -51.406
ATOM   1724  CA  GLY F 550      37.706  33.482 -52.809
ATOM   1727  C   GLY F 550      37.133  34.718 -53.519
ATOM   1728  O   GLY F 550      37.388  34.890 -54.709
ATOM   1729  N   LEU F 551      36.321  35.538 -52.835
ATOM   1731  CA  LEU F 551      35.556  36.642 -53.425
ATOM   1733  CB  LEU F 551      34.044  36.388 -53.205
ATOM   1736  CG  LEU F 551      33.372  35.228 -53.983
ATOM   1738  CD1 LEU F 551      33.509  35.377 -55.502
ATOM   1742  CD2 LEU F 551      33.793  33.809 -53.583
ATOM   1746  C   LEU F 551      36.027  38.010 -52.886
ATOM   1747  O   LEU F 551      36.835  38.093 -51.961
ATOM   1748  N   THR F 552      35.547  39.100 -53.500
ATOM   1750  CA  THR F 552      36.032  40.479 -53.347
ATOM   1752  CB  THR F 552      35.183  41.442 -54.229
ATOM   1754  CG2 THR F 552      36.042  42.484 -54.944
ATOM   1758  OG1 THR F 552      34.430  40.786 -55.238
ATOM   1760  C   THR F 552      36.052  40.926 -51.869
ATOM   1761  O   THR F 552      34.999  41.147 -51.280
ATOM   1762  N   ALA F 553      37.229  41.079 -51.240
ATOM   1764  CA  ALA F 553      37.364  41.409 -49.806
ATOM   1766  CB  ALA F 553      38.851  41.627 -49.497
ATOM   1770  C   ALA F 553      36.532  42.639 -49.383
ATOM   1771  O   ALA F 553      35.842  42.625 -48.363
ATOM   1772  N   ARG F 554      36.556  43.663 -50.247
ATOM   1774  CA  ARG F 554      35.811  44.933 -50.238
ATOM   1776  CB  ARG F 554      36.188  45.612 -51.566
ATOM   1779  CG  ARG F 554      35.691  47.051 -51.748
ATOM   1782  CD  ARG F 554      34.436  47.166 -52.628
ATOM   1785  NE  ARG F 554      34.308  48.563 -53.060
ATOM   1787  CZ  ARG F 554      34.618  49.011 -54.265
ATOM   1788  NH1 ARG F 554      34.296  48.376 -55.367
ATOM   1791  NH2 ARG F 554      35.302  50.123 -54.340
ATOM   1794  C   ARG F 554      34.285  44.788 -50.119
ATOM   1795  O   ARG F 554      33.595  45.715 -49.702
ATOM   1796  N   GLU F 555      33.776  43.627 -50.520
ATOM   1798  CA  GLU F 555      32.370  43.254 -50.654
ATOM   1800  CB  GLU F 555      32.226  42.689 -52.076
ATOM   1803  CG  GLU F 555      30.897  42.065 -52.498
ATOM   1806  CD  GLU F 555      31.023  41.399 -53.893
ATOM   1807  OE1 GLU F 555      30.088  41.569 -54.704
ATOM   1808  OE2 GLU F 555      32.061  40.742 -54.177
ATOM   1809  C   GLU F 555      32.002  42.218 -49.596
ATOM   1810  O   GLU F 555      31.033  42.392 -48.860
ATOM   1811  N   ALA F 556      32.835  41.179 -49.467
ATOM   1813  CA  ALA F 556      32.748  40.143 -48.449
ATOM   1815  CB  ALA F 556      33.947  39.206 -48.644
ATOM   1819  C   ALA F 556      32.680  40.700 -47.011
ATOM   1820  O   ALA F 556      32.176  40.005 -46.127
ATOM   1821  N   LYS F 557      33.115  41.955 -46.781
ATOM   1823  CA  LYS F 557      33.124  42.683 -45.499
ATOM   1825  CB  LYS F 557      33.342  44.197 -45.736
ATOM   1828  CG  LYS F 557      32.112  45.010 -46.211
ATOM   1831  CD  LYS F 557      31.262  45.655 -45.082
ATOM   1834  CE  LYS F 557      29.980  46.293 -45.656
ATOM   1837  NZ  LYS F 557      29.063  46.871 -44.634
ATOM   1841  C   LYS F 557      31.915  42.411 -44.596
ATOM   1842  O   LYS F 557      32.103  42.180 -43.404
ATOM   1843  N   VAL F 558      30.695  42.382 -45.150
ATOM   1845  CA  VAL F 558      29.446  42.152 -44.400
ATOM   1847  CB  VAL F 558      28.229  42.141 -45.354
ATOM   1849  CG1 VAL F 558      26.927  41.749 -44.645
ATOM   1853  CG2 VAL F 558      28.014  43.509 -46.007
ATOM   1857  C   VAL F 558      29.520  40.838 -43.613
ATOM   1858  O   VAL F 558      29.337  40.811 -42.398
ATOM   1859  N   LEU F 559      29.806  39.747 -44.327
ATOM   1861  CA  LEU F 559      29.821  38.375 -43.822
ATOM   1863  CB  LEU F 559      29.378  37.477 -45.000
ATOM   1866  CG  LEU F 559      28.543  36.208 -44.722
ATOM   1868  CD1 LEU F 559      29.192  35.199 -43.774
ATOM   1872  CD2 LEU F 559      27.146  36.550 -44.200
ATOM   1876  C   LEU F 559      31.217  37.978 -43.283
ATOM   1877  O   LEU F 559      31.369  36.941 -42.633
ATOM   1878  N   ARG F 560      32.265  38.765 -43.573
ATOM   1880  CA  ARG F 560      33.673  38.376 -43.374
ATOM   1882  CB  ARG F 560      34.318  38.116 -44.755
ATOM   1885  CG  ARG F 560      35.318  36.946 -44.767
ATOM   1888  CD  ARG F 560      34.648  35.581 -45.015
ATOM   1891  NE  ARG F 560      33.545  35.332 -44.067
ATOM   1893  CZ  ARG F 560      33.468  34.390 -43.142
ATOM   1894  NH1 ARG F 560      34.214  33.313 -43.175
ATOM   1897  NH2 ARG F 560      32.605  34.535 -42.167
ATOM   1900  C   ARG F 560      34.510  39.334 -42.522
ATOM   1901  O   ARG F 560      35.600  38.951 -42.109
ATOM   1902  N   MET F 561      34.014  40.539 -42.228
ATOM   1904  CA  MET F 561      34.695  41.543 -41.396
ATOM   1906  CB  MET F 561      35.403  42.584 -42.278
ATOM   1909  CG  MET F 561      36.403  41.946 -43.252
ATOM   1912  SD  MET F 561      37.230  43.119 -44.351
ATOM   1913  CE  MET F 561      38.069  41.938 -45.440
ATOM   1917  C   MET F 561      33.759  42.224 -40.382
ATOM   1918  O   MET F 561      34.246  42.707 -39.364
ATOM   1919  N   ARG F 562      32.431  42.200 -40.596
ATOM   1921  CA  ARG F 562      31.449  42.247 -39.504
ATOM   1923  CB  ARG F 562      30.214  43.095 -39.864
ATOM   1926  CG  ARG F 562      30.500  44.594 -39.971
ATOM   1929  CD  ARG F 562      29.194  45.365 -39.746
ATOM   1932  NE  ARG F 562      28.892  45.523 -38.305
ATOM   1934  CZ  ARG F 562      29.030  46.622 -37.577
ATOM   1935  NH1 ARG F 562      29.400  47.775 -38.063
ATOM   1938  NH2 ARG F 562      28.832  46.619 -36.286
ATOM   1941  C   ARG F 562      31.089  40.830 -39.033
ATOM   1942  O   ARG F 562      31.923  40.189 -38.400
ATOM   1943  N   PHE F 563      29.868  40.369 -39.339
ATOM   1945  CA  PHE F 563      29.026  39.305 -38.758
ATOM   1947  CB  PHE F 563      28.536  38.362 -39.875
ATOM   1950  CG  PHE F 563      27.022  38.278 -39.976
ATOM   1951  CD1 PHE F 563      26.357  38.743 -41.129
ATOM   1953  CE1 PHE F 563      24.954  38.683 -41.210
ATOM   1955  CZ  PHE F 563      24.207  38.177 -40.131
ATOM   1957  CE2 PHE F 563      24.865  37.719 -38.977
ATOM   1959  CD2 PHE F 563      26.269  37.761 -38.902
ATOM   1961  C   PHE F 563      29.530  38.507 -37.534
ATOM   1962  O   PHE F 563      28.783  38.382 -36.568
ATOM   1963  N   GLY F 564      30.737  37.929 -37.581
ATOM   1965  CA  GLY F 564      31.309  37.066 -36.539
ATOM   1968  C   GLY F 564      32.541  37.615 -35.804
ATOM   1969  O   GLY F 564      32.958  37.005 -34.824
ATOM   1970  N   ILE F 565      33.108  38.756 -36.224
ATOM   1972  CA  ILE F 565      34.150  39.502 -35.486
ATOM   1974  CB  ILE F 565      35.508  39.434 -36.231
ATOM   1976  CG2 ILE F 565      35.476  40.133 -37.601
ATOM   1980  CG1 ILE F 565      36.731  39.954 -35.438
ATOM   1983  CD1 ILE F 565      36.776  39.571 -33.952
ATOM   1987  C   ILE F 565      33.619  40.895 -35.094
ATOM   1988  O   ILE F 565      34.309  41.911 -35.109
ATOM   1989  N   ASP F 566      32.329  40.891 -34.755
ATOM   1991  CA  ASP F 566      31.428  41.982 -34.412
ATOM   1993  CB  ASP F 566      30.945  42.627 -35.723
ATOM   1996  CG  ASP F 566      30.516  44.082 -35.551
ATOM   1997  OD1 ASP F 566      29.452  44.332 -34.934
ATOM   1998  OD2 ASP F 566      31.225  44.963 -36.082
ATOM   1999  C   ASP F 566      30.266  41.365 -33.598
ATOM   2000  O   ASP F 566      30.336  40.191 -33.221
ATOM   2001  N   MET F 567      29.199  42.124 -33.333
ATOM   2003  CA  MET F 567      28.023  41.652 -32.586
ATOM   2005  CB  MET F 567      28.021  42.254 -31.170
ATOM   2008  CG  MET F 567      29.127  41.666 -30.284
ATOM   2011  SD  MET F 567      30.769  42.422 -30.447
ATOM   2012  CE  MET F 567      31.751  41.115 -29.670
ATOM   2016  C   MET F 567      26.689  41.920 -33.292
ATOM   2017  O   MET F 567      25.684  41.305 -32.939
ATOM   2018  N   ASN F 568      26.669  42.795 -34.302
ATOM   2020  CA  ASN F 568      25.537  43.010 -35.199
ATOM   2022  CB  ASN F 568      24.553  43.994 -34.526
ATOM   2025  CG  ASN F 568      23.386  44.356 -35.430
ATOM   2026  OD1 ASN F 568      22.680  43.489 -35.920
ATOM   2027  ND2 ASN F 568      23.212  45.616 -35.769
ATOM   2030  C   ASN F 568      26.073  43.506 -36.555
ATOM   2031  O   ASN F 568      27.253  43.843 -36.679
ATOM   2032  N   THR F 569      25.220  43.574 -37.580
ATOM   2034  CA  THR F 569      25.614  44.093 -38.890
ATOM   2036  CB  THR F 569      25.585  42.959 -39.935
ATOM   2038  CG2 THR F 569      24.238  42.754 -40.620
ATOM   2042  OG1 THR F 569      26.593  43.133 -40.906
ATOM   2044  C   THR F 569      24.842  45.366 -39.251
ATOM   2045  O   THR F 569      23.655  45.503 -38.960
ATOM   2046  N   ASP F 570      25.559  46.297 -39.885
ATOM   2048  CA  ASP F 570      25.062  47.385 -40.728
ATOM   2050  CB  ASP F 570      24.748  46.820 -42.124
ATOM   2053  CG  ASP F 570      25.863  45.881 -42.650
ATOM   2054  OD1 ASP F 570      27.027  46.334 -42.781
ATOM   2055  OD2 ASP F 570      25.581  44.673 -42.844
ATOM   2056  C   ASP F 570      23.984  48.322 -40.130
ATOM   2057  O   ASP F 570      23.182  48.911 -40.857
ATOM   2058  N   HIS F 571      24.058  48.610 -38.820
ATOM   2060  CA  HIS F 571      23.715  49.941 -38.287
ATOM   2062  CB  HIS F 571      23.701  49.922 -36.740
ATOM   2065  CG  HIS F 571      24.896  49.293 -36.056
ATOM   2066  ND1 HIS F 571      24.937  48.008 -35.503
ATOM   2067  CE1 HIS F 571      26.177  47.874 -35.000
ATOM   2069  NE2 HIS F 571      26.903  48.987 -35.220
ATOM   2071  CD2 HIS F 571      26.100  49.899 -35.857
ATOM   2073  C   HIS F 571      24.641  51.008 -38.931
ATOM   2074  O   HIS F 571      25.643  51.441 -38.364
ATOM   2075  N   THR F 572      24.346  51.368 -40.189
ATOM   2077  CA  THR F 572      25.358  51.702 -41.216
ATOM   2079  CB  THR F 572      24.730  51.555 -42.629
ATOM   2081  CG2 THR F 572      23.769  52.699 -42.974
ATOM   2085  OG1 THR F 572      25.706  51.440 -43.647
ATOM   2087  C   THR F 572      26.137  53.020 -40.988
ATOM   2088  O   THR F 572      27.152  53.258 -41.639
ATOM   2089  N   LEU F 573      25.776  53.837 -39.985
ATOM   2091  CA  LEU F 573      26.580  54.988 -39.542
ATOM   2093  CB  LEU F 573      25.808  55.875 -38.536
ATOM   2096  CG  LEU F 573      24.515  56.583 -39.006
ATOM   2098  CD1 LEU F 573      24.704  57.391 -40.294
ATOM   2102  CD2 LEU F 573      23.316  55.642 -39.155
ATOM   2106  C   LEU F 573      27.950  54.577 -38.956
ATOM   2107  O   LEU F 573      28.847  55.414 -38.896
ATOM   2108  N   GLU F 574      28.156  53.306 -38.570
ATOM   2110  CA  GLU F 574      29.499  52.778 -38.259
ATOM   2112  CB  GLU F 574      29.361  51.514 -37.384
ATOM   2115  CG  GLU F 574      30.635  51.196 -36.573
ATOM   2118  CD  GLU F 574      30.656  49.769 -36.001
ATOM   2119  OE1 GLU F 574      31.761  49.188 -35.923
ATOM   2120  OE2 GLU F 574      29.568  49.180 -35.764
ATOM   2121  C   GLU F 574      30.311  52.445 -39.534
ATOM   2122  O   GLU F 574      31.543  52.494 -39.539
ATOM   2123  N   GLU F 575      29.636  52.097 -40.635
ATOM   2125  CA  GLU F 575      30.267  51.445 -41.788
ATOM   2127  CB  GLU F 575      29.212  50.654 -42.575
ATOM   2130  CG  GLU F 575      28.783  49.399 -41.802
ATOM   2133  CD  GLU F 575      29.977  48.463 -41.594
ATOM   2134  OE1 GLU F 575      30.438  47.885 -42.603
ATOM   2135  OE2 GLU F 575      30.441  48.352 -40.433
ATOM   2136  C   GLU F 575      31.039  52.417 -42.680
ATOM   2137  O   GLU F 575      32.086  52.052 -43.218
ATOM   2138  N   VAL F 576      30.606  53.684 -42.725
ATOM   2140  CA  VAL F 576      31.403  54.814 -43.230
ATOM   2142  CB  VAL F 576      30.607  56.135 -43.189
ATOM   2144  CG1 VAL F 576      29.450  56.100 -44.196
ATOM   2148  CG2 VAL F 576      30.053  56.463 -41.795
ATOM   2152  C   VAL F 576      32.753  54.972 -42.510
ATOM   2153  O   VAL F 576      33.664  55.573 -43.072
ATOM   2154  N   GLY F 577      32.918  54.381 -41.318
ATOM   2156  CA  GLY F 577      34.220  54.143 -40.702
ATOM   2159  C   GLY F 577      34.881  52.870 -41.242
ATOM   2160  O   GLY F 577      35.984  52.927 -41.784
ATOM   2161  N   LYS F 578      34.218  51.717 -41.065
ATOM   2163  CA  LYS F 578      34.822  50.372 -41.115
ATOM   2165  CB  LYS F 578      33.753  49.324 -40.727
ATOM   2168  CG  LYS F 578      34.346  47.966 -40.284
ATOM   2171  CD  LYS F 578      34.254  47.708 -38.771
ATOM   2174  CE  LYS F 578      32.901  47.090 -38.405
ATOM   2177  NZ  LYS F 578      32.743  46.942 -36.941
ATOM   2181  C   LYS F 578      35.543  49.992 -42.427
ATOM   2182  O   LYS F 578      36.462  49.178 -42.365
ATOM   2183  N   GLN F 579      35.192  50.564 -43.590
ATOM   2185  CA  GLN F 579      35.834  50.201 -44.875
ATOM   2187  CB  GLN F 579      34.925  49.258 -45.686
ATOM   2190  CG  GLN F 579      33.716  49.946 -46.334
ATOM   2193  CD  GLN F 579      32.928  48.970 -47.202
ATOM   2194  OE1 GLN F 579      31.998  48.327 -46.748
ATOM   2195  NE2 GLN F 579      33.270  48.813 -48.465
ATOM   2198  C   GLN F 579      36.360  51.373 -45.722
ATOM   2199  O   GLN F 579      36.850  51.141 -46.826
ATOM   2200  N   PHE F 580      36.280  52.615 -45.226
ATOM   2202  CA  PHE F 580      36.637  53.873 -45.911
ATOM   2204  CB  PHE F 580      38.154  53.948 -46.211
ATOM   2207  CG  PHE F 580      39.080  53.293 -45.195
ATOM   2208  CD1 PHE F 580      39.318  53.895 -43.944
ATOM   2210  CE1 PHE F 580      40.144  53.258 -42.999
ATOM   2212  CZ  PHE F 580      40.737  52.019 -43.301
ATOM   2214  CE2 PHE F 580      40.518  51.424 -44.555
ATOM   2216  CD2 PHE F 580      39.695  52.061 -45.500
ATOM   2218  C   PHE F 580      35.803  54.191 -47.176
ATOM   2219  O   PHE F 580      35.250  55.282 -47.289
ATOM   2220  N   ASP F 581      35.709  53.268 -48.141
ATOM   2222  CA  ASP F 581      35.293  53.503 -49.533
ATOM   2224  CB  ASP F 581      36.058  52.532 -50.454
ATOM   2227  CG  ASP F 581      35.427  51.143 -50.609
ATOM   2228  OD1 ASP F 581      34.902  50.592 -49.618
ATOM   2229  OD2 ASP F 581      35.472  50.620 -51.748
ATOM   2230  C   ASP F 581      33.768  53.487 -49.783
ATOM   2231  O   ASP F 581      33.318  53.287 -50.914
ATOM   2232  N   VAL F 582      32.966  53.672 -48.728
ATOM   2234  CA  VAL F 582      31.498  53.613 -48.783
ATOM   2236  CB  VAL F 582      30.871  53.524 -47.377
ATOM   2238  CG1 VAL F 582      29.423  53.042 -47.485
ATOM   2242  CG2 VAL F 582      31.591  52.558 -46.443
ATOM   2246  C   VAL F 582      30.902  54.824 -49.502
ATOM   2247  O   VAL F 582      30.093  54.650 -50.409
ATOM   2248  N   THR F 583      31.273  56.025 -49.031
ATOM   2250  CA  THR F 583      30.813  57.393 -49.356
ATOM   2252  CB  THR F 583      31.511  57.951 -50.615
ATOM   2254  CG2 THR F 583      33.019  58.111 -50.420
ATOM   2258  OG1 THR F 583      31.328  57.142 -51.750
ATOM   2260  C   THR F 583      29.296  57.668 -49.397
ATOM   2261  O   THR F 583      28.867  58.703 -48.890
ATOM   2262  N   ARG F 584      28.482  56.776 -49.968
ATOM   2264  CA  ARG F 584      27.093  56.988 -50.408
ATOM   2266  CB  ARG F 584      27.152  57.400 -51.896
ATOM   2269  CG  ARG F 584      27.807  56.284 -52.742
ATOM   2272  CD  ARG F 584      27.305  56.239 -54.178
ATOM   2275  NE  ARG F 584      27.838  55.033 -54.834
ATOM   2277  CZ  ARG F 584      27.138  53.954 -55.138
ATOM   2278  NH1 ARG F 584      25.886  54.076 -55.496
ATOM   2281  NH2 ARG F 584      27.724  52.794 -55.033
ATOM   2284  C   ARG F 584      26.220  55.734 -50.215
ATOM   2285  O   ARG F 584      26.564  54.830 -49.460
ATOM   2286  N   GLU F 585      25.140  55.662 -51.006
ATOM   2288  CA  GLU F 585      24.242  54.550 -51.360
ATOM   2290  CB  GLU F 585      23.557  54.949 -52.679
ATOM   2293  CG  GLU F 585      22.400  54.048 -53.132
ATOM   2296  CD  GLU F 585      22.780  52.808 -53.965
ATOM   2297  OE1 GLU F 585      23.630  52.914 -54.882
ATOM   2298  OE2 GLU F 585      22.164  51.746 -53.723
ATOM   2299  C   GLU F 585      24.866  53.150 -51.472
ATOM   2300  O   GLU F 585      24.144  52.167 -51.333
ATOM   2301  N   ARG F 586      26.193  53.018 -51.576
ATOM   2303  CA  ARG F 586      26.901  51.792 -51.203
ATOM   2305  CB  ARG F 586      28.417  52.059 -51.268
ATOM   2308  CG  ARG F 586      29.274  50.800 -51.478
ATOM   2311  CD  ARG F 586      30.745  51.157 -51.770
ATOM   2314  NE  ARG F 586      31.170  50.730 -53.117
ATOM   2316  CZ  ARG F 586      32.114  51.303 -53.850
ATOM   2317  NH1 ARG F 586      32.965  52.192 -53.396
ATOM   2320  NH2 ARG F 586      32.185  51.016 -55.122
ATOM   2323  C   ARG F 586      26.409  51.249 -49.840
ATOM   2324  O   ARG F 586      26.272  50.040 -49.730
ATOM   2325  N   ILE F 587      25.997  52.098 -48.878
ATOM   2327  CA  ILE F 587      25.267  51.717 -47.641
ATOM   2329  CB  ILE F 587      24.975  52.941 -46.732
ATOM   2331  CG2 ILE F 587      26.283  53.522 -46.178
ATOM   2335  CG1 ILE F 587      24.069  54.004 -47.406
ATOM   2338  CD1 ILE F 587      23.877  55.305 -46.617
ATOM   2342  C   ILE F 587      23.946  50.949 -47.862
ATOM   2343  O   ILE F 587      23.608  50.079 -47.068
ATOM   2344  N   ARG F 588      23.180  51.244 -48.922
ATOM   2346  CA  ARG F 588      21.997  50.464 -49.328
ATOM   2348  CB  ARG F 588      21.120  51.326 -50.267
ATOM   2351  CG  ARG F 588      19.766  50.729 -50.713
ATOM   2354  CD  ARG F 588      19.913  49.596 -51.742
ATOM   2357  NE  ARG F 588      18.918  49.603 -52.841
ATOM   2359  CZ  ARG F 588      19.272  49.552 -54.120
ATOM   2360  NH1 ARG F 588      20.404  50.018 -54.567
ATOM   2363  NH2 ARG F 588      18.515  48.971 -55.009
ATOM   2366  C   ARG F 588      22.452  49.166 -49.997
ATOM   2367  O   ARG F 588      21.872  48.105 -49.780
ATOM   2368  N   GLN F 589      23.456  49.277 -50.869
ATOM   2370  CA  GLN F 589      23.786  48.267 -51.865
ATOM   2372  CB  GLN F 589      24.157  48.972 -53.189
ATOM   2375  CG  GLN F 589      25.369  48.451 -53.979
ATOM   2378  CD  GLN F 589      25.250  47.057 -54.599
ATOM   2379  OE1 GLN F 589      26.162  46.585 -55.257
ATOM   2380  NE2 GLN F 589      24.140  46.357 -54.514
ATOM   2383  C   GLN F 589      24.783  47.210 -51.374
ATOM   2384  O   GLN F 589      24.454  46.034 -51.498
ATOM   2385  N   ILE F 590      25.969  47.559 -50.845
ATOM   2387  CA  ILE F 590      27.003  46.562 -50.504
ATOM   2389  CB  ILE F 590      28.367  47.207 -50.138
ATOM   2391  CG2 ILE F 590      28.467  47.776 -48.712
ATOM   2395  CG1 ILE F 590      29.532  46.208 -50.308
ATOM   2398  CD1 ILE F 590      29.764  45.838 -51.774
ATOM   2402  C   ILE F 590      26.492  45.568 -49.454
ATOM   2403  O   ILE F 590      26.649  44.356 -49.604
ATOM   2404  N   GLU F 591      25.761  46.119 -48.484
ATOM   2406  CA  GLU F 591      24.881  45.492 -47.506
ATOM   2408  CB  GLU F 591      24.019  46.631 -46.905
ATOM   2411  CG  GLU F 591      24.481  47.201 -45.545
ATOM   2414  CD  GLU F 591      25.730  48.120 -45.504
ATOM   2415  OE1 GLU F 591      26.812  47.647 -45.932
ATOM   2416  OE2 GLU F 591      25.638  49.255 -44.955
ATOM   2417  C   GLU F 591      24.008  44.352 -48.091
ATOM   2418  O   GLU F 591      23.900  43.294 -47.473
ATOM   2419  N   ALA F 592      23.399  44.533 -49.276
ATOM   2421  CA  ALA F 592      22.493  43.563 -49.913
ATOM   2423  CB  ALA F 592      21.305  44.332 -50.504
ATOM   2427  C   ALA F 592      23.187  42.691 -50.980
ATOM   2428  O   ALA F 592      22.927  41.484 -51.077
ATOM   2429  N   LYS F 593      24.127  43.280 -51.732
ATOM   2431  CA  LYS F 593      25.055  42.606 -52.645
ATOM   2433  CB  LYS F 593      26.080  43.634 -53.146
ATOM   2436  CG  LYS F 593      27.386  43.017 -53.660
ATOM   2439  CD  LYS F 593      28.218  44.015 -54.476
ATOM   2442  CE  LYS F 593      28.063  43.733 -55.962
ATOM   2445  NZ  LYS F 593      26.736  44.164 -56.440
ATOM   2449  C   LYS F 593      25.726  41.428 -51.953
ATOM   2450  O   LYS F 593      25.627  40.299 -52.425
ATOM   2451  N   ALA F 594      26.367  41.687 -50.812
ATOM   2453  CA  ALA F 594      27.084  40.705 -50.008
ATOM   2455  CB  ALA F 594      27.957  41.472 -49.023
ATOM   2459  C   ALA F 594      26.185  39.662 -49.310
ATOM   2460  O   ALA F 594      26.694  38.864 -48.527
ATOM   2461  N   LEU F 595      24.880  39.626 -49.621
ATOM   2463  CA  LEU F 595      24.011  38.467 -49.416
ATOM   2465  CB  LEU F 595      22.743  38.862 -48.634
ATOM   2468  CG  LEU F 595      22.872  38.563 -47.126
ATOM   2470  CD1 LEU F 595      23.553  39.703 -46.364
ATOM   2474  CD2 LEU F 595      21.491  38.307 -46.519
ATOM   2478  C   LEU F 595      23.687  37.777 -50.749
ATOM   2479  O   LEU F 595      23.941  36.580 -50.891
ATOM   2480  N   ARG F 596      23.177  38.511 -51.750
ATOM   2482  CA  ARG F 596      22.825  37.945 -53.067
ATOM   2484  CB  ARG F 596      22.211  39.026 -53.970
ATOM   2487  CG  ARG F 596      20.907  39.628 -53.415
ATOM   2490  CD  ARG F 596      20.653  40.973 -54.096
ATOM   2493  NE  ARG F 596      19.360  41.563 -53.718
ATOM   2495  CZ  ARG F 596      19.077  42.852 -53.565
ATOM   2496  NH1 ARG F 596      19.954  43.817 -53.719
ATOM   2499  NH2 ARG F 596      17.840  43.194 -53.300
ATOM   2502  C   ARG F 596      24.022  37.293 -53.771
ATOM   2503  O   ARG F 596      23.838  36.298 -54.467
ATOM   2504  N   LYS F 597      25.241  37.814 -53.578
ATOM   2506  CA  LYS F 597      26.482  37.295 -54.170
ATOM   2508  CB  LYS F 597      27.465  38.454 -54.427
ATOM   2511  CG  LYS F 597      28.422  38.833 -53.276
ATOM   2514  CD  LYS F 597      29.789  38.117 -53.210
ATOM   2517  CE  LYS F 597      30.489  37.947 -54.567
ATOM   2520  NZ  LYS F 597      30.256  36.596 -55.139
ATOM   2524  C   LYS F 597      27.096  36.122 -53.398
ATOM   2525  O   LYS F 597      28.052  35.527 -53.890
ATOM   2526  N   LEU F 598      26.533  35.708 -52.254
ATOM   2528  CA  LEU F 598      26.907  34.477 -51.534
ATOM   2530  CB  LEU F 598      26.350  34.514 -50.090
ATOM   2533  CG  LEU F 598      26.720  35.754 -49.253
ATOM   2535  CD1 LEU F 598      26.099  35.642 -47.856
ATOM   2539  CD2 LEU F 598      28.229  35.929 -49.090
ATOM   2543  C   LEU F 598      26.450  33.189 -52.267
ATOM   2544  O   LEU F 598      26.251  32.155 -51.623
ATOM   2545  N   ARG F 599      26.191  33.247 -53.587
ATOM   2547  CA  ARG F 599      25.512  32.205 -54.378
ATOM   2549  CB  ARG F 599      24.180  32.746 -54.938
ATOM   2552  CG  ARG F 599      23.122  33.199 -53.912
ATOM   2555  CD  ARG F 599      22.575  32.081 -53.015
ATOM   2558  NE  ARG F 599      23.517  31.711 -51.947
ATOM   2560  CZ  ARG F 599      23.354  30.763 -51.042
ATOM   2561  NH1 ARG F 599      22.210  30.154 -50.908
ATOM   2564  NH2 ARG F 599      24.354  30.408 -50.273
ATOM   2567  C   ARG F 599      26.338  31.561 -55.503
ATOM   2568  O   ARG F 599      25.888  30.537 -56.009
ATOM   2569  N   HIS F 600      27.519  32.070 -55.895
ATOM   2571  CA  HIS F 600      28.405  31.307 -56.801
ATOM   2573  CB  HIS F 600      29.614  32.133 -57.292
ATOM   2576  CG  HIS F 600      30.460  31.468 -58.360
ATOM   2577  ND1 HIS F 600      30.720  30.101 -58.484
ATOM   2578  CE1 HIS F 600      31.466  29.964 -59.590
ATOM   2580  NE2 HIS F 600      31.699  31.161 -60.152
ATOM   2582  CD2 HIS F 600      31.079  32.123 -59.384
ATOM   2584  C   HIS F 600      28.785  29.929 -56.215
ATOM   2585  O   HIS F 600      28.421  28.920 -56.827
ATOM   2586  N   PRO F 601      29.433  29.817 -55.032
ATOM   2587  CD  PRO F 601      29.959  30.888 -54.186
ATOM   2590  CG  PRO F 601      30.572  30.218 -52.955
ATOM   2593  CB  PRO F 601      30.936  28.834 -53.484
ATOM   2596  CA  PRO F 601      29.799  28.521 -54.461
ATOM   2598  C   PRO F 601      28.605  27.772 -53.824
ATOM   2599  O   PRO F 601      28.721  27.222 -52.731
ATOM   2600  N   SER F 602      27.485  27.631 -54.550
ATOM   2602  CA  SER F 602      26.315  26.772 -54.252
ATOM   2604  CB  SER F 602      25.201  27.044 -55.280
ATOM   2607  OG  SER F 602      24.515  28.234 -54.950
ATOM   2609  C   SER F 602      26.629  25.259 -54.175
ATOM   2610  O   SER F 602      25.751  24.422 -54.368
ATOM   2611  N   ARG F 603      27.888  24.896 -53.904
ATOM   2613  CA  ARG F 603      28.381  23.544 -53.615
ATOM   2615  CB  ARG F 603      29.814  23.351 -54.163
ATOM   2618  CG  ARG F 603      30.243  24.224 -55.362
ATOM   2621  CD  ARG F 603      29.417  23.994 -56.635
ATOM   2624  NE  ARG F 603      29.836  24.910 -57.717
ATOM   2626  CZ  ARG F 603      30.631  24.637 -58.749
ATOM   2627  NH1 ARG F 603      31.189  23.470 -58.947
ATOM   2630  NH2 ARG F 603      30.912  25.541 -59.652
ATOM   2633  C   ARG F 603      28.359  23.252 -52.104
ATOM   2634  O   ARG F 603      28.392  22.091 -51.710
ATOM   2635  N   SER F 604      28.289  24.297 -51.272
ATOM   2637  CA  SER F 604      28.154  24.247 -49.816
ATOM   2639  CB  SER F 604      29.533  24.394 -49.155
ATOM   2642  OG  SER F 604      30.286  25.488 -49.652
ATOM   2644  C   SER F 604      27.184  25.339 -49.346
ATOM   2645  O   SER F 604      27.059  26.379 -49.996
ATOM   2646  N   GLU F 605      26.476  25.107 -48.228
ATOM   2648  CA  GLU F 605      25.500  26.064 -47.692
ATOM   2650  CB  GLU F 605      24.066  25.575 -47.971
ATOM   2653  CG  GLU F 605      22.979  26.606 -47.655
ATOM   2656  CD  GLU F 605      23.195  27.870 -48.480
ATOM   2657  OE1 GLU F 605      22.643  27.942 -49.591
ATOM   2658  OE2 GLU F 605      23.901  28.803 -48.021
ATOM   2659  C   GLU F 605      25.729  26.402 -46.206
ATOM   2660  O   GLU F 605      26.236  25.587 -45.432
ATOM   2661  N   VAL F 606      25.320  27.624 -45.834
ATOM   2663  CA  VAL F 606      25.198  28.161 -44.467
ATOM   2665  CB  VAL F 606      26.444  28.999 -44.073
ATOM   2667  CG1 VAL F 606      26.312  29.682 -42.701
ATOM   2671  CG2 VAL F 606      27.708  28.147 -43.973
ATOM   2675  C   VAL F 606      23.927  29.018 -44.322
ATOM   2676  O   VAL F 606      23.338  29.073 -43.237
ATOM   2677  N   LEU F 607      23.502  29.701 -45.395
ATOM   2679  CA  LEU F 607      22.434  30.694 -45.378
ATOM   2681  CB  LEU F 607      22.690  31.801 -46.430
ATOM   2684  CG  LEU F 607      24.002  32.620 -46.349
ATOM   2686  CD1 LEU F 607      24.369  33.067 -44.931
ATOM   2690  CD2 LEU F 607      25.202  31.913 -46.991
ATOM   2694  C   LEU F 607      21.081  30.009 -45.604
ATOM   2695  O   LEU F 607      20.225  30.058 -44.723
ATOM   2696  N   ARG F 608      20.907  29.327 -46.752
ATOM   2698  CA  ARG F 608      19.674  28.649 -47.225
ATOM   2700  CB  ARG F 608      19.743  28.485 -48.758
ATOM   2703  CG  ARG F 608      18.411  28.717 -49.487
ATOM   2706  CD  ARG F 608      17.466  27.513 -49.533
ATOM   2709  NE  ARG F 608      17.889  26.491 -50.506
ATOM   2711  CZ  ARG F 608      18.056  25.193 -50.303
ATOM   2712  NH1 ARG F 608      18.235  24.649 -49.123
ATOM   2715  NH2 ARG F 608      18.003  24.399 -51.338
ATOM   2718  C   ARG F 608      19.343  27.344 -46.470
ATOM   2719  O   ARG F 608      18.882  26.345 -47.026
ATOM   2720  N   SER F 609      19.552  27.411 -45.165
ATOM   2722  CA  SER F 609      19.069  26.568 -44.075
ATOM   2724  CB  SER F 609      20.232  25.725 -43.529
ATOM   2727  OG  SER F 609      21.447  26.452 -43.522
ATOM   2729  C   SER F 609      18.339  27.438 -43.021
ATOM   2730  O   SER F 609      18.095  27.004 -41.894
ATOM   2731  N   PHE F 610      17.997  28.681 -43.398
ATOM   2733  CA  PHE F 610      16.780  29.424 -43.064
ATOM   2735  CB  PHE F 610      17.122  30.591 -42.120
ATOM   2738  CG  PHE F 610      16.032  31.644 -41.977
ATOM   2739  CD1 PHE F 610      14.779  31.308 -41.428
ATOM   2741  CE1 PHE F 610      13.768  32.283 -41.321
ATOM   2743  CZ  PHE F 610      14.009  33.597 -41.758
ATOM   2745  CE2 PHE F 610      15.259  33.938 -42.302
ATOM   2747  CD2 PHE F 610      16.267  32.963 -42.413
ATOM   2749  C   PHE F 610      16.114  29.885 -44.378
ATOM   2750  O   PHE F 610      14.865  29.884 -44.452
ATOM   2751  OXT PHE F 610      16.832  30.189 -45.364
TER
ATOM   2752  N   ARG P   3      13.391  12.807 -79.349
ATOM   2756  CA  ARG P   3      12.729  14.044 -79.816
ATOM   2758  CB  ARG P   3      13.407  15.314 -79.250
ATOM   2761  CG  ARG P   3      13.809  15.317 -77.760
ATOM   2764  CD  ARG P   3      12.693  15.004 -76.753
ATOM   2767  NE  ARG P   3      12.589  13.563 -76.459
ATOM   2769  CZ  ARG P   3      11.502  12.806 -76.412
ATOM   2770  NH1 ARG P   3      11.588  11.651 -75.822
ATOM   2773  NH2 ARG P   3      10.332  13.110 -76.902
ATOM   2776  C   ARG P   3      12.682  14.072 -81.354
ATOM   2777  O   ARG P   3      13.709  14.327 -81.985
ATOM   2778  N   ARG P   4      11.522  13.755 -81.951
ATOM   2780  CA  ARG P   4      11.229  13.772 -83.391
ATOM   2782  CB  ARG P   4       9.893  13.056 -83.683
ATOM   2785  CG  ARG P   4       9.538  13.065 -85.187
ATOM   2788  CD  ARG P   4       8.224  12.325 -85.470
ATOM   2791  NE  ARG P   4       7.800  12.452 -86.882
ATOM   2793  CZ  ARG P   4       6.554  12.526 -87.341
ATOM   2794  NH1 ARG P   4       5.484  12.403 -86.605
ATOM   2797  NH2 ARG P   4       6.305  12.718 -88.602
ATOM   2800  C   ARG P   4      11.204  15.206 -83.929
ATOM   2801  O   ARG P   4      10.294  15.971 -83.609
ATOM   2802  N   ILE P   5      12.169  15.548 -84.783
ATOM   2804  CA  ILE P   5      12.206  16.828 -85.500
ATOM   2806  CB  ILE P   5      13.625  17.438 -85.517
ATOM   2808  CG2 ILE P   5      13.547  18.865 -86.085
ATOM   2812  CG1 ILE P   5      14.333  17.417 -84.144
ATOM   2815  CD1 ILE P   5      13.598  18.118 -82.996
ATOM   2819  C   ILE P   5      11.669  16.619 -86.918
ATOM   2820  O   ILE P   5      12.338  15.994 -87.739
ATOM   2821  N   LEU P   6      10.461  17.115 -87.201
ATOM   2823  CA  LEU P   6       9.888  17.098 -88.547
ATOM   2825  CB  LEU P   6       8.357  17.225 -88.437
ATOM   2828  CG  LEU P   6       7.623  17.069 -89.781
ATOM   2830  CD1 LEU P   6       7.676  15.640 -90.318
ATOM   2834  CD2 LEU P   6       6.148  17.461 -89.642
ATOM   2838  C   LEU P   6      10.533  18.205 -89.406
ATOM   2839  O   LEU P   6      10.329  19.392 -89.151
ATOM   2840  N   VAL P   7      11.331  17.807 -90.404
ATOM   2842  CA  VAL P   7      12.111  18.671 -91.306
ATOM   2844  CB  VAL P   7      13.527  18.089 -91.537
ATOM   2846  CG1 VAL P   7      14.377  19.029 -92.403
ATOM   2850  CG2 VAL P   7      14.282  17.859 -90.219
ATOM   2854  C   VAL P   7      11.358  18.838 -92.630
ATOM   2855  O   VAL P   7      11.402  17.952 -93.482
ATOM   2856  N   VAL P   8      10.644  19.956 -92.787
ATOM   2858  CA  VAL P   8       9.666  20.212 -93.853
ATOM   2860  CB  VAL P   8       8.335  20.711 -93.240
ATOM   2862  CG1 VAL P   8       7.227  20.787 -94.286
ATOM   2866  CG2 VAL P   8       7.819  19.834 -92.095
ATOM   2870  C   VAL P   8      10.260  21.206 -94.859
ATOM   2871  O   VAL P   8      10.204  22.416 -94.642
ATOM   2872  N   GLU P   9      10.897  20.695 -95.920
ATOM   2874  CA  GLU P   9      11.792  21.460 -96.809
ATOM   2876  CB  GLU P   9      13.141  21.648 -96.075
ATOM   2879  CG  GLU P   9      14.429  21.767 -96.913
ATOM   2882  CD  GLU P   9      14.584  23.091 -97.655
ATOM   2883  OE1 GLU P   9      14.816  24.114 -96.978
ATOM   2884  OE2 GLU P   9      14.544  23.086 -98.903
ATOM   2885  C   GLU P   9      11.945  20.752 -98.167
ATOM   2886  O   GLU P   9      12.150  19.536 -98.230
ATOM   2887  N   ALA P  10      11.859  21.512 -99.261
ATOM   2889  CA  ALA P  10      11.858  20.970-100.619
ATOM   2891  CB  ALA P  10      11.400  22.085-101.562
ATOM   2895  C   ALA P  10      13.209  20.392-101.083
ATOM   2896  O   ALA P  10      13.224  19.442-101.865
ATOM   2897  N   GLU P  11      14.340  20.954-100.645
ATOM   2899  CA  GLU P  11      15.670  20.643-101.176
ATOM   2901  CB  GLU P  11      16.466  21.958-101.277
ATOM   2904  CG  GLU P  11      17.485  22.013-102.426
ATOM   2907  CD  GLU P  11      18.698  21.100-102.246
ATOM   2908  OE1 GLU P  11      19.028  20.786-101.082
ATOM   2909  OE2 GLU P  11      19.290  20.722-103.280
ATOM   2910  C   GLU P  11      16.358  19.544-100.339
ATOM   2911  O   GLU P  11      16.656  19.725 -99.155
ATOM   2912  N   ALA P  12      16.552  18.365-100.949
ATOM   2914  CA  ALA P  12      17.067  17.172-100.278
ATOM   2916  CB  ALA P  12      16.967  15.957-101.211
ATOM   2920  C   ALA P  12      18.453  17.379 -99.621
ATOM   2921  O   ALA P  12      18.513  17.217 -98.406
ATOM   2922  N   PRO P  13      19.542  17.773-100.318
ATOM   2923  CD  PRO P  13      19.699  17.727-101.764
ATOM   2926  CG  PRO P  13      21.155  18.083-102.065
ATOM   2929  CB  PRO P  13      21.642  18.805-100.812
ATOM   2932  CA  PRO P  13      20.808  18.177 -99.691
ATOM   2934  C   PRO P  13      20.682  19.123 -98.480
ATOM   2935  O   PRO P  13      21.347  18.903 -97.465
ATOM   2936  N   ILE P  14      19.827  20.156 -98.543
ATOM   2938  CA  ILE P  14      19.539  21.032 -97.396
ATOM   2940  CB  ILE P  14      18.710  22.275 -97.806
ATOM   2942  CG2 ILE P  14      18.249  23.068 -96.566
ATOM   2946  CG1 ILE P  14      19.569  23.184 -98.723
ATOM   2949  CD1 ILE P  14      18.844  24.399 -99.319
ATOM   2953  C   ILE P  14      18.895  20.235 -96.253
ATOM   2954  O   ILE P  14      19.358  20.352 -95.116
ATOM   2955  N   ARG P  15      17.881  19.394 -96.517
ATOM   2957  CA  ARG P  15      17.366  18.481 -95.482
ATOM   2959  CB  ARG P  15      16.185  17.633 -95.950
ATOM   2962  CG  ARG P  15      14.930  18.466 -96.219
ATOM   2965  CD  ARG P  15      13.663  17.625 -96.054
ATOM   2968  NE  ARG P  15      13.771  16.394 -96.837
ATOM   2970  CZ  ARG P  15      13.648  16.207 -98.132
ATOM   2971  NH1 ARG P  15      13.203  17.100 -98.978
ATOM   2974  NH2 ARG P  15      13.985  15.037 -98.595
ATOM   2977  C   ARG P  15      18.444  17.555 -94.934
ATOM   2978  O   ARG P  15      18.541  17.446 -93.722
ATOM   2979  N   GLU P  16      19.271  16.934 -95.777
ATOM   2981  CA  GLU P  16      20.376  16.071 -95.347
ATOM   2983  CB  GLU P  16      21.142  15.500 -96.551
ATOM   2986  CG  GLU P  16      20.334  14.468 -97.346
ATOM   2989  CD  GLU P  16      21.165  13.921 -98.511
ATOM   2990  OE1 GLU P  16      21.833  12.882 -98.305
ATOM   2991  OE2 GLU P  16      21.142  14.558 -99.590
ATOM   2992  C   GLU P  16      21.332  16.815 -94.406
ATOM   2993  O   GLU P  16      21.658  16.288 -93.346
ATOM   2994  N   MET P  17      21.721  18.054 -94.741
ATOM   2996  CA  MET P  17      22.467  18.959 -93.856
ATOM   2998  CB  MET P  17      22.739  20.278 -94.605
ATOM   3001  CG  MET P  17      23.301  21.406 -93.731
ATOM   3004  SD  MET P  17      24.875  21.047 -92.908
ATOM   3005  CE  MET P  17      25.104  22.615 -92.032
ATOM   3009  C   MET P  17      21.749  19.171 -92.510
ATOM   3010  O   MET P  17      22.351  18.954 -91.457
ATOM   3011  N   VAL P  18      20.469  19.573 -92.529
ATOM   3013  CA  VAL P  18      19.645  19.755 -91.320
ATOM   3015  CB  VAL P  18      18.236  20.279 -91.693
ATOM   3017  CG1 VAL P  18      17.261  20.313 -90.508
ATOM   3021  CG2 VAL P  18      18.303  21.710 -92.249
ATOM   3025  C   VAL P  18      19.596  18.464 -90.482
ATOM   3026  O   VAL P  18      19.916  18.488 -89.295
ATOM   3027  N   CYS P  19      19.240  17.333 -91.095
ATOM   3029  CA  CYS P  19      19.199  16.005 -90.490
ATOM   3031  CB  CYS P  19      18.722  14.986 -91.539
ATOM   3034  SG  CYS P  19      16.966  15.262 -91.924
ATOM   3036  C   CYS P  19      20.552  15.614 -89.879
ATOM   3037  O   CYS P  19      20.594  15.230 -88.713
ATOM   3038  N   PHE P  20      21.657  15.756 -90.621
ATOM   3040  CA  PHE P  20      23.009  15.498 -90.128
ATOM   3042  CB  PHE P  20      24.026  15.736 -91.252
ATOM   3045  CG  PHE P  20      25.469  15.495 -90.849
ATOM   3046  CD1 PHE P  20      25.882  14.217 -90.421
ATOM   3048  CE1 PHE P  20      27.220  13.992 -90.054
ATOM   3050  CZ  PHE P  20      28.150  15.045 -90.106
ATOM   3052  CE2 PHE P  20      27.742  16.323 -90.528
ATOM   3054  CD2 PHE P  20      26.404  16.547 -90.900
ATOM   3056  C   PHE P  20      23.323  16.327 -88.877
ATOM   3057  O   PHE P  20      23.669  15.748 -87.851
ATOM   3058  N   VAL P  21      23.140  17.656 -88.915
ATOM   3060  CA  VAL P  21      23.307  18.513 -87.725
ATOM   3062  CB  VAL P  21      22.942  19.981 -88.036
ATOM   3064  CG1 VAL P  21      22.884  20.857 -86.772
ATOM   3068  CG2 VAL P  21      23.977  20.601 -88.982
ATOM   3072  C   VAL P  21      22.490  17.987 -86.540
ATOM   3073  O   VAL P  21      23.010  17.869 -85.431
ATOM   3074  N   LEU P  22      21.211  17.676 -86.766
ATOM   3076  CA  LEU P  22      20.290  17.260 -85.713
ATOM   3078  CB  LEU P  22      18.861  17.287 -86.267
ATOM   3081  CG  LEU P  22      18.354  18.720 -86.504
ATOM   3083  CD1 LEU P  22      17.062  18.656 -87.314
ATOM   3087  CD2 LEU P  22      18.088  19.457 -85.191
ATOM   3091  C   LEU P  22      20.637  15.901 -85.098
ATOM   3092  O   LEU P  22      20.659  15.800 -83.870
ATOM   3093  N   GLU P  23      20.916  14.875 -85.912
ATOM   3095  CA  GLU P  23      21.291  13.552 -85.398
ATOM   3097  CB  GLU P  23      21.076  12.455 -86.457
ATOM   3100  CG  GLU P  23      22.060  12.420 -87.641
ATOM   3103  CD  GLU P  23      23.254  11.477 -87.439
ATOM   3104  OE1 GLU P  23      23.038  10.324 -87.009
ATOM   3105  OE2 GLU P  23      24.387  11.911 -87.748
ATOM   3106  C   GLU P  23      22.688  13.552 -84.757
ATOM   3107  O   GLU P  23      22.852  12.959 -83.691
ATOM   3108  N   GLN P  24      23.654  14.315 -85.294
ATOM   3110  CA  GLN P  24      24.944  14.550 -84.628
ATOM   3112  CB  GLN P  24      25.890  15.345 -85.546
ATOM   3115  CG  GLN P  24      26.354  14.567 -86.789
ATOM   3118  CD  GLN P  24      27.265  13.388 -86.460
ATOM   3119  OE1 GLN P  24      28.382  13.548 -85.992
ATOM   3120  NE2 GLN P  24      26.832  12.169 -86.711
ATOM   3123  C   GLN P  24      24.790  15.269 -83.273
ATOM   3124  O   GLN P  24      25.603  15.052 -82.378
ATOM   3125  N   ASN P  25      23.731  16.072 -83.085
ATOM   3127  CA  ASN P  25      23.358  16.671 -81.798
ATOM   3129  CB  ASN P  25      22.871  18.114 -82.043
ATOM   3132  CG  ASN P  25      23.152  19.050 -80.872
ATOM   3133  OD1 ASN P  25      23.964  19.956 -80.963
ATOM   3134  ND2 ASN P  25      22.510  18.870 -79.740
ATOM   3137  C   ASN P  25      22.346  15.809 -80.999
ATOM   3138  O   ASN P  25      21.783  16.278 -80.009
ATOM   3139  N   GLY P  26      22.093  14.557 -81.405
ATOM   3141  CA  GLY P  26      21.309  13.584 -80.639
ATOM   3144  C   GLY P  26      19.785  13.709 -80.756
ATOM   3145  O   GLY P  26      19.073  12.922 -80.128
ATOM   3146  N   PHE P  27      19.266  14.656 -81.548
ATOM   3148  CA  PHE P  27      17.843  14.719 -81.894
ATOM   3150  CB  PHE P  27      17.511  16.117 -82.438
ATOM   3153  CG  PHE P  27      17.843  17.288 -81.524
ATOM   3154  CD1 PHE P  27      17.151  17.465 -80.310
ATOM   3156  CE1 PHE P  27      17.423  18.579 -79.494
ATOM   3158  CZ  PHE P  27      18.382  19.527 -79.892
ATOM   3160  CE2 PHE P  27      19.082  19.351 -81.098
ATOM   3162  CD2 PHE P  27      18.818  18.230 -81.906
ATOM   3164  C   PHE P  27      17.474  13.620 -82.915
ATOM   3165  O   PHE P  27      18.351  12.970 -83.485
ATOM   3166  N   GLN P  28      16.174  13.402 -83.164
ATOM   3168  CA  GLN P  28      15.675  12.379 -84.094
ATOM   3170  CB  GLN P  28      14.740  11.381 -83.374
ATOM   3173  CG  GLN P  28      15.472  10.375 -82.467
ATOM   3176  CD  GLN P  28      16.198  11.034 -81.297
ATOM   3177  OE1 GLN P  28      15.585  11.657 -80.436
ATOM   3178  NE2 GLN P  28      17.513  10.950 -81.259
ATOM   3181  C   GLN P  28      15.002  13.064 -85.297
ATOM   3182  O   GLN P  28      13.785  13.249 -85.301
ATOM   3183  N   PRO P  29      15.766  13.497 -86.314
ATOM   3184  CD  PRO P  29      17.215  13.422 -86.414
ATOM   3187  CG  PRO P  29      17.550  13.846 -87.837
ATOM   3190  CB  PRO P  29      16.399  14.780 -88.200
ATOM   3193  CA  PRO P  29      15.204  14.155 -87.487
ATOM   3195  C   PRO P  29      14.451  13.170 -88.392
ATOM   3196  O   PRO P  29      14.906  12.051 -88.625
ATOM   3197  N   VAL P  30      13.309  13.612 -88.926
ATOM   3199  CA  VAL P  30      12.503  12.898 -89.926
ATOM   3201  CB  VAL P  30      11.311  12.156 -89.279
ATOM   3203  CG1 VAL P  30      10.659  11.198 -90.287
ATOM   3207  CG2 VAL P  30      11.714  11.312 -88.059
ATOM   3211  C   VAL P  30      12.021  13.916 -90.962
ATOM   3212  O   VAL P  30      11.743  15.065 -90.625
ATOM   3213  N   GLU P  31      11.947  13.521 -92.231
ATOM   3215  CA  GLU P  31      11.842  14.461 -93.349
ATOM   3217  CB  GLU P  31      12.828  14.026 -94.442
ATOM   3220  CG  GLU P  31      14.276  14.294 -94.000
ATOM   3223  CD  GLU P  31      15.326  14.002 -95.078
ATOM   3224  OE1 GLU P  31      14.960  14.026 -96.282
ATOM   3225  OE2 GLU P  31      16.499  13.843 -94.675
ATOM   3226  C   GLU P  31      10.427  14.574 -93.927
ATOM   3227  O   GLU P  31       9.642  13.628 -93.879
ATOM   3228  N   ALA P  32      10.137  15.726 -94.538
ATOM   3230  CA  ALA P  32       9.013  15.956 -95.435
ATOM   3232  CB  ALA P  32       7.843  16.547 -94.646
ATOM   3236  C   ALA P  32       9.433  16.897 -96.576
ATOM   3237  O   ALA P  32      10.109  17.901 -96.345
ATOM   3238  N   GLU P  33       9.027  16.575 -97.809
ATOM   3240  CA  GLU P  33       9.396  17.346 -99.008
ATOM   3242  CB  GLU P  33       9.592  16.410-100.217
ATOM   3245  CG  GLU P  33      10.522  15.211 -99.956
ATOM   3248  CD  GLU P  33      11.506  14.982-101.111
ATOM   3249  OE1 GLU P  33      12.703  15.315-100.913
ATOM   3250  OE2 GLU P  33      11.063  14.477-102.163
ATOM   3251  C   GLU P  33       8.355  18.417 -99.372
ATOM   3252  O   GLU P  33       8.686  19.403-100.026
ATOM   3253  N   ASP P  34       7.098  18.220 -98.956
ATOM   3255  CA  ASP P  34       5.950  19.053 -99.301
ATOM   3257  CB  ASP P  34       5.321  18.539-100.619
ATOM   3260  CG  ASP P  34       4.124  17.614-100.392
ATOM   3261  OD1 ASP P  34       2.985  18.094-100.587
ATOM   3262  OD2 ASP P  34       4.343  16.479 -99.916
ATOM   3263  C   ASP P  34       4.923  19.108 -98.151
ATOM   3264  O   ASP P  34       5.034  18.401 -97.143
ATOM   3265  N   TYR P  35       3.891  19.933 -98.344
ATOM   3267  CA  TYR P  35       2.727  20.081 -97.474
ATOM   3269  CB  TYR P  35       1.761  21.053 -98.164
ATOM   3272  CG  TYR P  35       0.684  21.643 -97.278
ATOM   3273  CD1 TYR P  35       0.845  22.942 -96.758
ATOM   3275  CE1 TYR P  35      -0.181  23.529 -95.995
ATOM   3277  CZ  TYR P  35      -1.357  22.802 -95.716
ATOM   3278  OH  TYR P  35      -2.333  23.364 -94.953
ATOM   3280  CE2 TYR P  35      -1.515  21.495 -96.230
ATOM   3282  CD2 TYR P  35      -0.498  20.923 -97.018
ATOM   3284  C   TYR P  35       2.039  18.745 -97.129
ATOM   3285  O   TYR P  35       1.763  18.499 -95.955
ATOM   3286  N   ASP P  36       1.764  17.877 -98.113
ATOM   3288  CA  ASP P  36       1.148  16.563 -97.893
ATOM   3290  CB  ASP P  36       0.750  15.928 -99.232
ATOM   3293  CG  ASP P  36      -0.038  14.640 -98.994
ATOM   3294  OD1 ASP P  36       0.605  13.597 -98.726
ATOM   3295  OD2 ASP P  36      -1.285  14.710 -98.997
ATOM   3296  C   ASP P  36       2.070  15.624 -97.100
ATOM   3297  O   ASP P  36       1.655  15.079 -96.076
ATOM   3298  N   SER P  37       3.331  15.488 -97.534
ATOM   3300  CA  SER P  37       4.387  14.709 -96.873
ATOM   3302  CB  SER P  37       5.671  14.882 -97.694
ATOM   3305  OG  SER P  37       6.776  14.214 -97.122
ATOM   3307  C   SER P  37       4.594  15.106 -95.403
ATOM   3308  O   SER P  37       4.967  14.266 -94.578
ATOM   3309  N   ALA P  38       4.299  16.367 -95.058
ATOM   3311  CA  ALA P  38       4.192  16.850 -93.687
ATOM   3313  CB  ALA P  38       4.483  18.351 -93.688
ATOM   3317  C   ALA P  38       2.836  16.510 -93.034
ATOM   3318  O   ALA P  38       2.834  15.903 -91.964
ATOM   3319  N   VAL P  39       1.689  16.863 -93.643
ATOM   3321  CA  VAL P  39       0.339  16.585 -93.106
ATOM   3323  CB  VAL P  39      -0.782  17.096 -94.046
ATOM   3325  CG1 VAL P  39      -2.166  16.500 -93.730
ATOM   3329  CG2 VAL P  39      -0.940  18.618 -93.928
ATOM   3333  C   VAL P  39       0.147  15.103 -92.770
ATOM   3334  O   VAL P  39      -0.218  14.780 -91.639
ATOM   3335  N   ASN P  40       0.428  14.196 -93.712
ATOM   3337  CA  ASN P  40       0.311  12.745 -93.521
ATOM   3339  CB  ASN P  40       0.375  12.048 -94.896
ATOM   3342  CG  ASN P  40      -0.966  12.119 -95.619
ATOM   3343  OD1 ASN P  40      -2.005  11.809 -95.054
ATOM   3344  ND2 ASN P  40      -1.005  12.509 -96.874
ATOM   3347  C   ASN P  40       1.312  12.166 -92.495
ATOM   3348  O   ASN P  40       1.278  10.968 -92.210
ATOM   3349  N   GLN P  41       2.151  13.014 -91.888
ATOM   3351  CA  GLN P  41       3.099  12.705 -90.822
ATOM   3353  CB  GLN P  41       4.476  13.221 -91.271
ATOM   3356  CG  GLN P  41       5.407  12.074 -91.659
ATOM   3359  CD  GLN P  41       6.817  12.596 -91.871
ATOM   3360  OE1 GLN P  41       7.659  12.483 -90.984
ATOM   3361  NE2 GLN P  41       7.076  13.218 -93.004
ATOM   3364  C   GLN P  41       2.714  13.289 -89.446
ATOM   3365  O   GLN P  41       3.446  13.060 -88.472
ATOM   3366  N   LEU P  42       1.593  14.024 -89.347
ATOM   3368  CA  LEU P  42       1.037  14.591 -88.107
ATOM   3370  CB  LEU P  42       0.144  15.805 -88.442
ATOM   3373  CG  LEU P  42       0.867  16.957 -89.165
ATOM   3375  CD1 LEU P  42      -0.141  18.049 -89.539
ATOM   3379  CD2 LEU P  42       1.982  17.567 -88.310
ATOM   3383  C   LEU P  42       0.282  13.523 -87.293
ATOM   3384  O   LEU P  42      -0.899  13.657 -86.977
ATOM   3385  N   ASN P  43       0.981  12.433 -86.985
ATOM   3387  CA  ASN P  43       0.471  11.219 -86.355
ATOM   3389  CB  ASN P  43      -0.161  10.328 -87.450
ATOM   3392  CG  ASN P  43       0.655  10.231 -88.739
ATOM   3393  OD1 ASN P  43       1.876  10.183 -88.745
ATOM   3394  ND2 ASN P  43      -0.009  10.240 -89.878
ATOM   3397  C   ASN P  43       1.589  10.513 -85.564
ATOM   3398  O   ASN P  43       2.744  10.940 -85.586
ATOM   3399  N   GLU P  44       1.225   9.453 -84.831
ATOM   3401  CA  GLU P  44       2.122   8.680 -83.965
ATOM   3403  CB  GLU P  44       1.285   7.640 -83.192
ATOM   3406  CG  GLU P  44       1.972   7.128 -81.917
ATOM   3409  CD  GLU P  44       1.983   8.208 -80.831
ATOM   3410  OE1 GLU P  44       3.032   8.877 -80.697
ATOM   3411  OE2 GLU P  44       0.916   8.428 -80.210
ATOM   3412  C   GLU P  44       3.241   7.987 -84.779
ATOM   3413  O   GLU P  44       2.920   7.287 -85.743
ATOM   3414  N   PRO P  45       4.537   8.119 -84.415
ATOM   3415  CD  PRO P  45       5.600   7.418 -85.126
ATOM   3418  CG  PRO P  45       6.920   7.901 -84.530
ATOM   3421  CB  PRO P  45       6.521   8.339 -83.122
ATOM   3424  CA  PRO P  45       5.098   8.883 -83.294
ATOM   3426  C   PRO P  45       5.104  10.398 -83.561
ATOM   3427  O   PRO P  45       5.790  10.837 -84.480
ATOM   3428  N   TRP P  46       4.356  11.207 -82.794
ATOM   3430  CA  TRP P  46       4.140  12.641 -83.094
ATOM   3432  CB  TRP P  46       3.232  13.296 -82.039
ATOM   3435  CG  TRP P  46       1.970  12.565 -81.715
ATOM   3436  CD1 TRP P  46       1.877  11.593 -80.786
ATOM   3438  NE1 TRP P  46       0.622  11.032 -80.823
ATOM   3440  CE2 TRP P  46      -0.199  11.681 -81.718
ATOM   3441  CZ2 TRP P  46      -1.537  11.497 -82.094
ATOM   3443  CH2 TRP P  46      -2.100  12.357 -83.051
ATOM   3445  CZ3 TRP P  46      -1.314  13.370 -83.630
ATOM   3447  CE3 TRP P  46       0.039  13.524 -83.268
ATOM   3449  CD2 TRP P  46       0.634  12.685 -82.299
ATOM   3450  C   TRP P  46       5.447  13.459 -83.176
ATOM   3451  O   TRP P  46       6.422  13.111 -82.508
ATOM   3452  N   PRO P  47       5.494  14.568 -83.947
ATOM   3453  CD  PRO P  47       4.484  15.052 -84.878
ATOM   3456  CG  PRO P  47       5.234  15.983 -85.829
ATOM   3459  CB  PRO P  47       6.318  16.590 -84.941
ATOM   3462  CA  PRO P  47       6.613  15.510 -83.891
ATOM   3464  C   PRO P  47       6.760  16.143 -82.498
ATOM   3465  O   PRO P  47       5.771  16.546 -81.886
ATOM   3466  N   ASP P  48       8.001  16.308 -82.037
ATOM   3468  CA  ASP P  48       8.343  17.175 -80.905
ATOM   3470  CB  ASP P  48       9.668  16.722 -80.275
ATOM   3473  CG  ASP P  48       9.624  15.340 -79.619
ATOM   3474  OD1 ASP P  48       9.510  14.325 -80.334
ATOM   3475  OD2 ASP P  48       9.871  15.258 -78.399
ATOM   3476  C   ASP P  48       8.502  18.636 -81.354
ATOM   3477  O   ASP P  48       8.265  19.553 -80.571
ATOM   3478  N   LEU P  49       8.910  18.849 -82.613
ATOM   3480  CA  LEU P  49       9.133  20.153 -83.234
ATOM   3482  CB  LEU P  49      10.560  20.602 -82.870
ATOM   3485  CG  LEU P  49      10.958  22.008 -83.368
ATOM   3487  CD1 LEU P  49      11.843  22.671 -82.318
ATOM   3491  CD2 LEU P  49      11.759  21.980 -84.676
ATOM   3495  C   LEU P  49       8.951  20.049 -84.751
ATOM   3496  O   LEU P  49       9.229  19.001 -85.346
ATOM   3497  N   ILE P  50       8.543  21.161 -85.374
ATOM   3499  CA  ILE P  50       8.386  21.276 -86.825
ATOM   3501  CB  ILE P  50       6.902  21.452 -87.208
ATOM   3503  CG2 ILE P  50       6.785  21.550 -88.742
ATOM   3507  CG1 ILE P  50       6.055  20.267 -86.684
ATOM   3510  CD1 ILE P  50       4.555  20.548 -86.682
ATOM   3514  C   ILE P  50       9.269  22.416 -87.339
ATOM   3515  O   ILE P  50       9.079  23.576 -86.976
ATOM   3516  N   LEU P  51      10.237  22.063 -88.186
ATOM   3518  CA  LEU P  51      11.104  22.970 -88.930
ATOM   3520  CB  LEU P  51      12.526  22.372 -88.887
ATOM   3523  CG  LEU P  51      13.677  23.160 -89.539
ATOM   3525  CD1 LEU P  51      13.613  23.147 -91.065
ATOM   3529  CD2 LEU P  51      13.788  24.599 -89.030
ATOM   3533  C   LEU P  51      10.491  23.128 -90.332
ATOM   3534  O   LEU P  51      10.418  22.153 -91.078
ATOM   3535  N   LEU P  52       9.989  24.327 -90.653
ATOM   3537  CA  LEU P  52       8.966  24.579 -91.673
ATOM   3539  CB  LEU P  52       7.685  25.065 -90.958
ATOM   3542  CG  LEU P  52       6.487  25.385 -91.877
ATOM   3544  CD1 LEU P  52       6.056  24.191 -92.733
ATOM   3548  CD2 LEU P  52       5.287  25.803 -91.023
ATOM   3552  C   LEU P  52       9.428  25.578 -92.738
ATOM   3553  O   LEU P  52       9.446  26.779 -92.483
ATOM   3554  N   GLU P  53       9.767  25.106 -93.942
ATOM   3556  CA  GLU P  53      10.009  25.989 -95.085
ATOM   3558  CB  GLU P  53      10.467  25.177 -96.305
ATOM   3561  CG  GLU P  53      10.808  26.108 -97.476
ATOM   3564  CD  GLU P  53      11.633  25.434 -98.573
ATOM   3565  OE1 GLU P  53      11.386  24.237 -98.853
ATOM   3566  OE2 GLU P  53      12.517  26.152 -99.103
ATOM   3567  C   GLU P  53       8.789  26.874 -95.398
ATOM   3568  O   GLU P  53       7.662  26.389 -95.485
ATOM   3569  N   TRP P  54       9.016  28.180 -95.591
ATOM   3571  CA  TRP P  54       7.979  29.107 -96.049
ATOM   3573  CB  TRP P  54       8.462  30.557 -95.918
ATOM   3576  CG  TRP P  54       7.445  31.565 -96.359
ATOM   3577  CD1 TRP P  54       7.567  32.387 -97.426
ATOM   3579  NE1 TRP P  54       6.415  33.139 -97.561
ATOM   3581  CE2 TRP P  54       5.492  32.837 -96.580
ATOM   3582  CZ2 TRP P  54       4.203  33.316 -96.298
ATOM   3584  CH2 TRP P  54       3.502  32.791 -95.199
ATOM   3586  CZ3 TRP P  54       4.093  31.790 -94.406
ATOM   3588  CE3 TRP P  54       5.388  31.319 -94.698
ATOM   3590  CD2 TRP P  54       6.123  31.831 -95.791
ATOM   3591  C   TRP P  54       7.539  28.799 -97.489
ATOM   3592  O   TRP P  54       6.362  28.554 -97.741
ATOM   3593  N   MET P  55       8.493  28.777 -98.428
ATOM   3595  CA  MET P  55       8.315  28.491 -99.862
ATOM   3597  CB  MET P  55       9.523  29.073-100.627
ATOM   3600  CG  MET P  55       9.517  30.609-100.653
ATOM   3603  SD  MET P  55       8.144  31.320-101.608
ATOM   3604  CE  MET P  55       8.648  33.057-101.643
ATOM   3608  C   MET P  55       8.086  26.993-100.181
ATOM   3609  O   MET P  55       8.444  26.516-101.258
ATOM   3610  N   LEU P  56       7.497  26.239 -99.248
ATOM   3612  CA  LEU P  56       7.218  24.808 -99.365
ATOM   3614  CB  LEU P  56       6.673  24.358 -98.002
ATOM   3617  CG  LEU P  56       6.445  22.845 -97.859
ATOM   3619  CD1 LEU P  56       7.770  22.114 -97.618
ATOM   3623  CD2 LEU P  56       5.473  22.609 -96.700
ATOM   3627  C   LEU P  56       6.185  24.506-100.479
ATOM   3628  O   LEU P  56       5.147  25.169-100.535
ATOM   3629  N   PRO P  57       6.388  23.475-101.325
ATOM   3630  CD  PRO P  57       7.616  22.714-101.499
ATOM   3633  CG  PRO P  57       7.263  21.526-102.388
ATOM   3636  CB  PRO P  57       6.044  22.002-103.176
ATOM   3639  CA  PRO P  57       5.358  23.022-102.258
ATOM   3641  C   PRO P  57       4.130  22.424-101.546
ATOM   3642  O   PRO P  57       4.231  21.795-100.493
ATOM   3643  N   GLY P  58       2.958  22.587-102.170
ATOM   3645  CA  GLY P  58       1.700  21.925-101.805
ATOM   3648  C   GLY P  58       0.689  22.802-101.051
ATOM   3649  O   GLY P  58      -0.509  22.552-101.150
ATOM   3650  N   GLY P  59       1.138  23.843-100.339
ATOM   3652  CA  GLY P  59       0.271  24.788 -99.627
ATOM   3655  C   GLY P  59       1.080  25.800 -98.811
ATOM   3656  O   GLY P  59       2.259  25.574 -98.544
ATOM   3657  N   SER P  60       0.460  26.916 -98.410
ATOM   3659  CA  SER P  60       1.167  28.008 -97.730
ATOM   3661  CB  SER P  60       0.360  29.303 -97.847
ATOM   3664  OG  SER P  60       1.113  30.378 -97.322
ATOM   3666  C   SER P  60       1.457  27.697 -96.256
ATOM   3667  O   SER P  60       0.653  27.069 -95.560
ATOM   3668  N   GLY P  61       2.582  28.214 -95.747
ATOM   3670  CA  GLY P  61       3.003  28.049 -94.356
ATOM   3673  C   GLY P  61       1.944  28.506 -93.347
ATOM   3674  O   GLY P  61       1.708  27.815 -92.358
ATOM   3675  N   ILE P  62       1.267  29.635 -93.613
ATOM   3677  CA  ILE P  62       0.194  30.160 -92.754
ATOM   3679  CB  ILE P  62      -0.245  31.568 -93.223
ATOM   3681  CG2 ILE P  62      -0.951  31.556 -94.593
ATOM   3685  CG1 ILE P  62      -1.130  32.252 -92.158
ATOM   3688  CD1 ILE P  62      -1.161  33.781 -92.294
ATOM   3692  C   ILE P  62      -0.974  29.168 -92.610
ATOM   3693  O   ILE P  62      -1.480  28.984 -91.501
ATOM   3694  N   GLN P  63      -1.347  28.473 -93.697
ATOM   3696  CA  GLN P  63      -2.321  27.381 -93.664
ATOM   3698  CB  GLN P  63      -2.625  26.823 -95.066
ATOM   3701  CG  GLN P  63      -3.169  27.840 -96.077
ATOM   3704  CD  GLN P  63      -3.165  27.243 -97.483
ATOM   3705  OE1 GLN P  63      -2.305  27.534 -98.303
ATOM   3706  NE2 GLN P  63      -4.093  26.363 -97.803
ATOM   3709  C   GLN P  63      -1.800  26.255 -92.770
ATOM   3710  O   GLN P  63      -2.502  25.860 -91.845
ATOM   3711  N   PHE P  64      -0.570  25.773 -93.007
ATOM   3713  CA  PHE P  64       0.021  24.672 -92.238
ATOM   3715  CB  PHE P  64       1.423  24.332 -92.766
ATOM   3718  CG  PHE P  64       1.900  22.968 -92.306
ATOM   3719  CD1 PHE P  64       2.628  22.836 -91.108
ATOM   3721  CE1 PHE P  64       3.011  21.562 -90.652
ATOM   3723  CZ  PHE P  64       2.671  20.417 -91.389
ATOM   3725  CE2 PHE P  64       1.967  20.548 -92.596
ATOM   3727  CD2 PHE P  64       1.574  21.818 -93.052
ATOM   3729  C   PHE P  64       0.055  24.967 -90.729
ATOM   3730  O   PHE P  64      -0.332  24.123 -89.922
ATOM   3731  N   ILE P  65       0.466  26.178 -90.337
ATOM   3733  CA  ILE P  65       0.500  26.615 -88.937
ATOM   3735  CB  ILE P  65       1.109  28.025 -88.834
ATOM   3737  CG2 ILE P  65       0.984  28.564 -87.399
ATOM   3741  CG1 ILE P  65       2.599  28.005 -89.236
ATOM   3744  CD1 ILE P  65       3.074  29.358 -89.760
ATOM   3748  C   ILE P  65      -0.896  26.565 -88.310
ATOM   3749  O   ILE P  65      -1.091  25.904 -87.286
ATOM   3750  N   LYS P  66      -1.873  27.264 -88.909
ATOM   3752  CA  LYS P  66      -3.251  27.255 -88.405
ATOM   3754  CB  LYS P  66      -4.106  28.292 -89.163
ATOM   3757  CG  LYS P  66      -4.042  29.718 -88.566
ATOM   3760  CD  LYS P  66      -2.728  30.490 -88.782
ATOM   3763  CE  LYS P  66      -2.804  31.884 -88.136
ATOM   3766  NZ  LYS P  66      -1.595  32.685 -88.429
ATOM   3770  C   LYS P  66      -3.846  25.832 -88.430
ATOM   3771  O   LYS P  66      -4.581  25.474 -87.513
ATOM   3772  N   HIS P  67      -3.464  24.994 -89.403
ATOM   3774  CA  HIS P  67      -3.845  23.581 -89.525
ATOM   3776  CB  HIS P  67      -3.411  23.051 -90.898
ATOM   3779  CG  HIS P  67      -3.794  21.619 -91.146
ATOM   3780  ND1 HIS P  67      -5.097  21.167 -91.337
ATOM   3781  CE1 HIS P  67      -4.987  19.853 -91.582
ATOM   3783  NE2 HIS P  67      -3.701  19.461 -91.510
ATOM   3785  CD2 HIS P  67      -2.929  20.568 -91.234
ATOM   3787  C   HIS P  67      -3.297  22.679 -88.411
ATOM   3788  O   HIS P  67      -4.001  21.753 -88.013
ATOM   3789  N   LEU P  68      -2.096  22.938 -87.877
ATOM   3791  CA  LEU P  68      -1.643  22.331 -86.616
ATOM   3793  CB  LEU P  68      -0.185  22.727 -86.313
ATOM   3796  CG  LEU P  68       0.861  22.240 -87.324
ATOM   3798  CD1 LEU P  68       2.142  23.049 -87.127
ATOM   3802  CD2 LEU P  68       1.164  20.759 -87.140
ATOM   3806  C   LEU P  68      -2.525  22.811 -85.458
ATOM   3807  O   LEU P  68      -3.075  22.020 -84.689
ATOM   3808  N   LYS P  69      -2.640  24.140 -85.340
ATOM   3810  CA  LYS P  69      -3.167  24.839 -84.166
ATOM   3812  CB  LYS P  69      -2.491  26.233 -84.071
ATOM   3815  CG  LYS P  69      -0.975  26.063 -83.760
ATOM   3818  CD  LYS P  69      -0.094  27.329 -83.736
ATOM   3821  CE  LYS P  69       1.372  26.914 -83.471
ATOM   3824  NZ  LYS P  69       2.334  28.051 -83.413
ATOM   3828  C   LYS P  69      -4.703  24.764 -84.028
ATOM   3829  O   LYS P  69      -5.234  25.229 -83.022
ATOM   3830  N   ARG P  70      -5.386  24.049 -84.941
ATOM   3832  CA  ARG P  70      -6.717  23.431 -84.762
ATOM   3834  CB  ARG P  70      -7.101  22.575 -85.990
ATOM   3837  CG  ARG P  70      -7.371  23.322 -87.303
ATOM   3840  CD  ARG P  70      -7.882  22.376 -88.410
ATOM   3843  NE  ARG P  70      -6.872  21.374 -88.811
ATOM   3845  CZ  ARG P  70      -6.718  20.134 -88.365
ATOM   3846  NH1 ARG P  70      -7.638  19.462 -87.723
ATOM   3849  NH2 ARG P  70      -5.575  19.525 -88.508
ATOM   3852  C   ARG P  70      -6.800  22.492 -83.550
ATOM   3853  O   ARG P  70      -7.777  22.539 -82.810
ATOM   3854  N   GLU P  71      -5.848  21.563 -83.419
ATOM   3856  CA  GLU P  71      -6.022  20.345 -82.615
ATOM   3858  CB  GLU P  71      -5.435  19.145 -83.366
ATOM   3861  CG  GLU P  71      -6.236  18.698 -84.595
ATOM   3864  CD  GLU P  71      -5.400  17.877 -85.589
ATOM   3865  OE1 GLU P  71      -4.219  17.567 -85.290
ATOM   3866  OE2 GLU P  71      -5.949  17.637 -86.695
ATOM   3867  C   GLU P  71      -5.317  20.459 -81.265
ATOM   3868  O   GLU P  71      -4.126  20.753 -81.192
ATOM   3869  N   SER P  72      -6.023  20.126 -80.184
ATOM   3871  CA  SER P  72      -5.501  20.102 -78.815
ATOM   3873  CB  SER P  72      -6.674  19.799 -77.874
ATOM   3876  OG  SER P  72      -7.457  18.718 -78.351
ATOM   3878  C   SER P  72      -4.329  19.124 -78.603
ATOM   3879  O   SER P  72      -3.544  19.308 -77.676
ATOM   3880  N   MET P  73      -4.172  18.135 -79.492
ATOM   3882  CA  MET P  73      -3.048  17.193 -79.565
ATOM   3884  CB  MET P  73      -3.573  15.920 -80.257
ATOM   3887  CG  MET P  73      -2.730  14.664 -80.020
ATOM   3890  SD  MET P  73      -2.835  14.006 -78.335
ATOM   3891  CE  MET P  73      -1.880  12.486 -78.577
ATOM   3895  C   MET P  73      -1.832  17.742 -80.342
ATOM   3896  O   MET P  73      -0.731  17.215 -80.196
ATOM   3897  N   THR P  74      -2.021  18.789 -81.161
ATOM   3899  CA  THR P  74      -1.108  19.162 -82.261
ATOM   3901  CB  THR P  74      -1.749  18.828 -83.632
ATOM   3903  CG2 THR P  74      -0.738  18.736 -84.772
ATOM   3907  OG1 THR P  74      -2.441  17.592 -83.612
ATOM   3909  C   THR P  74      -0.695  20.644 -82.209
ATOM   3910  O   THR P  74       0.393  20.989 -82.665
ATOM   3911  N   ARG P  75      -1.510  21.520 -81.595
ATOM   3913  CA  ARG P  75      -1.284  22.965 -81.429
ATOM   3915  CB  ARG P  75      -2.435  23.562 -80.583
ATOM   3918  CG  ARG P  75      -2.300  25.075 -80.292
ATOM   3921  CD  ARG P  75      -3.210  25.561 -79.159
ATOM   3924  NE  ARG P  75      -2.755  25.082 -77.838
ATOM   3926  CZ  ARG P  75      -3.388  25.184 -76.680
ATOM   3927  NH1 ARG P  75      -4.481  25.899 -76.547
ATOM   3930  NH2 ARG P  75      -2.913  24.563 -75.632
ATOM   3933  C   ARG P  75       0.056  23.292 -80.786
ATOM   3934  O   ARG P  75       0.761  24.188 -81.242
ATOM   3935  N   ASP P  76       0.349  22.605 -79.685
ATOM   3937  CA  ASP P  76       1.446  22.936 -78.777
ATOM   3939  CB  ASP P  76       1.052  22.471 -77.364
ATOM   3942  CG  ASP P  76      -0.149  23.262 -76.828
ATOM   3943  OD1 ASP P  76      -0.193  24.503 -76.984
ATOM   3944  OD2 ASP P  76      -1.086  22.663 -76.250
ATOM   3945  C   ASP P  76       2.811  22.407 -79.258
ATOM   3946  O   ASP P  76       3.824  22.652 -78.606
ATOM   3947  N   ILE P  77       2.855  21.750 -80.426
ATOM   3949  CA  ILE P  77       4.080  21.438 -81.168
ATOM   3951  CB  ILE P  77       3.799  20.402 -82.283
ATOM   3953  CG2 ILE P  77       5.113  20.094 -83.027
ATOM   3957  CG1 ILE P  77       3.188  19.102 -81.700
ATOM   3960  CD1 ILE P  77       2.732  18.083 -82.752
ATOM   3964  C   ILE P  77       4.657  22.750 -81.750
ATOM   3965  O   ILE P  77       4.014  23.350 -82.615
ATOM   3966  N   PRO P  78       5.846  23.218 -81.314
ATOM   3967  CD  PRO P  78       6.716  22.609 -80.320
ATOM   3970  CG  PRO P  78       8.058  23.326 -80.441
ATOM   3973  CB  PRO P  78       7.657  24.722 -80.913
ATOM   3976  CA  PRO P  78       6.428  24.470 -81.791
ATOM   3978  C   PRO P  78       6.819  24.412 -83.272
ATOM   3979  O   PRO P  78       7.299  23.389 -83.777
ATOM   3980  N   VAL P  79       6.661  25.559 -83.943
ATOM   3982  CA  VAL P  79       6.888  25.723 -85.379
ATOM   3984  CB  VAL P  79       5.592  26.121 -86.107
ATOM   3986  CG1 VAL P  79       5.818  26.059 -87.622
ATOM   3990  CG2 VAL P  79       4.416  25.196 -85.770
ATOM   3994  C   VAL P  79       8.006  26.737 -85.619
ATOM   3995  O   VAL P  79       7.819  27.939 -85.425
ATOM   3996  N   VAL P  80       9.165  26.229 -86.044
ATOM   3998  CA  VAL P  80      10.348  26.991 -86.455
ATOM   4000  CB  VAL P  80      11.642  26.239 -86.076
ATOM   4002  CG1 VAL P  80      12.890  27.039 -86.468
ATOM   4006  CG2 VAL P  80      11.723  25.973 -84.571
ATOM   4010  C   VAL P  80      10.279  27.218 -87.968
ATOM   4011  O   VAL P  80      10.467  26.284 -88.745
ATOM   4012  N   MET P  81       9.983  28.442 -88.401
ATOM   4014  CA  MET P  81       9.958  28.815 -89.818
ATOM   4016  CB  MET P  81       9.361  30.223 -89.912
ATOM   4019  CG  MET P  81       9.008  30.688 -91.326
ATOM   4022  SD  MET P  81       7.929  29.613 -92.308
ATOM   4023  CE  MET P  81       6.529  29.404 -91.186
ATOM   4027  C   MET P  81      11.362  28.769 -90.449
ATOM   4028  O   MET P  81      12.358  29.004 -89.769
ATOM   4029  N   LEU P  82      11.441  28.523 -91.758
ATOM   4031  CA  LEU P  82      12.673  28.391 -92.535
ATOM   4033  CB  LEU P  82      12.968  26.885 -92.689
ATOM   4036  CG  LEU P  82      14.252  26.532 -93.462
ATOM   4038  CD1 LEU P  82      15.475  26.426 -92.548
ATOM   4042  CD2 LEU P  82      14.080  25.189 -94.166
ATOM   4046  C   LEU P  82      12.513  29.150 -93.866
ATOM   4047  O   LEU P  82      11.621  28.840 -94.657
ATOM   4048  N   THR P  83      13.335  30.182 -94.101
ATOM   4050  CA  THR P  83      13.134  31.151 -95.201
ATOM   4052  CB  THR P  83      12.747  32.541 -94.661
ATOM   4054  CG2 THR P  83      11.539  32.511 -93.727
ATOM   4058  OG1 THR P  83      13.826  33.174 -94.011
ATOM   4060  C   THR P  83      14.348  31.268 -96.127
ATOM   4061  O   THR P  83      15.450  30.846 -95.777
ATOM   4062  N   ALA P  84      14.166  31.838 -97.325
ATOM   4064  CA  ALA P  84      15.252  32.113 -98.264
ATOM   4066  CB  ALA P  84      14.729  31.914 -99.694
ATOM   4070  C   ALA P  84      15.866  33.512 -98.041
ATOM   4071  O   ALA P  84      15.463  34.485 -98.681
ATOM   4072  N   ARG P  85      16.915  33.597 -97.210
ATOM   4074  CA  ARG P  85      17.693  34.800 -96.835
ATOM   4076  CB  ARG P  85      18.346  35.477 -98.060
ATOM   4079  CG  ARG P  85      19.079  34.521 -99.025
ATOM   4082  CD  ARG P  85      18.308  34.178-100.315
ATOM   4085  NE  ARG P  85      18.200  35.324-101.238
ATOM   4087  CZ  ARG P  85      17.180  36.157-101.437
ATOM   4088  NH1 ARG P  85      16.034  36.092-100.794
ATOM   4091  NH2 ARG P  85      17.324  37.122-102.309
ATOM   4094  C   ARG P  85      16.913  35.805 -95.961
ATOM   4095  O   ARG P  85      15.695  35.712 -95.806
ATOM   4096  N   GLY P  86      17.618  36.761 -95.340
ATOM   4098  CA  GLY P  86      17.022  37.746 -94.417
ATOM   4101  C   GLY P  86      15.968  38.653 -95.071
ATOM   4102  O   GLY P  86      14.981  39.026 -94.440
ATOM   4103  N   GLU P  87      16.150  38.928 -96.369
ATOM   4105  CA  GLU P  87      15.174  39.550 -97.270
ATOM   4107  CB  GLU P  87      15.791  39.545 -98.684
ATOM   4110  CG  GLU P  87      14.884  40.020 -99.836
ATOM   4113  CD  GLU P  87      14.738  38.926-100.901
ATOM   4114  OE1 GLU P  87      15.482  38.957-101.902
ATOM   4115  OE2 GLU P  87      13.956  37.964-100.685
ATOM   4116  C   GLU P  87      13.814  38.832 -97.235
ATOM   4117  O   GLU P  87      12.774  39.493 -97.274
ATOM   4118  N   GLU P  88      13.807  37.497 -97.134
ATOM   4120  CA  GLU P  88      12.581  36.742 -96.906
ATOM   4122  CB  GLU P  88      12.693  35.334 -97.476
ATOM   4125  CG  GLU P  88      11.311  34.671 -97.528
ATOM   4128  CD  GLU P  88      11.287  33.634 -98.638
ATOM   4129  OE1 GLU P  88      11.623  32.463 -98.343
ATOM   4130  OE2 GLU P  88      10.960  34.065 -99.771
ATOM   4131  C   GLU P  88      12.176  36.719 -95.435
ATOM   4132  O   GLU P  88      11.003  36.938 -95.137
ATOM   4133  N   GLU P  89      13.132  36.498 -94.526
ATOM   4135  CA  GLU P  89      12.884  36.434 -93.084
ATOM   4137  CB  GLU P  89      14.211  36.394 -92.307
ATOM   4140  CG  GLU P  89      14.052  35.860 -90.875
ATOM   4143  CD  GLU P  89      14.108  34.330 -90.830
ATOM   4144  OE1 GLU P  89      13.444  33.689 -91.681
ATOM   4145  OE2 GLU P  89      14.876  33.805 -89.995
ATOM   4146  C   GLU P  89      11.999  37.587 -92.606
ATOM   4147  O   GLU P  89      10.947  37.339 -92.021
ATOM   4148  N   ASP P  90      12.371  38.841 -92.895
ATOM   4150  CA  ASP P  90      11.600  39.984 -92.406
ATOM   4152  CB  ASP P  90      12.473  41.246 -92.371
ATOM   4155  CG  ASP P  90      13.515  41.132 -91.253
ATOM   4156  OD1 ASP P  90      13.113  40.776 -90.119
ATOM   4157  OD2 ASP P  90      14.718  41.335 -91.514
ATOM   4158  C   ASP P  90      10.244  40.187 -93.103
ATOM   4159  O   ASP P  90       9.304  40.609 -92.424
ATOM   4160  N   ARG P  91      10.061  39.809 -94.385
ATOM   4162  CA  ARG P  91       8.699  39.773 -94.962
ATOM   4164  CB  ARG P  91       8.655  39.739 -96.506
ATOM   4167  CG  ARG P  91       9.243  38.490 -97.175
ATOM   4170  CD  ARG P  91       8.876  38.378 -98.664
ATOM   4173  NE  ARG P  91       9.696  37.366 -99.367
ATOM   4175  CZ  ARG P  91      10.891  37.556 -99.917
ATOM   4176  NH1 ARG P  91      11.575  36.584-100.460
ATOM   4179  NH2 ARG P  91      11.501  38.710 -99.897
ATOM   4182  C   ARG P  91       7.843  38.669 -94.337
ATOM   4183  O   ARG P  91       6.660  38.895 -94.103
ATOM   4184  N   VAL P  92       8.421  37.502 -94.027
ATOM   4186  CA  VAL P  92       7.701  36.403 -93.367
ATOM   4188  CB  VAL P  92       8.467  35.073 -93.482
ATOM   4190  CG1 VAL P  92       7.726  33.932 -92.779
ATOM   4194  CG2 VAL P  92       8.580  34.650 -94.953
ATOM   4198  C   VAL P  92       7.362  36.764 -91.917
ATOM   4199  O   VAL P  92       6.211  36.595 -91.519
ATOM   4200  N   ARG P  93       8.305  37.338 -91.152
ATOM   4202  CA  ARG P  93       8.027  37.950 -89.842
ATOM   4204  CB  ARG P  93       9.314  38.542 -89.229
ATOM   4207  CG  ARG P  93      10.303  37.459 -88.755
ATOM   4210  CD  ARG P  93      11.428  38.018 -87.870
ATOM   4213  NE  ARG P  93      12.585  38.559 -88.621
ATOM   4215  CZ  ARG P  93      13.868  38.290 -88.409
ATOM   4216  NH1 ARG P  93      14.774  39.080 -88.931
ATOM   4219  NH2 ARG P  93      14.239  37.272 -87.668
ATOM   4222  C   ARG P  93       6.901  38.992 -89.945
ATOM   4223  O   ARG P  93       5.949  38.941 -89.169
ATOM   4224  N   GLY P  94       6.958  39.883 -90.944
ATOM   4226  CA  GLY P  94       5.921  40.884 -91.222
ATOM   4229  C   GLY P  94       4.556  40.325 -91.664
ATOM   4230  O   GLY P  94       3.566  41.049 -91.610
ATOM   4231  N   LEU P  95       4.479  39.050 -92.067
ATOM   4233  CA  LEU P  95       3.253  38.348 -92.467
ATOM   4235  CB  LEU P  95       3.583  37.401 -93.642
ATOM   4238  CG  LEU P  95       3.548  38.108 -95.009
ATOM   4240  CD1 LEU P  95       4.282  37.265 -96.055
ATOM   4244  CD2 LEU P  95       2.103  38.305 -95.489
ATOM   4248  C   LEU P  95       2.560  37.603 -91.310
ATOM   4249  O   LEU P  95       1.601  36.873 -91.560
ATOM   4250  N   GLU P  96       3.019  37.781 -90.061
ATOM   4252  CA  GLU P  96       2.528  37.127 -88.835
ATOM   4254  CB  GLU P  96       1.066  37.537 -88.527
ATOM   4257  CG  GLU P  96       0.381  36.773 -87.374
ATOM   4260  CD  GLU P  96      -0.337  35.464 -87.770
ATOM   4261  OE1 GLU P  96      -0.697  35.252 -88.950
ATOM   4262  OE2 GLU P  96      -0.577  34.614 -86.884
ATOM   4263  C   GLU P  96       2.772  35.615 -88.819
ATOM   4264  O   GLU P  96       3.534  35.151 -87.978
ATOM   4265  N   THR P  97       2.126  34.865 -89.718
ATOM   4267  CA  THR P  97       2.113  33.401 -89.909
ATOM   4269  CB  THR P  97       3.435  32.848 -90.478
ATOM   4271  CG2 THR P  97       4.019  33.717 -91.594
ATOM   4275  OG1 THR P  97       4.402  32.636 -89.474
ATOM   4277  C   THR P  97       1.653  32.574 -88.704
ATOM   4278  O   THR P  97       0.858  31.649 -88.880
ATOM   4279  N   GLY P  98       2.106  32.892 -87.490
ATOM   4281  CA  GLY P  98       1.875  32.143 -86.257
ATOM   4284  C   GLY P  98       2.941  31.074 -85.988
ATOM   4285  O   GLY P  98       2.747  30.235 -85.102
ATOM   4286  N   ALA P  99       4.035  31.059 -86.765
ATOM   4288  CA  ALA P  99       5.233  30.311 -86.405
ATOM   4290  CB  ALA P  99       6.195  30.256 -87.593
ATOM   4294  C   ALA P  99       5.874  30.949 -85.167
ATOM   4295  O   ALA P  99       5.917  32.178 -85.035
ATOM   4296  N   ASP P 100       6.333  30.094 -84.253
ATOM   4298  CA  ASP P 100       6.738  30.468 -82.897
ATOM   4300  CB  ASP P 100       6.489  29.271 -81.959
ATOM   4303  CG  ASP P 100       5.111  28.630 -82.182
ATOM   4304  OD1 ASP P 100       4.101  29.137 -81.646
ATOM   4305  OD2 ASP P 100       5.025  27.646 -82.960
ATOM   4306  C   ASP P 100       8.204  30.939 -82.838
ATOM   4307  O   ASP P 100       8.578  31.636 -81.897
ATOM   4308  N   ASP P 101       9.001  30.582 -83.858
ATOM   4310  CA  ASP P 101      10.384  30.997 -84.116
ATOM   4312  CB  ASP P 101      11.311  30.122 -83.260
ATOM   4315  CG  ASP P 101      12.809  30.317 -83.496
ATOM   4316  OD1 ASP P 101      13.262  31.478 -83.688
ATOM   4317  OD2 ASP P 101      13.504  29.282 -83.503
ATOM   4318  C   ASP P 101      10.696  30.903 -85.630
ATOM   4319  O   ASP P 101       9.890  30.379 -86.402
ATOM   4320  N   TYR P 102      11.842  31.443 -86.068
ATOM   4322  CA  TYR P 102      12.235  31.613 -87.473
ATOM   4324  CB  TYR P 102      11.831  33.025 -87.972
ATOM   4327  CG  TYR P 102      10.364  33.414 -87.788
ATOM   4328  CD1 TYR P 102       9.481  33.442 -88.887
ATOM   4330  CE1 TYR P 102       8.101  33.643 -88.678
ATOM   4332  CZ  TYR P 102       7.604  33.832 -87.369
ATOM   4333  OH  TYR P 102       6.269  33.908 -87.139
ATOM   4335  CE2 TYR P 102       8.493  33.890 -86.281
ATOM   4337  CD2 TYR P 102       9.866  33.706 -86.502
ATOM   4339  C   TYR P 102      13.754  31.415 -87.625
ATOM   4340  O   TYR P 102      14.511  31.903 -86.791
ATOM   4341  N   ILE P 103      14.208  30.728 -88.683
ATOM   4343  CA  ILE P 103      15.622  30.659 -89.076
ATOM   4345  CB  ILE P 103      16.370  29.495 -88.383
ATOM   4347  CG2 ILE P 103      15.826  28.089 -88.711
ATOM   4351  CG1 ILE P 103      17.883  29.614 -88.691
ATOM   4354  CD1 ILE P 103      18.793  28.640 -87.934
ATOM   4358  C   ILE P 103      15.801  30.662 -90.600
ATOM   4359  O   ILE P 103      15.514  29.690 -91.294
ATOM   4360  N   THR P 104      16.300  31.767 -91.142
ATOM   4362  CA  THR P 104      16.633  31.862 -92.564
ATOM   4364  CB  THR P 104      16.953  33.315 -92.927
ATOM   4366  CG2 THR P 104      18.369  33.803 -92.629
ATOM   4370  OG1 THR P 104      16.786  33.454 -94.303
ATOM   4372  C   THR P 104      17.760  30.910 -92.998
ATOM   4373  O   THR P 104      18.638  30.547 -92.215
ATOM   4374  N   LYS P 105      17.755  30.541 -94.283
ATOM   4376  CA  LYS P 105      18.841  29.856 -94.990
ATOM   4378  CB  LYS P 105      18.243  28.949 -96.083
ATOM   4381  CG  LYS P 105      17.406  27.792 -95.515
ATOM   4384  CD  LYS P 105      16.816  26.894 -96.613
ATOM   4387  CE  LYS P 105      15.499  27.408 -97.214
ATOM   4390  NZ  LYS P 105      14.977  26.441 -98.212
ATOM   4394  C   LYS P 105      19.781  30.887 -95.649
ATOM   4395  O   LYS P 105      19.279  31.820 -96.283
ATOM   4396  N   PRO P 106      21.117  30.691 -95.617
ATOM   4397  CD  PRO P 106      22.046  31.494 -96.403
ATOM   4400  CG  PRO P 106      23.452  31.058 -95.990
ATOM   4403  CB  PRO P 106      23.234  29.627 -95.505
ATOM   4406  CA  PRO P 106      21.861  29.703 -94.827
ATOM   4408  C   PRO P 106      22.004  30.108 -93.345
ATOM   4409  O   PRO P 106      21.685  31.226 -92.949
ATOM   4410  N   PHE P 107      22.544  29.182 -92.548
ATOM   4412  CA  PHE P 107      22.807  29.263 -91.107
ATOM   4414  CB  PHE P 107      21.607  28.632 -90.370
ATOM   4417  CG  PHE P 107      21.151  27.291 -90.939
ATOM   4418  CD1 PHE P 107      19.995  27.219 -91.742
ATOM   4420  CE1 PHE P 107      19.647  26.012 -92.375
ATOM   4422  CZ  PHE P 107      20.455  24.873 -92.216
ATOM   4424  CE2 PHE P 107      21.591  24.930 -91.392
ATOM   4426  CD2 PHE P 107      21.927  26.130 -90.743
ATOM   4428  C   PHE P 107      24.103  28.493 -90.782
ATOM   4429  O   PHE P 107      24.530  27.666 -91.593
ATOM   4430  N   SER P 108      24.695  28.668 -89.590
ATOM   4432  CA  SER P 108      25.597  27.648 -89.029
ATOM   4434  CB  SER P 108      26.677  28.315 -88.163
ATOM   4437  OG  SER P 108      27.357  27.379 -87.354
ATOM   4439  C   SER P 108      24.804  26.608 -88.212
ATOM   4440  O   SER P 108      23.749  26.940 -87.655
ATOM   4441  N   PRO P 109      25.318  25.367 -88.054
ATOM   4442  CD  PRO P 109      26.420  24.786 -88.814
ATOM   4445  CG  PRO P 109      26.473  23.315 -88.418
ATOM   4448  CB  PRO P 109      25.934  23.325 -86.991
ATOM   4451  CA  PRO P 109      24.873  24.430 -87.019
ATOM   4453  C   PRO P 109      24.697  25.074 -85.634
ATOM   4454  O   PRO P 109      23.763  24.715 -84.920
ATOM   4455  N   LYS P 110      25.528  26.077 -85.293
ATOM   4457  CA  LYS P 110      25.400  26.934 -84.106
ATOM   4459  CB  LYS P 110      26.388  28.107 -84.248
ATOM   4462  CG  LYS P 110      26.180  29.293 -83.286
ATOM   4465  CD  LYS P 110      27.279  30.333 -83.539
ATOM   4468  CE  LYS P 110      27.104  31.649 -82.776
ATOM   4471  NZ  LYS P 110      25.848  32.353 -83.124
ATOM   4475  C   LYS P 110      23.976  27.449 -83.911
ATOM   4476  O   LYS P 110      23.421  27.285 -82.821
ATOM   4477  N   GLU P 111      23.447  28.104 -84.948
ATOM   4479  CA  GLU P 111      22.117  28.702 -84.988
ATOM   4481  CB  GLU P 111      22.027  29.695 -86.164
ATOM   4484  CG  GLU P 111      22.786  31.017 -85.925
ATOM   4487  CD  GLU P 111      24.250  31.040 -86.378
ATOM   4488  OE1 GLU P 111      25.116  31.494 -85.584
ATOM   4489  OE2 GLU P 111      24.549  30.665 -87.535
ATOM   4490  C   GLU P 111      21.037  27.615 -85.078
ATOM   4491  O   GLU P 111      20.116  27.589 -84.265
ATOM   4492  N   LEU P 112      21.172  26.655 -86.003
ATOM   4494  CA  LEU P 112      20.179  25.586 -86.156
ATOM   4496  CB  LEU P 112      20.588  24.685 -87.332
ATOM   4499  CG  LEU P 112      19.575  23.571 -87.661
ATOM   4501  CD1 LEU P 112      18.207  24.110 -88.095
ATOM   4505  CD2 LEU P 112      20.125  22.720 -88.805
ATOM   4509  C   LEU P 112      19.946  24.804 -84.846
ATOM   4510  O   LEU P 112      18.795  24.544 -84.486
ATOM   4511  N   VAL P 113      21.016  24.477 -84.106
ATOM   4513  CA  VAL P 113      20.918  23.870 -82.769
ATOM   4515  CB  VAL P 113      22.275  23.287 -82.322
ATOM   4517  CG1 VAL P 113      22.257  22.789 -80.869
ATOM   4521  CG2 VAL P 113      22.643  22.096 -83.221
ATOM   4525  C   VAL P 113      20.346  24.854 -81.742
ATOM   4526  O   VAL P 113      19.471  24.454 -80.977
ATOM   4527  N   ALA P 114      20.788  26.121 -81.721
ATOM   4529  CA  ALA P 114      20.242  27.158 -80.838
ATOM   4531  CB  ALA P 114      20.887  28.507 -81.168
ATOM   4535  C   ALA P 114      18.706  27.227 -80.910
ATOM   4536  O   ALA P 114      18.041  27.019 -79.891
ATOM   4537  N   ARG P 115      18.149  27.437 -82.112
ATOM   4539  CA  ARG P 115      16.698  27.455 -82.363
ATOM   4541  CB  ARG P 115      16.412  27.514 -83.875
ATOM   4544  CG  ARG P 115      16.982  28.746 -84.567
ATOM   4547  CD  ARG P 115      16.264  30.044 -84.216
ATOM   4550  NE  ARG P 115      17.151  31.189 -84.423
ATOM   4552  CZ  ARG P 115      16.771  32.454 -84.419
ATOM   4553  NH1 ARG P 115      17.629  33.417 -84.546
ATOM   4556  NH2 ARG P 115      15.543  32.861 -84.258
ATOM   4559  C   ARG P 115      16.009  26.227 -81.780
ATOM   4560  O   ARG P 115      15.119  26.339 -80.937
ATOM   4561  N   ILE P 116      16.432  25.051 -82.252
ATOM   4563  CA  ILE P 116      15.752  23.780 -82.006
ATOM   4565  CB  ILE P 116      16.168  22.765 -83.099
ATOM   4567  CG2 ILE P 116      15.777  21.318 -82.750
ATOM   4571  CG1 ILE P 116      15.495  23.229 -84.421
ATOM   4574  CD1 ILE P 116      15.868  22.449 -85.684
ATOM   4578  C   ILE P 116      15.912  23.314 -80.549
ATOM   4579  O   ILE P 116      14.996  22.672 -80.038
ATOM   4580  N   LYS P 117      16.971  23.730 -79.832
ATOM   4582  CA  LYS P 117      16.987  23.732 -78.361
ATOM   4584  CB  LYS P 117      18.335  24.244 -77.805
ATOM   4587  CG  LYS P 117      19.484  23.227 -77.903
ATOM   4590  CD  LYS P 117      20.844  23.846 -77.523
ATOM   4593  CE  LYS P 117      21.003  24.198 -76.036
ATOM   4596  NZ  LYS P 117      21.302  23.012 -75.201
ATOM   4600  C   LYS P 117      15.819  24.566 -77.815
ATOM   4601  O   LYS P 117      14.929  24.022 -77.164
ATOM   4602  N   ALA P 118      15.837  25.884 -78.040
ATOM   4604  CA  ALA P 118      15.040  26.852 -77.285
ATOM   4606  CB  ALA P 118      15.385  28.251 -77.755
ATOM   4610  C   ALA P 118      13.528  26.640 -77.308
ATOM   4611  O   ALA P 118      12.925  26.589 -76.241
ATOM   4612  N   VAL P 119      12.899  26.517 -78.480
ATOM   4614  CA  VAL P 119      11.428  26.413 -78.541
ATOM   4616  CB  VAL P 119      10.880  26.658 -79.955
ATOM   4618  CG1 VAL P 119      10.911  28.138 -80.331
ATOM   4622  CG2 VAL P 119      11.632  25.857 -81.012
ATOM   4626  C   VAL P 119      10.871  25.103 -77.956
ATOM   4627  O   VAL P 119       9.693  25.063 -77.606
ATOM   4628  N   MET P 120      11.701  24.061 -77.781
ATOM   4630  CA  MET P 120      11.412  22.929 -76.886
ATOM   4632  CB  MET P 120      12.211  21.686 -77.313
ATOM   4635  CG  MET P 120      11.505  20.906 -78.429
ATOM   4638  SD  MET P 120      12.257  19.301 -78.828
ATOM   4639  CE  MET P 120      13.799  19.838 -79.610
ATOM   4643  C   MET P 120      11.720  23.290 -75.423
ATOM   4644  O   MET P 120      10.840  23.214 -74.568
ATOM   4645  N   ARG P 121      12.956  23.727 -75.136
ATOM   4647  CA  ARG P 121      13.499  24.254 -73.864
ATOM   4649  CB  ARG P 121      15.017  24.373 -74.112
ATOM   4652  CG  ARG P 121      15.942  24.682 -72.928
ATOM   4655  CD  ARG P 121      17.265  25.239 -73.486
ATOM   4658  NE  ARG P 121      18.186  25.697 -72.435
ATOM   4660  CZ  ARG P 121      18.856  24.974 -71.551
ATOM   4661  NH1 ARG P 121      18.796  23.663 -71.508
ATOM   4664  NH2 ARG P 121      19.612  25.607 -70.689
[truncated: 291,792 more chars]
