# Supplementary material for: A structural model of the E. coli PhoB Dimer in the transcription initiation complex
Source: BMC Struct Biol. 2012 Mar 20;12:3. doi: 10.1186/1472-6807-12-3 (PMC3348028; doi:10.1186/1472-6807-12-3)
Supplement: Additional file 1 — PDB format coordinate file of the modeled complex. [file 1472-6807-12-3-S1.ZIP › RNAP.3iyd.pdb]

ATOM   2498  N   MET B   1      20.505 -35.323 -44.841
ATOM   2499  CA  MET B   1      20.107 -36.113 -46.001
ATOM   2500  C   MET B   1      20.043 -35.256 -47.260
ATOM   2501  O   MET B   1      20.310 -34.054 -47.220
ATOM   2502  CB  MET B   1      18.756 -36.787 -45.753
ATOM   2503  CG  MET B   1      18.772 -37.812 -44.631
ATOM   2504  SD  MET B   1      19.922 -39.164 -44.944
ATOM   2505  CE  MET B   1      19.691 -40.155 -43.470
ATOM   2506  N   GLN B   2      19.688 -35.881 -48.377
ATOM   2507  CA  GLN B   2      19.593 -35.180 -49.652
ATOM   2508  C   GLN B   2      18.197 -34.603 -49.862
ATOM   2509  O   GLN B   2      18.024 -33.614 -50.575
ATOM   2510  CB  GLN B   2      19.954 -36.113 -50.811
ATOM   2511  CG  GLN B   2      21.391 -36.613 -50.791
ATOM   2512  CD  GLN B   2      21.624 -37.693 -49.751
ATOM   2513  OE1 GLN B   2      22.745 -37.890 -49.284
ATOM   2514  NE2 GLN B   2      20.561 -38.401 -49.384
ATOM   2515  N   GLY B   3      17.204 -35.225 -49.235
ATOM   2516  CA  GLY B   3      15.827 -34.784 -49.361
ATOM   2517  C   GLY B   3      15.464 -33.702 -48.363
ATOM   2518  O   GLY B   3      14.308 -33.288 -48.277
ATOM   2519  N   SER B   4      16.458 -33.242 -47.608
ATOM   2520  CA  SER B   4      16.249 -32.202 -46.606
ATOM   2521  C   SER B   4      15.168 -32.601 -45.606
ATOM   2522  O   SER B   4      14.063 -32.057 -45.621
ATOM   2523  CB  SER B   4      15.886 -30.875 -47.276
ATOM   2524  OG  SER B   4      15.694 -29.853 -46.314
ATOM   2525  N   VAL B   5      15.493 -33.554 -44.740
ATOM   2526  CA  VAL B   5      14.552 -34.030 -43.734
ATOM   2527  C   VAL B   5      15.082 -33.773 -42.326
ATOM   2528  O   VAL B   5      14.311 -33.649 -41.374
ATOM   2529  CB  VAL B   5      14.256 -35.535 -43.907
ATOM   2530  CG1 VAL B   5      15.529 -36.350 -43.743
ATOM   2531  CG2 VAL B   5      13.192 -35.988 -42.918
ATOM   2532  N   THR B   6      16.402 -33.687 -42.204
ATOM   2533  CA  THR B   6      17.040 -33.444 -40.915
ATOM   2534  C   THR B   6      16.699 -32.061 -40.362
ATOM   2535  O   THR B   6      15.957 -31.942 -39.387
ATOM   2536  CB  THR B   6      18.573 -33.611 -41.001
ATOM   2537  OG1 THR B   6      19.192 -32.952 -39.890
ATOM   2538  CG2 THR B   6      19.107 -33.017 -42.298
ATOM   2539  N   GLU B   7      17.241 -31.023 -40.991
ATOM   2540  CA  GLU B   7      16.994 -29.646 -40.573
ATOM   2541  C   GLU B   7      17.509 -29.371 -39.163
ATOM   2542  O   GLU B   7      17.071 -28.425 -38.508
ATOM   2543  CB  GLU B   7      15.503 -29.312 -40.667
ATOM   2544  CG  GLU B   7      14.929 -29.420 -42.070
ATOM   2545  CD  GLU B   7      13.452 -29.084 -42.122
ATOM   2546  OE1 GLU B   7      12.882 -28.736 -41.067
ATOM   2547  OE2 GLU B   7      12.860 -29.169 -43.219
ATOM   2548  N   PHE B   8      18.438 -30.201 -38.700
ATOM   2549  CA  PHE B   8      19.045 -30.011 -37.387
ATOM   2550  C   PHE B   8      20.545 -30.287 -37.429
ATOM   2551  O   PHE B   8      21.019 -31.071 -38.251
ATOM   2552  CB  PHE B   8      18.368 -30.899 -36.339
ATOM   2553  CG  PHE B   8      18.573 -32.371 -36.563
ATOM   2554  CD1 PHE B   8      19.692 -33.013 -36.060
ATOM   2555  CD2 PHE B   8      17.641 -33.114 -37.268
ATOM   2556  CE1 PHE B   8      19.882 -34.367 -36.262
ATOM   2557  CE2 PHE B   8      17.825 -34.468 -37.473
ATOM   2558  CZ  PHE B   8      18.947 -35.095 -36.970
ATOM   2559  N   LEU B   9      21.286 -29.637 -36.538
ATOM   2560  CA  LEU B   9      22.733 -29.802 -36.478
ATOM   2561  C   LEU B   9      23.117 -31.012 -35.634
ATOM   2562  O   LEU B   9      22.578 -31.219 -34.546
ATOM   2563  CB  LEU B   9      23.400 -28.540 -35.923
ATOM   2564  CG  LEU B   9      23.427 -27.299 -36.820
ATOM   2565  CD1 LEU B   9      22.027 -26.746 -37.042
ATOM   2566  CD2 LEU B   9      24.333 -26.233 -36.223
ATOM   2567  N   LYS B  10      24.052 -31.809 -36.141
ATOM   2568  CA  LYS B  10      24.513 -32.998 -35.433
ATOM   2569  C   LYS B  10      25.894 -32.782 -34.821
ATOM   2570  O   LYS B  10      26.838 -32.413 -35.519
ATOM   2571  CB  LYS B  10      24.528 -34.209 -36.368
ATOM   2572  CG  LYS B  10      25.312 -33.996 -37.653
ATOM   2573  CD  LYS B  10      25.289 -35.241 -38.524
ATOM   2574  CE  LYS B  10      26.062 -35.027 -39.814
ATOM   2575  NZ  LYS B  10      26.056 -36.244 -40.672
ATOM   2576  N   PRO B  11      26.009 -33.010 -33.505
ATOM   2577  CA  PRO B  11      27.256 -32.848 -32.749
ATOM   2578  C   PRO B  11      28.375 -33.732 -33.287
ATOM   2579  O   PRO B  11      28.111 -34.683 -34.023
ATOM   2580  CB  PRO B  11      26.861 -33.305 -31.337
ATOM   2581  CG  PRO B  11      25.628 -34.141 -31.546
ATOM   2582  CD  PRO B  11      24.905 -33.406 -32.619
ATOM   2583  N   ARG B  12      29.612 -33.418 -32.916
ATOM   2584  CA  ARG B  12      30.765 -34.195 -33.356
ATOM   2585  C   ARG B  12      31.994 -33.908 -32.499
ATOM   2586  O   ARG B  12      32.193 -32.784 -32.038
ATOM   2587  CB  ARG B  12      31.073 -33.913 -34.828
ATOM   2588  CG  ARG B  12      31.366 -32.453 -35.134
ATOM   2589  CD  ARG B  12      31.678 -32.245 -36.608
ATOM   2590  NE  ARG B  12      30.553 -32.605 -37.467
ATOM   2591  CZ  ARG B  12      30.431 -33.772 -38.092
ATOM   2592  NH1 ARG B  12      31.369 -34.700 -37.957
ATOM   2593  NH2 ARG B  12      29.372 -34.011 -38.853
ATOM   2594  N   LEU B  13      32.813 -34.933 -32.289
ATOM   2595  CA  LEU B  13      34.037 -34.792 -31.510
ATOM   2596  C   LEU B  13      35.063 -33.967 -32.280
ATOM   2597  O   LEU B  13      35.183 -34.094 -33.499
ATOM   2598  CB  LEU B  13      34.607 -36.170 -31.161
ATOM   2599  CG  LEU B  13      35.774 -36.240 -30.172
ATOM   2600  CD1 LEU B  13      37.104 -35.952 -30.855
ATOM   2601  CD2 LEU B  13      35.547 -35.300 -28.995
ATOM   2602  N   VAL B  14      35.801 -33.123 -31.566
ATOM   2603  CA  VAL B  14      36.783 -32.249 -32.200
ATOM   2604  C   VAL B  14      38.149 -32.300 -31.517
ATOM   2605  O   VAL B  14      39.177 -32.430 -32.182
ATOM   2606  CB  VAL B  14      36.288 -30.787 -32.252
ATOM   2607  CG1 VAL B  14      35.770 -30.348 -30.890
ATOM   2608  CG2 VAL B  14      37.397 -29.866 -32.737
ATOM   2609  N   ASP B  15      38.156 -32.201 -30.191
ATOM   2610  CA  ASP B  15      39.405 -32.176 -29.437
ATOM   2611  C   ASP B  15      39.353 -33.105 -28.228
ATOM   2612  O   ASP B  15      38.309 -33.258 -27.594
ATOM   2613  CB  ASP B  15      39.727 -30.748 -28.990
ATOM   2614  CG  ASP B  15      41.116 -30.621 -28.395
ATOM   2615  OD1 ASP B  15      41.958 -31.508 -28.647
ATOM   2616  OD2 ASP B  15      41.367 -29.630 -27.677
ATOM   2617  N   ILE B  16      40.488 -33.722 -27.914
ATOM   2618  CA  ILE B  16      40.584 -34.622 -26.771
ATOM   2619  C   ILE B  16      41.723 -34.202 -25.848
ATOM   2620  O   ILE B  16      42.882 -34.541 -26.085
ATOM   2621  CB  ILE B  16      40.816 -36.085 -27.207
ATOM   2622  CG1 ILE B  16      39.886 -36.466 -28.362
ATOM   2623  CG2 ILE B  16      40.636 -37.028 -26.027
ATOM   2624  CD1 ILE B  16      40.421 -36.099 -29.732
ATOM   2625  N   GLU B  17      41.388 -33.462 -24.796
ATOM   2626  CA  GLU B  17      42.388 -32.995 -23.842
ATOM   2627  C   GLU B  17      42.972 -34.154 -23.041
ATOM   2628  O   GLU B  17      42.345 -34.655 -22.108
ATOM   2629  CB  GLU B  17      41.785 -31.953 -22.898
ATOM   2630  CG  GLU B  17      42.773 -31.384 -21.892
ATOM   2631  CD  GLU B  17      42.147 -30.343 -20.985
ATOM   2632  OE1 GLU B  17      40.936 -30.075 -21.131
ATOM   2633  OE2 GLU B  17      42.867 -29.792 -20.125
ATOM   2634  N   GLN B  18      44.176 -34.576 -23.413
ATOM   2635  CA  GLN B  18      44.847 -35.679 -22.733
ATOM   2636  C   GLN B  18      45.752 -35.173 -21.615
ATOM   2637  O   GLN B  18      46.946 -34.956 -21.821
ATOM   2638  CB  GLN B  18      45.658 -36.509 -23.730
ATOM   2639  CG  GLN B  18      44.820 -37.211 -24.787
ATOM   2640  CD  GLN B  18      43.978 -38.336 -24.216
ATOM   2641  OE1 GLN B  18      44.066 -38.654 -23.030
ATOM   2642  NE2 GLN B  18      43.155 -38.946 -25.062
ATOM   2643  N   VAL B  19      45.177 -34.989 -20.431
ATOM   2644  CA  VAL B  19      45.936 -34.523 -19.276
ATOM   2645  C   VAL B  19      46.682 -35.674 -18.611
ATOM   2646  O   VAL B  19      47.621 -35.459 -17.844
ATOM   2647  CB  VAL B  19      45.024 -33.843 -18.238
ATOM   2648  CG1 VAL B  19      44.409 -32.579 -18.818
ATOM   2649  CG2 VAL B  19      43.943 -34.806 -17.771
ATOM   2650  N   SER B  20      46.257 -36.898 -18.910
ATOM   2651  CA  SER B  20      46.885 -38.087 -18.348
ATOM   2652  C   SER B  20      46.821 -39.253 -19.328
ATOM   2653  O   SER B  20      46.493 -39.073 -20.501
ATOM   2654  CB  SER B  20      46.217 -38.474 -17.027
ATOM   2655  OG  SER B  20      46.328 -37.431 -16.074
ATOM   2656  N   SER B  21      47.136 -40.449 -18.840
ATOM   2657  CA  SER B  21      47.110 -41.646 -19.672
ATOM   2658  C   SER B  21      45.813 -42.424 -19.475
ATOM   2659  O   SER B  21      45.548 -43.397 -20.182
ATOM   2660  CB  SER B  21      48.312 -42.540 -19.362
ATOM   2661  OG  SER B  21      49.530 -41.860 -19.605
ATOM   2662  N   THR B  22      45.008 -41.989 -18.511
ATOM   2663  CA  THR B  22      43.743 -42.649 -18.213
ATOM   2664  C   THR B  22      42.594 -41.647 -18.154
ATOM   2665  O   THR B  22      41.473 -41.949 -18.563
ATOM   2666  CB  THR B  22      43.808 -43.417 -16.879
ATOM   2667  OG1 THR B  22      44.089 -42.503 -15.812
ATOM   2668  CG2 THR B  22      44.893 -44.481 -16.929
ATOM   2669  N   HIS B  23      42.881 -40.454 -17.643
ATOM   2670  CA  HIS B  23      41.871 -39.410 -17.522
ATOM   2671  C   HIS B  23      42.013 -38.376 -18.634
ATOM   2672  O   HIS B  23      43.116 -37.914 -18.928
ATOM   2673  CB  HIS B  23      41.965 -38.731 -16.154
ATOM   2674  CG  HIS B  23      40.907 -37.699 -15.918
ATOM   2675  ND1 HIS B  23      41.075 -36.371 -16.246
ATOM   2676  CD2 HIS B  23      39.666 -37.800 -15.385
ATOM   2677  CE1 HIS B  23      39.984 -35.698 -15.925
ATOM   2678  NE2 HIS B  23      39.114 -36.542 -15.401
ATOM   2679  N   ALA B  24      40.891 -38.015 -19.248
ATOM   2680  CA  ALA B  24      40.890 -37.040 -20.332
ATOM   2681  C   ALA B  24      39.604 -36.220 -20.340
ATOM   2682  O   ALA B  24      38.806 -36.289 -19.405
ATOM   2683  CB  ALA B  24      41.085 -37.736 -21.671
ATOM   2684  N   LYS B  25      39.410 -35.443 -21.401
ATOM   2685  CA  LYS B  25      38.222 -34.606 -21.532
ATOM   2686  C   LYS B  25      37.500 -34.860 -22.851
ATOM   2687  O   LYS B  25      38.123 -34.923 -23.911
ATOM   2688  CB  LYS B  25      38.593 -33.126 -21.417
ATOM   2689  CG  LYS B  25      39.029 -32.698 -20.026
ATOM   2690  CD  LYS B  25      37.912 -32.893 -19.014
ATOM   2691  CE  LYS B  25      38.290 -32.322 -17.657
ATOM   2692  NZ  LYS B  25      39.539 -32.932 -17.126
ATOM   2693  N   VAL B  26      36.180 -35.005 -22.777
ATOM   2694  CA  VAL B  26      35.361 -35.214 -23.965
ATOM   2695  C   VAL B  26      34.250 -34.172 -24.037
ATOM   2696  O   VAL B  26      33.217 -34.306 -23.380
ATOM   2697  CB  VAL B  26      34.739 -36.623 -23.982
ATOM   2698  CG1 VAL B  26      33.888 -36.811 -25.229
ATOM   2699  CG2 VAL B  26      35.826 -37.684 -23.907
ATOM   2700  N   THR B  27      34.469 -33.135 -24.838
ATOM   2701  CA  THR B  27      33.507 -32.045 -24.959
ATOM   2702  C   THR B  27      32.500 -32.296 -26.076
ATOM   2703  O   THR B  27      32.754 -33.076 -26.994
ATOM   2704  CB  THR B  27      34.211 -30.698 -25.212
ATOM   2705  OG1 THR B  27      34.959 -30.768 -26.433
ATOM   2706  CG2 THR B  27      35.152 -30.365 -24.065
ATOM   2707  N   LEU B  28      31.354 -31.627 -25.989
ATOM   2708  CA  LEU B  28      30.309 -31.752 -26.997
ATOM   2709  C   LEU B  28      29.428 -30.507 -26.998
ATOM   2710  O   LEU B  28      28.406 -30.457 -26.313
ATOM   2711  CB  LEU B  28      29.462 -32.999 -26.738
ATOM   2712  CG  LEU B  28      28.588 -33.474 -27.899
ATOM   2713  CD1 LEU B  28      29.453 -33.851 -29.091
ATOM   2714  CD2 LEU B  28      27.718 -34.647 -27.474
ATOM   2715  N   GLU B  29      29.833 -29.505 -27.771
ATOM   2716  CA  GLU B  29      29.134 -28.223 -27.802
ATOM   2717  C   GLU B  29      27.780 -28.279 -28.516
ATOM   2718  O   GLU B  29      26.764 -27.887 -27.943
ATOM   2719  CB  GLU B  29      30.023 -27.138 -28.422
ATOM   2720  CG  GLU B  29      29.386 -25.758 -28.469
ATOM   2721  CD  GLU B  29      29.228 -25.137 -27.094
ATOM   2722  OE1 GLU B  29      29.718 -25.730 -26.110
ATOM   2723  OE2 GLU B  29      28.615 -24.053 -26.998
ATOM   2724  N   PRO B  30      27.762 -28.764 -29.769
ATOM   2725  CA  PRO B  30      26.509 -28.795 -30.535
ATOM   2726  C   PRO B  30      25.434 -29.643 -29.862
ATOM   2727  O   PRO B  30      25.439 -30.866 -30.001
ATOM   2728  CB  PRO B  30      26.926 -29.435 -31.864
ATOM   2729  CG  PRO B  30      28.395 -29.209 -31.957
ATOM   2730  CD  PRO B  30      28.894 -29.291 -30.551
ATOM   2731  N   LEU B  31      24.524 -28.994 -29.144
ATOM   2732  CA  LEU B  31      23.436 -29.693 -28.468
ATOM   2733  C   LEU B  31      22.141 -28.891 -28.542
ATOM   2734  O   LEU B  31      22.160 -27.684 -28.787
ATOM   2735  CB  LEU B  31      23.799 -29.970 -27.008
ATOM   2736  CG  LEU B  31      24.965 -30.928 -26.755
ATOM   2737  CD1 LEU B  31      25.291 -30.995 -25.271
ATOM   2738  CD2 LEU B  31      24.654 -32.312 -27.302
ATOM   2739  N   GLU B  32      21.017 -29.567 -28.327
ATOM   2740  CA  GLU B  32      19.712 -28.919 -28.376
ATOM   2741  C   GLU B  32      18.909 -29.191 -27.108
ATOM   2742  O   GLU B  32      19.349 -29.934 -26.230
ATOM   2743  CB  GLU B  32      18.927 -29.385 -29.604
ATOM   2744  CG  GLU B  32      19.599 -29.066 -30.931
ATOM   2745  CD  GLU B  32      19.657 -27.578 -31.215
ATOM   2746  OE1 GLU B  32      18.937 -26.812 -30.540
ATOM   2747  OE2 GLU B  32      20.420 -27.174 -32.118
ATOM   2748  N   ARG B  33      17.729 -28.585 -27.020
ATOM   2749  CA  ARG B  33      16.858 -28.764 -25.864
ATOM   2750  C   ARG B  33      16.185 -30.132 -25.888
ATOM   2751  O   ARG B  33      15.089 -30.286 -26.427
ATOM   2752  CB  ARG B  33      15.800 -27.659 -25.814
ATOM   2753  CG  ARG B  33      16.362 -26.256 -25.628
ATOM   2754  CD  ARG B  33      16.796 -26.006 -24.190
ATOM   2755  NE  ARG B  33      17.978 -26.780 -23.821
ATOM   2756  CZ  ARG B  33      18.554 -26.739 -22.624
ATOM   2757  NH1 ARG B  33      18.057 -25.959 -21.673
ATOM   2758  NH2 ARG B  33      19.627 -27.477 -22.376
ATOM   2759  N   GLY B  34      16.849 -31.123 -25.300
ATOM   2760  CA  GLY B  34      16.319 -32.473 -25.255
ATOM   2761  C   GLY B  34      17.396 -33.524 -25.440
ATOM   2762  O   GLY B  34      17.383 -34.562 -24.779
ATOM   2763  N   PHE B  35      18.332 -33.252 -26.343
ATOM   2764  CA  PHE B  35      19.423 -34.180 -26.619
ATOM   2765  C   PHE B  35      20.465 -34.157 -25.506
ATOM   2766  O   PHE B  35      21.324 -35.036 -25.428
ATOM   2767  CB  PHE B  35      20.081 -33.852 -27.961
ATOM   2768  CG  PHE B  35      19.148 -33.952 -29.134
ATOM   2769  CD1 PHE B  35      18.991 -35.149 -29.812
ATOM   2770  CD2 PHE B  35      18.429 -32.848 -29.560
ATOM   2771  CE1 PHE B  35      18.134 -35.244 -30.892
ATOM   2772  CE2 PHE B  35      17.570 -32.936 -30.640
ATOM   2773  CZ  PHE B  35      17.423 -34.136 -31.306
ATOM   2774  N   GLY B  36      20.383 -33.146 -24.647
ATOM   2775  CA  GLY B  36      21.311 -33.009 -23.539
ATOM   2776  C   GLY B  36      21.197 -34.147 -22.544
ATOM   2777  O   GLY B  36      22.193 -34.585 -21.970
ATOM   2778  N   HIS B  37      19.974 -34.626 -22.339
ATOM   2779  CA  HIS B  37      19.726 -35.725 -21.414
ATOM   2780  C   HIS B  37      19.641 -37.055 -22.155
ATOM   2781  O   HIS B  37      19.692 -38.123 -21.543
ATOM   2782  CB  HIS B  37      18.440 -35.480 -20.622
ATOM   2783  CG  HIS B  37      18.467 -34.230 -19.799
ATOM   2784  ND1 HIS B  37      18.043 -33.010 -20.282
ATOM   2785  CD2 HIS B  37      18.867 -34.010 -18.524
ATOM   2786  CE1 HIS B  37      18.181 -32.094 -19.341
ATOM   2787  NE2 HIS B  37      18.679 -32.674 -18.264
ATOM   2788  N   THR B  38      19.512 -36.983 -23.475
ATOM   2789  CA  THR B  38      19.421 -38.179 -24.304
ATOM   2790  C   THR B  38      20.762 -38.899 -24.384
ATOM   2791  O   THR B  38      20.869 -40.074 -24.031
ATOM   2792  CB  THR B  38      18.945 -37.842 -25.730
ATOM   2793  OG1 THR B  38      17.636 -37.262 -25.675
ATOM   2794  CG2 THR B  38      18.903 -39.096 -26.588
ATOM   2795  N   LEU B  39      21.784 -38.188 -24.850
ATOM   2796  CA  LEU B  39      23.119 -38.760 -24.982
ATOM   2797  C   LEU B  39      23.753 -39.011 -23.618
ATOM   2798  O   LEU B  39      24.593 -39.899 -23.468
ATOM   2799  CB  LEU B  39      24.015 -37.840 -25.815
ATOM   2800  CG  LEU B  39      23.570 -37.583 -27.256
ATOM   2801  CD1 LEU B  39      24.498 -36.587 -27.934
ATOM   2802  CD2 LEU B  39      23.511 -38.886 -28.038
ATOM   2803  N   GLY B  40      23.346 -38.225 -22.627
ATOM   2804  CA  GLY B  40      23.880 -38.353 -21.284
ATOM   2805  C   GLY B  40      23.359 -39.579 -20.560
ATOM   2806  O   GLY B  40      23.878 -39.957 -19.510
ATOM   2807  N   ASN B  41      22.328 -40.201 -21.123
ATOM   2808  CA  ASN B  41      21.728 -41.388 -20.524
ATOM   2809  C   ASN B  41      21.845 -42.614 -21.423
ATOM   2810  O   ASN B  41      21.730 -43.749 -20.959
ATOM   2811  CB  ASN B  41      20.261 -41.129 -20.176
ATOM   2812  CG  ASN B  41      20.094 -40.073 -19.101
ATOM   2813  OD1 ASN B  41      19.000 -39.547 -18.897
ATOM   2814  ND2 ASN B  41      21.181 -39.758 -18.407
ATOM   2815  N   ALA B  42      22.072 -42.379 -22.711
ATOM   2816  CA  ALA B  42      22.203 -43.465 -23.676
ATOM   2817  C   ALA B  42      23.588 -44.100 -23.605
ATOM   2818  O   ALA B  42      23.801 -45.204 -24.106
ATOM   2819  CB  ALA B  42      21.920 -42.961 -25.083
ATOM   2820  N   LEU B  43      24.525 -43.395 -22.980
ATOM   2821  CA  LEU B  43      25.887 -43.891 -22.832
ATOM   2822  C   LEU B  43      26.218 -44.151 -21.367
ATOM   2823  O   LEU B  43      27.162 -44.876 -21.052
ATOM   2824  CB  LEU B  43      26.886 -42.898 -23.429
ATOM   2825  CG  LEU B  43      26.730 -42.590 -24.920
ATOM   2826  CD1 LEU B  43      27.704 -41.504 -25.351
ATOM   2827  CD2 LEU B  43      26.921 -43.849 -25.753
ATOM   2828  N   ARG B  44      25.435 -43.554 -20.474
ATOM   2829  CA  ARG B  44      25.645 -43.709 -19.040
ATOM   2830  C   ARG B  44      25.471 -45.164 -18.616
ATOM   2831  O   ARG B  44      26.160 -45.644 -17.715
ATOM   2832  CB  ARG B  44      24.686 -42.803 -18.261
ATOM   2833  CG  ARG B  44      24.963 -42.714 -16.765
ATOM   2834  CD  ARG B  44      24.311 -43.855 -16.000
ATOM   2835  NE  ARG B  44      22.861 -43.874 -16.177
ATOM   2836  CZ  ARG B  44      22.005 -43.228 -15.392
ATOM   2837  NH1 ARG B  44      22.450 -42.509 -14.371
ATOM   2838  NH2 ARG B  44      20.702 -43.302 -15.628
ATOM   2839  N   ARG B  45      24.551 -45.862 -19.273
ATOM   2840  CA  ARG B  45      24.272 -47.256 -18.950
ATOM   2841  C   ARG B  45      25.228 -48.205 -19.668
ATOM   2842  O   ARG B  45      25.080 -49.424 -19.590
ATOM   2843  CB  ARG B  45      22.824 -47.607 -19.299
ATOM   2844  N   ILE B  46      26.206 -47.640 -20.369
ATOM   2845  CA  ILE B  46      27.186 -48.439 -21.097
ATOM   2846  C   ILE B  46      28.571 -48.338 -20.464
ATOM   2847  O   ILE B  46      29.233 -49.350 -20.232
ATOM   2848  CB  ILE B  46      27.271 -48.029 -22.582
ATOM   2849  CG1 ILE B  46      26.103 -48.625 -23.373
ATOM   2850  CG2 ILE B  46      28.588 -48.488 -23.186
ATOM   2851  CD1 ILE B  46      24.753 -48.036 -23.026
ATOM   2852  N   LEU B  47      29.002 -47.112 -20.183
ATOM   2853  CA  LEU B  47      30.312 -46.880 -19.583
ATOM   2854  C   LEU B  47      30.367 -47.369 -18.138
ATOM   2855  O   LEU B  47      31.432 -47.394 -17.523
ATOM   2856  CB  LEU B  47      30.685 -45.397 -19.652
ATOM   2857  CG  LEU B  47      31.210 -44.866 -20.989
ATOM   2858  CD1 LEU B  47      32.475 -45.605 -21.399
ATOM   2859  CD2 LEU B  47      30.152 -44.963 -22.078
ATOM   2860  N   LEU B  48      29.214 -47.758 -17.603
ATOM   2861  CA  LEU B  48      29.135 -48.250 -16.233
ATOM   2862  C   LEU B  48      28.516 -49.643 -16.177
ATOM   2863  O   LEU B  48      28.085 -50.099 -15.117
ATOM   2864  CB  LEU B  48      28.332 -47.283 -15.361
ATOM   2865  CG  LEU B  48      28.914 -45.877 -15.196
ATOM   2866  CD1 LEU B  48      27.972 -44.996 -14.390
ATOM   2867  CD2 LEU B  48      30.287 -45.938 -14.545
ATOM   2868  N   SER B  49      28.475 -50.316 -17.323
ATOM   2869  CA  SER B  49      27.909 -51.657 -17.402
ATOM   2870  C   SER B  49      28.583 -52.484 -18.493
ATOM   2871  O   SER B  49      29.262 -53.470 -18.207
ATOM   2872  CB  SER B  49      26.401 -51.590 -17.652
ATOM   2873  OG  SER B  49      25.741 -50.892 -16.610
ATOM   2874  N   SER B  50      28.390 -52.075 -19.743
ATOM   2875  CA  SER B  50      28.964 -52.788 -20.879
ATOM   2876  C   SER B  50      30.393 -52.335 -21.161
ATOM   2877  O   SER B  50      30.657 -51.664 -22.159
ATOM   2878  CB  SER B  50      28.096 -52.596 -22.125
ATOM   2879  OG  SER B  50      26.790 -53.105 -21.920
ATOM   2880  N   MET B  51      31.311 -52.707 -20.275
ATOM   2881  CA  MET B  51      32.718 -52.359 -20.435
ATOM   2882  C   MET B  51      33.615 -53.556 -20.136
ATOM   2883  O   MET B  51      33.568 -54.114 -19.040
ATOM   2884  CB  MET B  51      33.089 -51.185 -19.526
ATOM   2885  CG  MET B  51      32.372 -49.888 -19.861
ATOM   2886  SD  MET B  51      32.748 -49.294 -21.521
ATOM   2887  CE  MET B  51      34.523 -49.079 -21.409
ATOM   2888  N   PRO B  52      34.434 -53.956 -21.121
ATOM   2889  CA  PRO B  52      35.365 -55.084 -21.009
ATOM   2890  C   PRO B  52      36.376 -54.886 -19.884
ATOM   2891  O   PRO B  52      36.034 -55.038 -18.711
ATOM   2892  CB  PRO B  52      36.083 -55.071 -22.366
ATOM   2893  CG  PRO B  52      35.869 -53.674 -22.889
ATOM   2894  CD  PRO B  52      34.473 -53.371 -22.470
ATOM   2895  N   GLY B  53      37.611 -54.554 -20.246
ATOM   2896  CA  GLY B  53      38.662 -54.337 -19.268
ATOM   2897  C   GLY B  53      39.013 -55.595 -18.498
ATOM   2898  O   GLY B  53      38.508 -56.678 -18.796
ATOM   2899  N   CYS B  54      39.881 -55.451 -17.502
ATOM   2900  CA  CYS B  54      40.306 -56.583 -16.685
ATOM   2901  C   CYS B  54      40.898 -56.117 -15.359
ATOM   2902  O   CYS B  54      41.473 -55.032 -15.273
ATOM   2903  CB  CYS B  54      41.322 -57.439 -17.443
ATOM   2904  SG  CYS B  54      42.825 -56.558 -17.930
ATOM   2905  N   ALA B  55      40.754 -56.944 -14.329
ATOM   2906  CA  ALA B  55      41.275 -56.619 -13.006
ATOM   2907  C   ALA B  55      41.512 -57.877 -12.176
ATOM   2908  O   ALA B  55      41.318 -58.994 -12.655
ATOM   2909  CB  ALA B  55      40.329 -55.674 -12.281
ATOM   2910  N   VAL B  56      41.932 -57.686 -10.930
ATOM   2911  CA  VAL B  56      42.202 -58.802 -10.031
ATOM   2912  C   VAL B  56      40.910 -59.498  -9.616
ATOM   2913  O   VAL B  56      39.922 -58.844  -9.283
ATOM   2914  CB  VAL B  56      42.954 -58.338  -8.769
ATOM   2915  CG1 VAL B  56      43.279 -59.526  -7.878
ATOM   2916  CG2 VAL B  56      44.222 -57.591  -9.154
ATOM   2917  N   THR B  57      40.925 -60.827  -9.638
ATOM   2918  CA  THR B  57      39.748 -61.611  -9.278
ATOM   2919  C   THR B  57      40.043 -62.579  -8.137
ATOM   2920  O   THR B  57      39.300 -62.641  -7.157
ATOM   2921  CB  THR B  57      39.208 -62.402 -10.485
ATOM   2922  OG1 THR B  57      40.226 -63.282 -10.978
ATOM   2923  CG2 THR B  57      38.782 -61.455 -11.595
ATOM   2924  N   GLU B  58      41.129 -63.333  -8.269
ATOM   2925  CA  GLU B  58      41.505 -64.315  -7.258
ATOM   2926  C   GLU B  58      42.989 -64.232  -6.915
ATOM   2927  O   GLU B  58      43.831 -64.048  -7.794
ATOM   2928  CB  GLU B  58      41.153 -65.729  -7.727
ATOM   2929  CG  GLU B  58      41.856 -66.152  -9.007
ATOM   2930  CD  GLU B  58      41.464 -67.547  -9.454
ATOM   2931  OE1 GLU B  58      40.547 -68.133  -8.842
ATOM   2932  OE2 GLU B  58      42.073 -68.057 -10.418
ATOM   2933  N   VAL B  59      43.301 -64.367  -5.630
ATOM   2934  CA  VAL B  59      44.683 -64.331  -5.165
ATOM   2935  C   VAL B  59      44.938 -65.426  -4.134
ATOM   2936  O   VAL B  59      44.411 -65.379  -3.023
ATOM   2937  CB  VAL B  59      45.038 -62.966  -4.545
ATOM   2938  CG1 VAL B  59      46.439 -63.001  -3.953
ATOM   2939  CG2 VAL B  59      44.920 -61.862  -5.585
ATOM   2940  N   GLU B  60      45.748 -66.411  -4.509
ATOM   2941  CA  GLU B  60      46.065 -67.520  -3.616
ATOM   2942  C   GLU B  60      47.428 -67.342  -2.953
ATOM   2943  O   GLU B  60      48.463 -67.654  -3.541
ATOM   2944  CB  GLU B  60      46.005 -68.853  -4.369
ATOM   2945  CG  GLU B  60      46.765 -68.864  -5.686
ATOM   2946  CD  GLU B  60      46.686 -70.203  -6.392
ATOM   2947  OE1 GLU B  60      46.091 -71.142  -5.823
ATOM   2948  OE2 GLU B  60      47.219 -70.318  -7.516
ATOM   2949  N   ILE B  61      47.419 -66.838  -1.723
ATOM   2950  CA  ILE B  61      48.651 -66.608  -0.978
ATOM   2951  C   ILE B  61      49.064 -67.849  -0.194
ATOM   2952  O   ILE B  61      48.240 -68.480   0.468
ATOM   2953  CB  ILE B  61      48.510 -65.420  -0.007
ATOM   2954  CG1 ILE B  61      48.045 -64.170  -0.756
ATOM   2955  CG2 ILE B  61      49.825 -65.159   0.713
ATOM   2956  CD1 ILE B  61      47.927 -62.942   0.120
ATOM   2957  N   ASP B  62      50.346 -68.194  -0.273
ATOM   2958  CA  ASP B  62      50.873 -69.354   0.436
ATOM   2959  C   ASP B  62      50.855 -69.128   1.944
ATOM   2960  O   ASP B  62      51.401 -68.142   2.440
ATOM   2961  CB  ASP B  62      52.296 -69.666  -0.032
ATOM   2962  CG  ASP B  62      52.850 -70.934   0.588
ATOM   2963  OD1 ASP B  62      52.058 -71.718   1.152
ATOM   2964  OD2 ASP B  62      54.077 -71.149   0.509
ATOM   2965  N   GLY B  63      50.223 -70.046   2.668
ATOM   2966  CA  GLY B  63      50.124 -69.943   4.112
ATOM   2967  C   GLY B  63      48.813 -69.324   4.553
ATOM   2968  O   GLY B  63      48.494 -69.302   5.742
ATOM   2969  N   VAL B  64      48.051 -68.819   3.588
ATOM   2970  CA  VAL B  64      46.763 -68.198   3.872
ATOM   2971  C   VAL B  64      45.612 -69.129   3.505
ATOM   2972  O   VAL B  64      45.533 -69.619   2.379
ATOM   2973  CB  VAL B  64      46.601 -66.869   3.112
ATOM   2974  CG1 VAL B  64      45.192 -66.325   3.287
ATOM   2975  CG2 VAL B  64      47.634 -65.858   3.586
ATOM   2976  N   LEU B  65      44.723 -69.370   4.463
ATOM   2977  CA  LEU B  65      43.585 -70.256   4.245
ATOM   2978  C   LEU B  65      42.298 -69.474   3.991
ATOM   2979  O   LEU B  65      41.440 -69.909   3.223
ATOM   2980  CB  LEU B  65      43.401 -71.210   5.429
ATOM   2981  CG  LEU B  65      43.113 -70.600   6.804
ATOM   2982  CD1 LEU B  65      42.504 -71.639   7.734
ATOM   2983  CD2 LEU B  65      44.372 -70.000   7.416
ATOM   2984  N   HIS B  66      42.169 -68.320   4.639
ATOM   2985  CA  HIS B  66      40.985 -67.484   4.473
ATOM   2986  C   HIS B  66      41.328 -66.008   4.654
ATOM   2987  O   HIS B  66      42.497 -65.644   4.780
ATOM   2988  CB  HIS B  66      39.892 -67.903   5.459
ATOM   2989  CG  HIS B  66      38.506 -67.554   5.009
ATOM   2990  ND1 HIS B  66      37.751 -68.390   4.214
ATOM   2991  CD2 HIS B  66      37.739 -66.464   5.244
ATOM   2992  CE1 HIS B  66      36.579 -67.828   3.977
ATOM   2993  NE2 HIS B  66      36.546 -66.659   4.590
ATOM   2994  N   GLU B  67      40.303 -65.162   4.667
ATOM   2995  CA  GLU B  67      40.496 -63.721   4.783
ATOM   2996  C   GLU B  67      40.642 -63.275   6.236
ATOM   2997  O   GLU B  67      41.526 -62.485   6.564
ATOM   2998  CB  GLU B  67      39.339 -62.971   4.119
ATOM   2999  CG  GLU B  67      39.170 -63.273   2.640
ATOM   3000  CD  GLU B  67      38.012 -62.518   2.019
ATOM   3001  OE1 GLU B  67      37.361 -61.730   2.738
ATOM   3002  OE2 GLU B  67      37.751 -62.711   0.813
ATOM   3003  N   TYR B  68      39.770 -63.784   7.101
ATOM   3004  CA  TYR B  68      39.779 -63.399   8.509
ATOM   3005  C   TYR B  68      41.006 -63.940   9.236
ATOM   3006  O   TYR B  68      41.276 -63.567  10.377
ATOM   3007  CB  TYR B  68      38.501 -63.874   9.207
ATOM   3008  CG  TYR B  68      38.426 -65.372   9.404
ATOM   3009  CD1 TYR B  68      38.876 -65.961  10.578
ATOM   3010  CD2 TYR B  68      37.902 -66.196   8.418
ATOM   3011  CE1 TYR B  68      38.809 -67.328  10.764
ATOM   3012  CE2 TYR B  68      37.830 -67.565   8.594
ATOM   3013  CZ  TYR B  68      38.285 -68.126   9.769
ATOM   3014  OH  TYR B  68      38.216 -69.488   9.949
ATOM   3015  N   SER B  69      41.745 -64.820   8.568
ATOM   3016  CA  SER B  69      42.941 -65.416   9.153
ATOM   3017  C   SER B  69      44.079 -64.403   9.242
ATOM   3018  O   SER B  69      43.915 -63.237   8.883
ATOM   3019  CB  SER B  69      43.383 -66.634   8.341
ATOM   3020  OG  SER B  69      42.363 -67.617   8.301
ATOM   3021  N   THR B  70      45.232 -64.857   9.722
ATOM   3022  CA  THR B  70      46.397 -63.992   9.862
ATOM   3023  C   THR B  70      47.561 -64.487   9.011
ATOM   3024  O   THR B  70      47.450 -65.500   8.319
ATOM   3025  CB  THR B  70      46.853 -63.893  11.330
ATOM   3026  OG1 THR B  70      47.216 -65.194  11.809
ATOM   3027  CG2 THR B  70      45.739 -63.330  12.198
ATOM   3028  N   LYS B  71      48.676 -63.766   9.065
ATOM   3029  CA  LYS B  71      49.862 -64.130   8.301
ATOM   3030  C   LYS B  71      51.123 -63.621   8.993
ATOM   3031  O   LYS B  71      51.269 -62.423   9.235
ATOM   3032  CB  LYS B  71      49.771 -63.572   6.877
ATOM   3033  CG  LYS B  71      50.757 -64.185   5.889
ATOM   3034  CD  LYS B  71      52.159 -63.622   6.062
ATOM   3035  CE  LYS B  71      53.130 -64.243   5.070
ATOM   3036  NZ  LYS B  71      52.724 -63.985   3.661
ATOM   3037  N   GLU B  72      52.030 -64.539   9.309
ATOM   3038  CA  GLU B  72      53.279 -64.184   9.973
ATOM   3039  C   GLU B  72      54.332 -63.736   8.965
ATOM   3040  O   GLU B  72      54.842 -64.541   8.186
ATOM   3041  CB  GLU B  72      53.804 -65.365  10.792
ATOM   3042  CG  GLU B  72      55.106 -65.082  11.523
ATOM   3043  CD  GLU B  72      55.598 -66.275  12.321
ATOM   3044  OE1 GLU B  72      54.919 -67.323  12.304
ATOM   3045  OE2 GLU B  72      56.663 -66.164  12.963
ATOM   3046  N   GLY B  73      54.653 -62.447   8.986
ATOM   3047  CA  GLY B  73      55.644 -61.893   8.082
ATOM   3048  C   GLY B  73      55.180 -60.610   7.423
ATOM   3049  O   GLY B  73      55.887 -60.037   6.593
ATOM   3050  N   VAL B  74      53.988 -60.156   7.793
ATOM   3051  CA  VAL B  74      53.427 -58.932   7.234
ATOM   3052  C   VAL B  74      52.984 -57.971   8.333
ATOM   3053  O   VAL B  74      52.612 -58.394   9.428
ATOM   3054  CB  VAL B  74      52.231 -59.228   6.309
ATOM   3055  CG1 VAL B  74      52.689 -60.000   5.080
ATOM   3056  CG2 VAL B  74      51.156 -59.997   7.061
ATOM   3057  N   GLN B  75      53.027 -56.677   8.033
ATOM   3058  CA  GLN B  75      52.624 -55.655   8.991
ATOM   3059  C   GLN B  75      51.106 -55.577   9.103
ATOM   3060  O   GLN B  75      50.547 -55.689  10.194
ATOM   3061  CB  GLN B  75      53.193 -54.292   8.591
ATOM   3062  CG  GLN B  75      54.712 -54.239   8.548
ATOM   3063  CD  GLN B  75      55.342 -54.402   9.917
ATOM   3064  OE1 GLN B  75      54.662 -54.330  10.940
ATOM   3065  NE2 GLN B  75      56.652 -54.621   9.943
ATOM   3066  N   GLU B  76      50.444 -55.384   7.967
ATOM   3067  CA  GLU B  76      48.989 -55.295   7.934
ATOM   3068  C   GLU B  76      48.359 -56.676   7.785
ATOM   3069  O   GLU B  76      48.977 -57.596   7.250
ATOM   3070  CB  GLU B  76      48.529 -54.381   6.795
ATOM   3071  CG  GLU B  76      48.907 -54.869   5.404
ATOM   3072  CD  GLU B  76      50.376 -54.660   5.087
ATOM   3073  OE1 GLU B  76      51.017 -53.821   5.754
ATOM   3074  OE2 GLU B  76      50.888 -55.332   4.167
ATOM   3075  N   ASP B  77      47.126 -56.814   8.262
ATOM   3076  CA  ASP B  77      46.412 -58.083   8.185
ATOM   3077  C   ASP B  77      46.025 -58.418   6.748
ATOM   3078  O   ASP B  77      46.204 -57.606   5.840
ATOM   3079  CB  ASP B  77      45.169 -58.059   9.078
ATOM   3080  CG  ASP B  77      44.193 -56.963   8.693
ATOM   3081  OD1 ASP B  77      44.493 -56.192   7.758
ATOM   3082  OD2 ASP B  77      43.122 -56.872   9.329
ATOM   3083  N   ILE B  78      45.492 -59.620   6.549
ATOM   3084  CA  ILE B  78      45.087 -60.072   5.223
ATOM   3085  C   ILE B  78      43.966 -59.204   4.662
ATOM   3086  O   ILE B  78      43.834 -59.051   3.447
ATOM   3087  CB  ILE B  78      44.628 -61.544   5.248
ATOM   3088  CG1 ILE B  78      45.689 -62.422   5.914
ATOM   3089  CG2 ILE B  78      44.329 -62.036   3.840
ATOM   3090  CD1 ILE B  78      45.315 -63.886   5.982
ATOM   3091  N   LEU B  79      43.162 -58.634   5.554
ATOM   3092  CA  LEU B  79      42.042 -57.791   5.152
ATOM   3093  C   LEU B  79      42.509 -56.579   4.350
ATOM   3094  O   LEU B  79      41.826 -56.133   3.429
ATOM   3095  CB  LEU B  79      41.247 -57.336   6.377
ATOM   3096  CG  LEU B  79      40.622 -58.444   7.228
ATOM   3097  CD1 LEU B  79      39.940 -57.860   8.455
ATOM   3098  CD2 LEU B  79      39.642 -59.265   6.404
ATOM   3099  N   GLU B  80      43.676 -56.050   4.706
ATOM   3100  CA  GLU B  80      44.228 -54.887   4.021
ATOM   3101  C   GLU B  80      45.072 -55.294   2.817
ATOM   3102  O   GLU B  80      45.358 -54.476   1.943
ATOM   3103  CB  GLU B  80      45.056 -54.035   4.985
ATOM   3104  CG  GLU B  80      44.257 -53.453   6.140
ATOM   3105  CD  GLU B  80      45.082 -52.528   7.013
ATOM   3106  OE1 GLU B  80      46.226 -52.208   6.627
ATOM   3107  OE2 GLU B  80      44.587 -52.120   8.084
ATOM   3108  N   ILE B  81      45.469 -56.562   2.778
ATOM   3109  CA  ILE B  81      46.253 -57.083   1.664
ATOM   3110  C   ILE B  81      45.433 -57.077   0.379
ATOM   3111  O   ILE B  81      45.958 -56.816  -0.704
ATOM   3112  CB  ILE B  81      46.751 -58.514   1.944
ATOM   3113  CG1 ILE B  81      47.656 -58.532   3.176
ATOM   3114  CG2 ILE B  81      47.488 -59.069   0.735
ATOM   3115  CD1 ILE B  81      48.888 -57.665   3.040
ATOM   3116  N   LEU B  82      44.142 -57.364   0.507
ATOM   3117  CA  LEU B  82      43.241 -57.374  -0.638
ATOM   3118  C   LEU B  82      42.674 -55.983  -0.896
ATOM   3119  O   LEU B  82      42.070 -55.732  -1.939
ATOM   3120  CB  LEU B  82      42.102 -58.371  -0.413
ATOM   3121  CG  LEU B  82      42.508 -59.822  -0.150
ATOM   3122  CD1 LEU B  82      41.287 -60.669   0.176
ATOM   3123  CD2 LEU B  82      43.262 -60.396  -1.339
ATOM   3124  N   LEU B  83      42.874 -55.081   0.060
ATOM   3125  CA  LEU B  83      42.364 -53.720  -0.048
ATOM   3126  C   LEU B  83      43.055 -52.959  -1.175
ATOM   3127  O   LEU B  83      42.404 -52.278  -1.967
ATOM   3128  CB  LEU B  83      42.537 -52.979   1.282
ATOM   3129  CG  LEU B  83      41.782 -51.660   1.473
ATOM   3130  CD1 LEU B  83      41.661 -51.323   2.953
ATOM   3131  CD2 LEU B  83      42.446 -50.519   0.714
ATOM   3132  N   ASN B  84      44.377 -53.079  -1.243
ATOM   3133  CA  ASN B  84      45.153 -52.390  -2.268
ATOM   3134  C   ASN B  84      45.318 -53.220  -3.538
ATOM   3135  O   ASN B  84      46.374 -53.200  -4.171
ATOM   3136  CB  ASN B  84      46.522 -51.975  -1.722
ATOM   3137  CG  ASN B  84      47.338 -53.155  -1.231
ATOM   3138  OD1 ASN B  84      46.923 -54.307  -1.354
ATOM   3139  ND2 ASN B  84      48.508 -52.872  -0.669
ATOM   3140  N   LEU B  85      44.269 -53.949  -3.904
ATOM   3141  CA  LEU B  85      44.285 -54.762  -5.114
ATOM   3142  C   LEU B  85      43.162 -54.354  -6.061
ATOM   3143  O   LEU B  85      42.980 -54.956  -7.120
ATOM   3144  CB  LEU B  85      44.171 -56.248  -4.767
ATOM   3145  CG  LEU B  85      45.319 -56.842  -3.948
ATOM   3146  CD1 LEU B  85      45.075 -58.317  -3.673
ATOM   3147  CD2 LEU B  85      46.647 -56.639  -4.660
ATOM   3148  N   LYS B  86      42.412 -53.329  -5.672
ATOM   3149  CA  LYS B  86      41.319 -52.823  -6.493
ATOM   3150  C   LYS B  86      41.842 -51.874  -7.565
ATOM   3151  O   LYS B  86      41.350 -51.865  -8.694
ATOM   3152  CB  LYS B  86      40.277 -52.109  -5.627
ATOM   3153  CG  LYS B  86      39.406 -53.033  -4.785
ATOM   3154  CD  LYS B  86      40.204 -53.715  -3.684
ATOM   3155  CE  LYS B  86      39.294 -54.456  -2.718
ATOM   3156  NZ  LYS B  86      38.396 -53.526  -1.979
ATOM   3157  N   GLY B  87      42.843 -51.078  -7.205
ATOM   3158  CA  GLY B  87      43.429 -50.123  -8.126
ATOM   3159  C   GLY B  87      44.765 -50.586  -8.673
ATOM   3160  O   GLY B  87      45.784 -49.918  -8.495
ATOM   3161  N   LEU B  88      44.760 -51.735  -9.341
ATOM   3162  CA  LEU B  88      45.975 -52.282  -9.932
ATOM   3163  C   LEU B  88      45.941 -52.169 -11.452
ATOM   3164  O   LEU B  88      45.134 -52.820 -12.115
ATOM   3165  CB  LEU B  88      46.164 -53.743  -9.517
ATOM   3166  CG  LEU B  88      47.410 -54.442 -10.064
ATOM   3167  CD1 LEU B  88      48.667 -53.672  -9.689
ATOM   3168  CD2 LEU B  88      47.486 -55.876  -9.564
ATOM   3169  N   ALA B  89      46.823 -51.339 -11.999
ATOM   3170  CA  ALA B  89      46.886 -51.128 -13.440
ATOM   3171  C   ALA B  89      47.401 -52.368 -14.162
ATOM   3172  O   ALA B  89      48.486 -52.868 -13.863
ATOM   3173  CB  ALA B  89      47.758 -49.924 -13.761
ATOM   3174  N   VAL B  90      46.615 -52.860 -15.114
ATOM   3175  CA  VAL B  90      46.993 -54.034 -15.893
ATOM   3176  C   VAL B  90      46.495 -53.921 -17.331
ATOM   3177  O   VAL B  90      45.339 -53.570 -17.572
ATOM   3178  CB  VAL B  90      46.454 -55.332 -15.259
ATOM   3179  CG1 VAL B  90      44.956 -55.225 -15.011
ATOM   3180  CG2 VAL B  90      46.775 -56.530 -16.141
ATOM   3181  N   ARG B  91      47.374 -54.215 -18.283
ATOM   3182  CA  ARG B  91      47.028 -54.124 -19.697
ATOM   3183  C   ARG B  91      47.493 -55.356 -20.466
ATOM   3184  O   ARG B  91      48.644 -55.436 -20.894
ATOM   3185  CB  ARG B  91      47.633 -52.862 -20.314
ATOM   3186  CG  ARG B  91      47.296 -52.664 -21.783
ATOM   3187  CD  ARG B  91      47.991 -51.435 -22.346
ATOM   3188  NE  ARG B  91      47.667 -51.220 -23.753
ATOM   3189  CZ  ARG B  91      46.671 -50.450 -24.181
ATOM   3190  NH1 ARG B  91      45.897 -49.818 -23.309
ATOM   3191  NH2 ARG B  91      46.449 -50.311 -25.481
ATOM   3192  N   VAL B  92      46.589 -56.315 -20.640
ATOM   3193  CA  VAL B  92      46.898 -57.534 -21.379
ATOM   3194  C   VAL B  92      46.550 -57.373 -22.855
ATOM   3195  O   VAL B  92      45.498 -56.835 -23.199
ATOM   3196  CB  VAL B  92      46.141 -58.747 -20.806
ATOM   3197  CG1 VAL B  92      46.472 -60.003 -21.599
ATOM   3198  CG2 VAL B  92      46.477 -58.935 -19.335
ATOM   3199  N   GLN B  93      47.442 -57.839 -23.723
ATOM   3200  CA  GLN B  93      47.244 -57.727 -25.164
ATOM   3201  C   GLN B  93      45.982 -58.454 -25.619
ATOM   3202  O   GLN B  93      44.944 -57.832 -25.845
ATOM   3203  CB  GLN B  93      48.463 -58.266 -25.917
ATOM   3204  CG  GLN B  93      48.361 -58.152 -27.430
ATOM   3205  CD  GLN B  93      48.303 -56.714 -27.907
ATOM   3206  OE1 GLN B  93      48.628 -55.787 -27.165
ATOM   3207  NE2 GLN B  93      47.890 -56.521 -29.154
ATOM   3208  N   GLY B  94      46.078 -59.773 -25.752
ATOM   3209  CA  GLY B  94      44.954 -60.575 -26.199
ATOM   3210  C   GLY B  94      44.828 -61.889 -25.454
ATOM   3211  O   GLY B  94      45.348 -62.915 -25.894
ATOM   3212  N   LYS B  95      44.134 -61.858 -24.322
ATOM   3213  CA  LYS B  95      43.917 -63.056 -23.520
ATOM   3214  C   LYS B  95      42.778 -62.852 -22.526
ATOM   3215  O   LYS B  95      42.725 -61.840 -21.828
ATOM   3216  CB  LYS B  95      45.198 -63.452 -22.784
ATOM   3217  CG  LYS B  95      45.062 -64.701 -21.930
ATOM   3218  CD  LYS B  95      46.405 -65.133 -21.363
ATOM   3219  CE  LYS B  95      47.364 -65.543 -22.469
ATOM   3220  NZ  LYS B  95      48.685 -65.968 -21.928
ATOM   3221  N   ASP B  96      41.868 -63.819 -22.469
ATOM   3222  CA  ASP B  96      40.713 -63.735 -21.584
ATOM   3223  C   ASP B  96      41.117 -63.834 -20.116
ATOM   3224  O   ASP B  96      40.560 -63.144 -19.263
ATOM   3225  CB  ASP B  96      39.696 -64.828 -21.924
ATOM   3226  CG  ASP B  96      39.135 -64.687 -23.325
ATOM   3227  OD1 ASP B  96      39.467 -63.692 -24.004
ATOM   3228  OD2 ASP B  96      38.361 -65.571 -23.748
ATOM   3229  N   GLU B  97      42.088 -64.695 -19.829
ATOM   3230  CA  GLU B  97      42.554 -64.892 -18.461
ATOM   3231  C   GLU B  97      44.041 -65.233 -18.416
ATOM   3232  O   GLU B  97      44.497 -66.158 -19.088
ATOM   3233  CB  GLU B  97      41.738 -65.987 -17.770
ATOM   3234  CG  GLU B  97      41.714 -67.311 -18.517
ATOM   3235  CD  GLU B  97      40.868 -68.359 -17.821
ATOM   3236  OE1 GLU B  97      40.269 -68.040 -16.772
ATOM   3237  OE2 GLU B  97      40.802 -69.501 -18.322
ATOM   3238  N   VAL B  98      44.791 -64.479 -17.619
ATOM   3239  CA  VAL B  98      46.228 -64.695 -17.489
ATOM   3240  C   VAL B  98      46.633 -64.872 -16.028
ATOM   3241  O   VAL B  98      46.183 -64.132 -15.154
ATOM   3242  CB  VAL B  98      47.031 -63.532 -18.107
ATOM   3243  CG1 VAL B  98      46.583 -62.202 -17.520
ATOM   3244  CG2 VAL B  98      48.523 -63.743 -17.898
ATOM   3245  N   ILE B  99      47.483 -65.861 -15.771
ATOM   3246  CA  ILE B  99      47.951 -66.137 -14.418
ATOM   3247  C   ILE B  99      49.390 -65.668 -14.227
ATOM   3248  O   ILE B  99      50.270 -65.994 -15.024
ATOM   3249  CB  ILE B  99      47.863 -67.639 -14.086
ATOM   3250  CG1 ILE B  99      46.434 -68.147 -14.287
ATOM   3251  CG2 ILE B  99      48.331 -67.898 -12.662
ATOM   3252  CD1 ILE B  99      46.259 -69.617 -13.976
ATOM   3253  N   LEU B 100      49.622 -64.902 -13.166
ATOM   3254  CA  LEU B 100      50.954 -64.390 -12.867
ATOM   3255  C   LEU B 100      51.484 -64.962 -11.556
ATOM   3256  O   LEU B 100      50.721 -65.213 -10.623
ATOM   3257  CB  LEU B 100      50.939 -62.861 -12.805
ATOM   3258  CG  LEU B 100      50.511 -62.136 -14.082
ATOM   3259  CD1 LEU B 100      50.488 -60.631 -13.864
ATOM   3260  CD2 LEU B 100      51.429 -62.500 -15.239
ATOM   3261  N   THR B 101      52.796 -65.167 -11.494
ATOM   3262  CA  THR B 101      53.430 -65.711 -10.299
ATOM   3263  C   THR B 101      54.268 -64.652  -9.590
ATOM   3264  O   THR B 101      54.746 -63.705 -10.215
ATOM   3265  CB  THR B 101      54.324 -66.919 -10.636
ATOM   3266  OG1 THR B 101      55.392 -66.502 -11.495
ATOM   3267  CG2 THR B 101      53.515 -68.003 -11.331
ATOM   3268  N   LEU B 102      54.443 -64.819  -8.283
ATOM   3269  CA  LEU B 102      55.219 -63.874  -7.489
ATOM   3270  C   LEU B 102      56.086 -64.605  -6.468
ATOM   3271  O   LEU B 102      55.588 -65.099  -5.457
ATOM   3272  CB  LEU B 102      54.291 -62.879  -6.786
ATOM   3273  CG  LEU B 102      54.917 -61.618  -6.181
ATOM   3274  CD1 LEU B 102      53.854 -60.554  -5.951
ATOM   3275  CD2 LEU B 102      55.661 -61.925  -4.889
ATOM   3276  N   ASN B 103      57.385 -64.669  -6.741
ATOM   3277  CA  ASN B 103      58.326 -65.329  -5.844
ATOM   3278  C   ASN B 103      59.424 -64.383  -5.369
ATOM   3279  O   ASN B 103      60.380 -64.111  -6.097
ATOM   3280  CB  ASN B 103      58.946 -66.553  -6.522
ATOM   3281  CG  ASN B 103      57.918 -67.617  -6.856
ATOM   3282  OD1 ASN B 103      56.760 -67.528  -6.450
ATOM   3283  ND2 ASN B 103      58.340 -68.633  -7.601
ATOM   3284  N   LYS B 104      59.282 -63.884  -4.146
ATOM   3285  CA  LYS B 104      60.262 -62.967  -3.575
ATOM   3286  C   LYS B 104      60.371 -63.166  -2.066
ATOM   3287  O   LYS B 104      59.372 -63.107  -1.349
ATOM   3288  CB  LYS B 104      59.888 -61.517  -3.897
ATOM   3289  CG  LYS B 104      61.028 -60.517  -3.742
ATOM   3290  CD  LYS B 104      61.321 -60.208  -2.282
ATOM   3291  CE  LYS B 104      60.120 -59.575  -1.598
ATOM   3292  NZ  LYS B 104      59.737 -58.284  -2.234
ATOM   3293  N   SER B 105      61.590 -63.401  -1.592
ATOM   3294  CA  SER B 105      61.833 -63.600  -0.169
ATOM   3295  C   SER B 105      62.922 -62.661   0.340
ATOM   3296  O   SER B 105      64.030 -62.632  -0.195
ATOM   3297  CB  SER B 105      62.221 -65.054   0.110
ATOM   3298  OG  SER B 105      63.395 -65.414  -0.598
ATOM   3299  N   GLY B 106      62.598 -61.894   1.376
ATOM   3300  CA  GLY B 106      63.543 -60.957   1.955
ATOM   3301  C   GLY B 106      62.858 -59.786   2.633
ATOM   3302  O   GLY B 106      61.709 -59.891   3.063
ATOM   3303  N   ILE B 107      63.567 -58.666   2.729
ATOM   3304  CA  ILE B 107      63.025 -57.467   3.356
ATOM   3305  C   ILE B 107      62.815 -56.357   2.331
ATOM   3306  O   ILE B 107      63.743 -55.974   1.619
ATOM   3307  CB  ILE B 107      63.940 -56.945   4.483
ATOM   3308  CG1 ILE B 107      63.951 -57.917   5.667
ATOM   3309  CG2 ILE B 107      63.490 -55.567   4.940
ATOM   3310  CD1 ILE B 107      64.792 -59.157   5.444
ATOM   3311  N   GLY B 108      61.591 -55.845   2.261
ATOM   3312  CA  GLY B 108      61.260 -54.784   1.329
ATOM   3313  C   GLY B 108      59.908 -54.989   0.676
ATOM   3314  O   GLY B 108      59.619 -56.072   0.168
ATOM   3315  N   PRO B 109      59.068 -53.943   0.686
ATOM   3316  CA  PRO B 109      57.724 -53.988   0.100
ATOM   3317  C   PRO B 109      57.748 -54.477  -1.345
ATOM   3318  O   PRO B 109      58.304 -53.805  -2.214
ATOM   3319  CB  PRO B 109      57.274 -52.526   0.153
ATOM   3320  CG  PRO B 109      58.035 -51.944   1.290
ATOM   3321  CD  PRO B 109      59.371 -52.627   1.276
ATOM   3322  N   VAL B 110      57.149 -55.637  -1.591
ATOM   3323  CA  VAL B 110      57.107 -56.210  -2.931
ATOM   3324  C   VAL B 110      56.292 -55.338  -3.883
ATOM   3325  O   VAL B 110      55.174 -54.932  -3.566
ATOM   3326  CB  VAL B 110      56.526 -57.639  -2.918
ATOM   3327  CG1 VAL B 110      55.196 -57.669  -2.181
ATOM   3328  CG2 VAL B 110      56.372 -58.165  -4.338
ATOM   3329  N   THR B 111      56.863 -55.051  -5.048
ATOM   3330  CA  THR B 111      56.192 -54.227  -6.046
ATOM   3331  C   THR B 111      55.593 -55.085  -7.155
ATOM   3332  O   THR B 111      55.541 -56.310  -7.045
ATOM   3333  CB  THR B 111      57.156 -53.201  -6.669
ATOM   3334  OG1 THR B 111      58.233 -53.886  -7.320
ATOM   3335  CG2 THR B 111      57.720 -52.281  -5.598
ATOM   3336  N   ALA B 112      55.141 -54.434  -8.222
ATOM   3337  CA  ALA B 112      54.549 -55.137  -9.354
ATOM   3338  C   ALA B 112      55.620 -55.593 -10.339
ATOM   3339  O   ALA B 112      55.357 -56.406 -11.225
ATOM   3340  CB  ALA B 112      53.526 -54.254 -10.050
ATOM   3341  N   ALA B 113      56.829 -55.065 -10.177
ATOM   3342  CA  ALA B 113      57.941 -55.414 -11.053
ATOM   3343  C   ALA B 113      58.582 -56.734 -10.635
ATOM   3344  O   ALA B 113      59.357 -57.324 -11.387
ATOM   3345  CB  ALA B 113      58.977 -54.300 -11.065
ATOM   3346  N   ASP B 114      58.252 -57.192  -9.432
ATOM   3347  CA  ASP B 114      58.798 -58.441  -8.912
ATOM   3348  C   ASP B 114      58.151 -59.649  -9.581
ATOM   3349  O   ASP B 114      58.715 -60.743  -9.587
ATOM   3350  CB  ASP B 114      58.616 -58.516  -7.394
ATOM   3351  CG  ASP B 114      59.386 -57.436  -6.660
ATOM   3352  OD1 ASP B 114      60.042 -56.610  -7.330
ATOM   3353  OD2 ASP B 114      59.336 -57.412  -5.412
ATOM   3354  N   ILE B 115      56.964 -59.443 -10.143
ATOM   3355  CA  ILE B 115      56.248 -60.508 -10.836
ATOM   3356  C   ILE B 115      56.980 -60.905 -12.114
ATOM   3357  O   ILE B 115      57.477 -60.048 -12.846
ATOM   3358  CB  ILE B 115      54.802 -60.091 -11.184
ATOM   3359  CG1 ILE B 115      53.950 -59.986  -9.916
ATOM   3360  CG2 ILE B 115      54.177 -61.081 -12.153
ATOM   3361  CD1 ILE B 115      54.228 -58.755  -9.080
ATOM   3362  N   THR B 116      57.049 -62.207 -12.373
ATOM   3363  CA  THR B 116      57.723 -62.723 -13.560
ATOM   3364  C   THR B 116      57.263 -62.000 -14.823
ATOM   3365  O   THR B 116      56.074 -61.984 -15.144
ATOM   3366  CB  THR B 116      57.490 -64.237 -13.730
ATOM   3367  OG1 THR B 116      56.084 -64.500 -13.813
ATOM   3368  CG2 THR B 116      58.075 -65.001 -12.552
ATOM   3369  N   HIS B 117      58.214 -61.403 -15.533
ATOM   3370  CA  HIS B 117      57.911 -60.645 -16.741
ATOM   3371  C   HIS B 117      57.358 -61.538 -17.847
ATOM   3372  O   HIS B 117      57.896 -62.611 -18.121
ATOM   3373  CB  HIS B 117      59.158 -59.909 -17.236
ATOM   3374  CG  HIS B 117      59.728 -58.949 -16.239
ATOM   3375  ND1 HIS B 117      60.687 -59.313 -15.319
ATOM   3376  CD2 HIS B 117      59.474 -57.637 -16.018
ATOM   3377  CE1 HIS B 117      60.999 -58.268 -14.574
ATOM   3378  NE2 HIS B 117      60.277 -57.238 -14.977
ATOM   3379  N   ASP B 118      56.279 -61.086 -18.478
ATOM   3380  CA  ASP B 118      55.659 -61.827 -19.569
ATOM   3381  C   ASP B 118      55.489 -60.933 -20.793
ATOM   3382  O   ASP B 118      55.041 -59.792 -20.681
ATOM   3383  CB  ASP B 118      54.305 -62.390 -19.133
ATOM   3384  CG  ASP B 118      53.696 -63.314 -20.170
ATOM   3385  OD1 ASP B 118      54.422 -63.736 -21.094
ATOM   3386  OD2 ASP B 118      52.491 -63.623 -20.057
ATOM   3387  N   GLY B 119      55.849 -61.457 -21.960
ATOM   3388  CA  GLY B 119      55.762 -60.702 -23.196
ATOM   3389  C   GLY B 119      54.336 -60.448 -23.643
ATOM   3390  O   GLY B 119      54.103 -59.829 -24.681
ATOM   3391  N   ASP B 120      53.377 -60.927 -22.856
ATOM   3392  CA  ASP B 120      51.966 -60.750 -23.176
ATOM   3393  C   ASP B 120      51.346 -59.636 -22.338
ATOM   3394  O   ASP B 120      50.923 -58.609 -22.868
ATOM   3395  CB  ASP B 120      51.200 -62.057 -22.962
ATOM   3396  CG  ASP B 120      49.750 -61.962 -23.398
ATOM   3397  OD1 ASP B 120      49.395 -60.977 -24.079
ATOM   3398  OD2 ASP B 120      48.967 -62.874 -23.062
ATOM   3399  N   VAL B 121      51.296 -59.846 -21.026
ATOM   3400  CA  VAL B 121      50.715 -58.867 -20.115
ATOM   3401  C   VAL B 121      51.659 -57.690 -19.882
ATOM   3402  O   VAL B 121      52.852 -57.874 -19.642
ATOM   3403  CB  VAL B 121      50.346 -59.505 -18.760
ATOM   3404  CG1 VAL B 121      51.538 -60.248 -18.176
ATOM   3405  CG2 VAL B 121      49.839 -58.446 -17.792
ATOM   3406  N   GLU B 122      51.114 -56.480 -19.957
ATOM   3407  CA  GLU B 122      51.899 -55.270 -19.746
ATOM   3408  C   GLU B 122      51.557 -54.621 -18.409
ATOM   3409  O   GLU B 122      50.385 -54.429 -18.083
ATOM   3410  CB  GLU B 122      51.667 -54.275 -20.885
ATOM   3411  CG  GLU B 122      52.421 -52.965 -20.729
ATOM   3412  CD  GLU B 122      52.128 -51.988 -21.850
ATOM   3413  OE1 GLU B 122      51.340 -52.336 -22.754
ATOM   3414  OE2 GLU B 122      52.686 -50.870 -21.827
ATOM   3415  N   ILE B 123      52.586 -54.286 -17.638
ATOM   3416  CA  ILE B 123      52.395 -53.663 -16.334
ATOM   3417  C   ILE B 123      52.552 -52.148 -16.419
ATOM   3418  O   ILE B 123      53.660 -51.637 -16.581
ATOM   3419  CB  ILE B 123      53.386 -54.217 -15.294
ATOM   3420  CG1 ILE B 123      53.274 -55.741 -15.214
ATOM   3421  CG2 ILE B 123      53.137 -53.586 -13.933
ATOM   3422  CD1 ILE B 123      54.237 -56.374 -14.234
ATOM   3423  N   VAL B 124      51.436 -51.436 -16.309
ATOM   3424  CA  VAL B 124      51.442 -49.980 -16.385
ATOM   3425  C   VAL B 124      51.999 -49.361 -15.106
ATOM   3426  O   VAL B 124      52.736 -48.376 -15.151
ATOM   3427  CB  VAL B 124      50.029 -49.423 -16.644
ATOM   3428  CG1 VAL B 124      50.058 -47.903 -16.697
ATOM   3429  CG2 VAL B 124      49.462 -49.996 -17.933
ATOM   3430  N   LYS B 125      51.643 -49.947 -13.967
ATOM   3431  CA  LYS B 125      52.102 -49.452 -12.675
ATOM   3432  C   LYS B 125      52.967 -50.490 -11.968
ATOM   3433  O   LYS B 125      52.467 -51.284 -11.172
ATOM   3434  CB  LYS B 125      50.909 -49.074 -11.794
ATOM   3435  CG  LYS B 125      51.283 -48.335 -10.520
ATOM   3436  CD  LYS B 125      51.927 -46.993 -10.831
ATOM   3437  CE  LYS B 125      52.208 -46.207  -9.561
ATOM   3438  NZ  LYS B 125      53.126 -46.938  -8.645
ATOM   3439  N   PRO B 126      54.276 -50.486 -12.262
ATOM   3440  CA  PRO B 126      55.218 -51.444 -11.674
ATOM   3441  C   PRO B 126      55.618 -51.070 -10.249
ATOM   3442  O   PRO B 126      56.007 -51.943  -9.474
ATOM   3443  CB  PRO B 126      56.429 -51.360 -12.603
ATOM   3444  CG  PRO B 126      56.365 -49.999 -13.200
ATOM   3445  CD  PRO B 126      54.932 -49.550 -13.193
ATOM   3446  N   GLN B 127      55.524 -49.787  -9.912
ATOM   3447  CA  GLN B 127      55.866 -49.325  -8.571
ATOM   3448  C   GLN B 127      54.679 -49.456  -7.622
ATOM   3449  O   GLN B 127      54.556 -48.700  -6.659
ATOM   3450  CB  GLN B 127      56.353 -47.873  -8.603
ATOM   3451  CG  GLN B 127      57.639 -47.658  -9.385
ATOM   3452  CD  GLN B 127      57.415 -47.636 -10.884
ATOM   3453  OE1 GLN B 127      56.299 -47.411 -11.353
ATOM   3454  NE2 GLN B 127      58.479 -47.865 -11.645
ATOM   3455  N   HIS B 128      53.809 -50.421  -7.901
ATOM   3456  CA  HIS B 128      52.623 -50.643  -7.082
ATOM   3457  C   HIS B 128      52.891 -51.667  -5.983
ATOM   3458  O   HIS B 128      53.101 -52.848  -6.260
ATOM   3459  CB  HIS B 128      51.450 -51.099  -7.952
ATOM   3460  CG  HIS B 128      50.175 -51.292  -7.193
ATOM   3461  ND1 HIS B 128      49.822 -52.498  -6.626
ATOM   3462  CD2 HIS B 128      49.167 -50.434  -6.908
ATOM   3463  CE1 HIS B 128      48.652 -52.373  -6.024
ATOM   3464  NE2 HIS B 128      48.233 -51.131  -6.180
ATOM   3465  N   VAL B 129      52.882 -51.206  -4.737
ATOM   3466  CA  VAL B 129      53.115 -52.080  -3.593
ATOM   3467  C   VAL B 129      51.827 -52.779  -3.171
ATOM   3468  O   VAL B 129      50.767 -52.156  -3.098
ATOM   3469  CB  VAL B 129      53.685 -51.299  -2.395
ATOM   3470  CG1 VAL B 129      53.905 -52.228  -1.211
ATOM   3471  CG2 VAL B 129      54.981 -50.604  -2.783
ATOM   3472  N   ILE B 130      51.924 -54.075  -2.893
ATOM   3473  CA  ILE B 130      50.760 -54.862  -2.502
ATOM   3474  C   ILE B 130      50.936 -55.494  -1.124
ATOM   3475  O   ILE B 130      49.957 -55.785  -0.436
ATOM   3476  CB  ILE B 130      50.455 -55.966  -3.532
ATOM   3477  CG1 ILE B 130      51.655 -56.903  -3.682
ATOM   3478  CG2 ILE B 130      50.085 -55.355  -4.874
ATOM   3479  CD1 ILE B 130      51.455 -57.989  -4.715
ATOM   3480  N   CYS B 131      52.186 -55.703  -0.724
ATOM   3481  CA  CYS B 131      52.483 -56.309   0.569
ATOM   3482  C   CYS B 131      53.700 -55.664   1.226
ATOM   3483  O   CYS B 131      54.444 -54.921   0.586
ATOM   3484  CB  CYS B 131      52.706 -57.815   0.418
ATOM   3485  SG  CYS B 131      51.275 -58.726  -0.209
ATOM   3486  N   HIS B 132      53.894 -55.954   2.509
ATOM   3487  CA  HIS B 132      55.020 -55.408   3.258
ATOM   3488  C   HIS B 132      55.604 -56.450   4.206
ATOM   3489  O   HIS B 132      54.893 -57.011   5.040
ATOM   3490  CB  HIS B 132      54.588 -54.169   4.046
ATOM   3491  CG  HIS B 132      54.054 -53.063   3.190
ATOM   3492  ND1 HIS B 132      52.725 -52.971   2.837
ATOM   3493  CD2 HIS B 132      54.670 -52.001   2.619
ATOM   3494  CE1 HIS B 132      52.545 -51.901   2.084
ATOM   3495  NE2 HIS B 132      53.710 -51.294   1.937
ATOM   3496  N   LEU B 133      56.901 -56.706   4.074
ATOM   3497  CA  LEU B 133      57.583 -57.671   4.929
ATOM   3498  C   LEU B 133      57.997 -57.027   6.249
ATOM   3499  O   LEU B 133      57.753 -55.842   6.473
ATOM   3500  CB  LEU B 133      58.805 -58.259   4.219
ATOM   3501  CG  LEU B 133      58.549 -59.148   2.997
ATOM   3502  CD1 LEU B 133      57.524 -60.224   3.321
ATOM   3503  CD2 LEU B 133      58.102 -58.325   1.798
ATOM   3504  N   THR B 134      58.625 -57.812   7.119
ATOM   3505  CA  THR B 134      59.042 -57.314   8.426
ATOM   3506  C   THR B 134      60.443 -57.784   8.813
ATOM   3507  O   THR B 134      61.230 -57.016   9.367
ATOM   3508  CB  THR B 134      58.043 -57.716   9.532
ATOM   3509  OG1 THR B 134      58.566 -57.340  10.812
ATOM   3510  CG2 THR B 134      57.794 -59.216   9.511
ATOM   3511  N   ASP B 135      60.752 -59.043   8.520
ATOM   3512  CA  ASP B 135      62.053 -59.607   8.866
ATOM   3513  C   ASP B 135      62.554 -60.591   7.812
ATOM   3514  O   ASP B 135      62.051 -60.624   6.689
ATOM   3515  CB  ASP B 135      62.000 -60.284  10.240
ATOM   3516  CG  ASP B 135      60.981 -61.406  10.302
ATOM   3517  OD1 ASP B 135      60.283 -61.641   9.292
ATOM   3518  OD2 ASP B 135      60.876 -62.056  11.363
ATOM   3519  N   GLU B 136      63.550 -61.389   8.185
ATOM   3520  CA  GLU B 136      64.142 -62.360   7.272
ATOM   3521  C   GLU B 136      63.157 -63.471   6.925
ATOM   3522  O   GLU B 136      62.977 -63.810   5.755
ATOM   3523  CB  GLU B 136      65.412 -62.959   7.881
ATOM   3524  CG  GLU B 136      66.471 -61.932   8.253
ATOM   3525  CD  GLU B 136      67.076 -61.248   7.041
ATOM   3526  OE1 GLU B 136      66.861 -61.735   5.911
ATOM   3527  OE2 GLU B 136      67.769 -60.225   7.220
ATOM   3528  N   ASN B 137      62.522 -64.033   7.948
ATOM   3529  CA  ASN B 137      61.558 -65.111   7.756
ATOM   3530  C   ASN B 137      60.363 -64.663   6.920
ATOM   3531  O   ASN B 137      59.693 -65.480   6.288
ATOM   3532  CB  ASN B 137      61.084 -65.650   9.107
ATOM   3533  CG  ASN B 137      60.285 -66.933   8.977
ATOM   3534  OD1 ASN B 137      59.518 -67.292   9.870
ATOM   3535  ND2 ASN B 137      60.463 -67.631   7.862
ATOM   3536  N   ALA B 138      60.103 -63.360   6.921
ATOM   3537  CA  ALA B 138      58.994 -62.797   6.161
ATOM   3538  C   ALA B 138      59.173 -63.036   4.666
ATOM   3539  O   ALA B 138      60.117 -62.533   4.056
ATOM   3540  CB  ALA B 138      58.855 -61.311   6.449
ATOM   3541  N   SER B 139      58.262 -63.807   4.081
ATOM   3542  CA  SER B 139      58.321 -64.115   2.657
ATOM   3543  C   SER B 139      56.940 -64.458   2.108
ATOM   3544  O   SER B 139      56.285 -65.385   2.584
ATOM   3545  CB  SER B 139      59.292 -65.268   2.397
ATOM   3546  OG  SER B 139      58.902 -66.433   3.103
ATOM   3547  N   ILE B 140      56.505 -63.705   1.103
ATOM   3548  CA  ILE B 140      55.203 -63.930   0.486
ATOM   3549  C   ILE B 140      55.343 -64.642  -0.855
ATOM   3550  O   ILE B 140      56.390 -64.573  -1.499
ATOM   3551  CB  ILE B 140      54.431 -62.608   0.280
ATOM   3552  CG1 ILE B 140      55.030 -61.803  -0.877
ATOM   3553  CG2 ILE B 140      54.416 -61.792   1.565
ATOM   3554  CD1 ILE B 140      56.374 -61.176  -0.566
ATOM   3555  N   SER B 141      54.282 -65.327  -1.267
ATOM   3556  CA  SER B 141      54.279 -66.052  -2.532
ATOM   3557  C   SER B 141      52.858 -66.413  -2.949
ATOM   3558  O   SER B 141      52.306 -67.419  -2.503
ATOM   3559  CB  SER B 141      55.134 -67.317  -2.426
ATOM   3560  OG  SER B 141      55.182 -68.004  -3.665
ATOM   3561  N   MET B 142      52.272 -65.585  -3.808
ATOM   3562  CA  MET B 142      50.909 -65.806  -4.276
ATOM   3563  C   MET B 142      50.827 -65.799  -5.798
ATOM   3564  O   MET B 142      51.688 -65.237  -6.475
ATOM   3565  CB  MET B 142      49.959 -64.757  -3.692
ATOM   3566  CG  MET B 142      50.438 -63.320  -3.833
ATOM   3567  SD  MET B 142      51.706 -62.879  -2.628
ATOM   3568  CE  MET B 142      51.919 -61.136  -2.981
ATOM   3569  N   ARG B 143      49.784 -66.429  -6.330
ATOM   3570  CA  ARG B 143      49.585 -66.501  -7.772
ATOM   3571  C   ARG B 143      48.408 -65.632  -8.201
ATOM   3572  O   ARG B 143      47.312 -66.135  -8.450
ATOM   3573  CB  ARG B 143      49.353 -67.948  -8.208
ATOM   3574  CG  ARG B 143      50.407 -68.923  -7.711
ATOM   3575  CD  ARG B 143      51.800 -68.510  -8.157
ATOM   3576  NE  ARG B 143      52.822 -69.440  -7.686
ATOM   3577  CZ  ARG B 143      53.440 -69.338  -6.514
ATOM   3578  NH1 ARG B 143      53.142 -68.345  -5.688
ATOM   3579  NH2 ARG B 143      54.358 -70.231  -6.167
ATOM   3580  N   ILE B 144      48.642 -64.327  -8.284
ATOM   3581  CA  ILE B 144      47.601 -63.387  -8.682
ATOM   3582  C   ILE B 144      47.162 -63.633 -10.123
ATOM   3583  O   ILE B 144      47.983 -63.938 -10.988
ATOM   3584  CB  ILE B 144      48.071 -61.927  -8.528
ATOM   3585  CG1 ILE B 144      46.942 -60.959  -8.888
ATOM   3586  CG2 ILE B 144      49.302 -61.667  -9.384
ATOM   3587  CD1 ILE B 144      47.321 -59.502  -8.745
ATOM   3588  N   LYS B 145      45.863 -63.503 -10.373
ATOM   3589  CA  LYS B 145      45.316 -63.732 -11.705
ATOM   3590  C   LYS B 145      44.389 -62.598 -12.129
ATOM   3591  O   LYS B 145      43.585 -62.109 -11.335
ATOM   3592  CB  LYS B 145      44.571 -65.068 -11.754
ATOM   3593  CG  LYS B 145      44.004 -65.413 -13.120
ATOM   3594  CD  LYS B 145      43.307 -66.764 -13.103
ATOM   3595  CE  LYS B 145      42.752 -67.117 -14.473
ATOM   3596  NZ  LYS B 145      42.082 -68.446 -14.475
ATOM   3597  N   VAL B 146      44.507 -62.185 -13.387
ATOM   3598  CA  VAL B 146      43.674 -61.117 -13.928
ATOM   3599  C   VAL B 146      42.932 -61.585 -15.176
ATOM   3600  O   VAL B 146      43.545 -62.068 -16.128
ATOM   3601  CB  VAL B 146      44.510 -59.872 -14.278
ATOM   3602  CG1 VAL B 146      43.637 -58.814 -14.936
ATOM   3603  CG2 VAL B 146      45.184 -59.318 -13.032
ATOM   3604  N   GLN B 147      41.611 -61.440 -15.166
ATOM   3605  CA  GLN B 147      40.789 -61.864 -16.293
ATOM   3606  C   GLN B 147      39.725 -60.825 -16.638
ATOM   3607  O   GLN B 147      39.575 -59.821 -15.943
ATOM   3608  CB  GLN B 147      40.130 -63.213 -15.999
ATOM   3609  CG  GLN B 147      39.227 -63.209 -14.777
ATOM   3610  CD  GLN B 147      38.587 -64.559 -14.522
ATOM   3611  OE1 GLN B 147      38.807 -65.514 -15.266
ATOM   3612  NE2 GLN B 147      37.787 -64.645 -13.465
ATOM   3613  N   ARG B 148      38.991 -61.077 -17.717
ATOM   3614  CA  ARG B 148      37.937 -60.172 -18.160
ATOM   3615  C   ARG B 148      36.612 -60.472 -17.468
ATOM   3616  O   ARG B 148      36.499 -61.436 -16.711
ATOM   3617  CB  ARG B 148      37.763 -60.250 -19.680
ATOM   3618  CG  ARG B 148      38.692 -59.338 -20.468
ATOM   3619  CD  ARG B 148      40.155 -59.637 -20.187
ATOM   3620  NE  ARG B 148      41.042 -58.730 -20.909
ATOM   3621  CZ  ARG B 148      42.365 -58.723 -20.789
ATOM   3622  NH1 ARG B 148      42.963 -59.578 -19.971
ATOM   3623  NH2 ARG B 148      43.092 -57.861 -21.487
ATOM   3624  N   GLY B 149      35.611 -59.639 -17.734
ATOM   3625  CA  GLY B 149      34.295 -59.809 -17.147
ATOM   3626  C   GLY B 149      33.253 -58.934 -17.814
ATOM   3627  O   GLY B 149      33.229 -58.805 -19.038
ATOM   3628  N   ARG B 150      32.389 -58.328 -17.006
ATOM   3629  CA  ARG B 150      31.341 -57.454 -17.521
ATOM   3630  C   ARG B 150      30.753 -56.583 -16.416
ATOM   3631  O   ARG B 150      29.853 -57.006 -15.691
ATOM   3632  CB  ARG B 150      30.236 -58.276 -18.188
ATOM   3633  CG  ARG B 150      29.129 -57.440 -18.809
ATOM   3634  CD  ARG B 150      29.674 -56.518 -19.888
ATOM   3635  NE  ARG B 150      30.315 -57.261 -20.969
ATOM   3636  CZ  ARG B 150      30.886 -56.697 -22.028
ATOM   3637  NH1 ARG B 150      30.898 -55.377 -22.153
ATOM   3638  NH2 ARG B 150      31.446 -57.452 -22.964
ATOM   3639  N   GLY B 151      31.268 -55.364 -16.293
ATOM   3640  CA  GLY B 151      30.786 -54.429 -15.293
ATOM   3641  C   GLY B 151      31.583 -54.482 -14.005
ATOM   3642  O   GLY B 151      32.775 -54.791 -14.011
ATOM   3643  N   TYR B 152      30.920 -54.178 -12.894
ATOM   3644  CA  TYR B 152      31.566 -54.178 -11.587
ATOM   3645  C   TYR B 152      30.804 -55.048 -10.593
ATOM   3646  O   TYR B 152      29.596 -54.889 -10.414
ATOM   3647  CB  TYR B 152      31.690 -52.750 -11.052
ATOM   3648  CG  TYR B 152      32.195 -52.667  -9.629
ATOM   3649  CD1 TYR B 152      33.553 -52.728  -9.348
ATOM   3650  CD2 TYR B 152      31.313 -52.525  -8.566
ATOM   3651  CE1 TYR B 152      34.019 -52.652  -8.049
ATOM   3652  CE2 TYR B 152      31.769 -52.447  -7.264
ATOM   3653  CZ  TYR B 152      33.123 -52.512  -7.011
ATOM   3654  OH  TYR B 152      33.582 -52.435  -5.716
ATOM   3655  N   VAL B 153      31.517 -55.965  -9.948
ATOM   3656  CA  VAL B 153      30.910 -56.858  -8.967
ATOM   3657  C   VAL B 153      31.780 -56.998  -7.719
ATOM   3658  O   VAL B 153      32.850 -57.604  -7.766
ATOM   3659  CB  VAL B 153      30.630 -58.253  -9.564
ATOM   3660  CG1 VAL B 153      29.404 -58.209 -10.464
ATOM   3661  CG2 VAL B 153      31.844 -58.761 -10.328
ATOM   3662  N   PRO B 154      31.317 -56.430  -6.596
ATOM   3663  CA  PRO B 154      32.033 -56.489  -5.317
ATOM   3664  C   PRO B 154      32.259 -57.926  -4.859
ATOM   3665  O   PRO B 154      31.593 -58.839  -5.344
ATOM   3666  CB  PRO B 154      31.082 -55.776  -4.351
ATOM   3667  CG  PRO B 154      30.250 -54.894  -5.217
ATOM   3668  CD  PRO B 154      30.073 -55.648  -6.498
ATOM   3669  N   ALA B 155      33.191 -58.116  -3.931
ATOM   3670  CA  ALA B 155      33.497 -59.444  -3.411
ATOM   3671  C   ALA B 155      32.459 -59.887  -2.385
ATOM   3672  O   ALA B 155      32.501 -61.014  -1.893
ATOM   3673  CB  ALA B 155      34.891 -59.469  -2.805
ATOM   3674  N   SER B 156      31.529 -58.992  -2.067
ATOM   3675  CA  SER B 156      30.477 -59.289  -1.102
ATOM   3676  C   SER B 156      29.236 -59.844  -1.793
ATOM   3677  O   SER B 156      28.357 -60.415  -1.147
ATOM   3678  CB  SER B 156      30.117 -58.037  -0.300
ATOM   3679  OG  SER B 156      29.087 -58.308   0.634
ATOM   3680  N   THR B 157      29.171 -59.672  -3.109
ATOM   3681  CA  THR B 157      28.038 -60.156  -3.890
ATOM   3682  C   THR B 157      28.392 -61.436  -4.641
ATOM   3683  O   THR B 157      27.528 -62.274  -4.899
ATOM   3684  CB  THR B 157      27.554 -59.097  -4.898
ATOM   3685  OG1 THR B 157      28.626 -58.751  -5.784
ATOM   3686  CG2 THR B 157      27.078 -57.849  -4.172
ATOM   3687  N   ARG B 158      29.667 -61.580  -4.987
ATOM   3688  CA  ARG B 158      30.137 -62.757  -5.708
ATOM   3689  C   ARG B 158      30.637 -63.829  -4.745
ATOM   3690  O   ARG B 158      31.393 -64.721  -5.132
ATOM   3691  CB  ARG B 158      31.244 -62.375  -6.693
ATOM   3692  CG  ARG B 158      32.483 -61.787  -6.039
ATOM   3693  CD  ARG B 158      33.500 -61.345  -7.079
ATOM   3694  NE  ARG B 158      33.945 -62.455  -7.916
ATOM   3695  CZ  ARG B 158      34.997 -63.221  -7.644
ATOM   3696  NH1 ARG B 158      35.716 -62.999  -6.553
ATOM   3697  NH2 ARG B 158      35.329 -64.210  -8.463
ATOM   3698  N   ILE B 159      30.209 -63.736  -3.491
ATOM   3699  CA  ILE B 159      30.611 -64.697  -2.470
ATOM   3700  C   ILE B 159      29.429 -65.554  -2.024
ATOM   3701  O   ILE B 159      28.303 -65.068  -1.915
ATOM   3702  CB  ILE B 159      31.227 -63.993  -1.243
ATOM   3703  CG1 ILE B 159      31.732 -65.024  -0.231
ATOM   3704  CG2 ILE B 159      30.218 -63.052  -0.601
ATOM   3705  CD1 ILE B 159      32.367 -64.412   0.999
ATOM   3706  N   HIS B 160      29.692 -66.832  -1.771
ATOM   3707  CA  HIS B 160      28.654 -67.756  -1.331
ATOM   3708  C   HIS B 160      28.979 -68.330   0.044
ATOM   3709  O   HIS B 160      28.433 -67.891   1.056
ATOM   3710  CB  HIS B 160      28.478 -68.887  -2.346
ATOM   3711  CG  HIS B 160      27.408 -69.868  -1.978
ATOM   3712  ND1 HIS B 160      26.090 -69.705  -2.346
ATOM   3713  CD2 HIS B 160      27.462 -71.024  -1.275
ATOM   3714  CE1 HIS B 160      25.378 -70.718  -1.886
ATOM   3715  NE2 HIS B 160      26.187 -71.532  -1.232
ATOM   3716  N   SER B 161      29.873 -69.313   0.073
ATOM   3717  CA  SER B 161      30.280 -69.943   1.323
ATOM   3718  C   SER B 161      31.789 -70.164   1.349
ATOM   3719  O   SER B 161      32.540 -69.453   0.681
ATOM   3720  CB  SER B 161      29.543 -71.271   1.517
ATOM   3721  OG  SER B 161      29.727 -71.773   2.829
ATOM   3722  N   GLU B 162      32.228 -71.153   2.121
ATOM   3723  CA  GLU B 162      33.648 -71.469   2.227
ATOM   3724  C   GLU B 162      34.078 -72.486   1.173
ATOM   3725  O   GLU B 162      35.225 -72.932   1.158
ATOM   3726  CB  GLU B 162      33.985 -71.974   3.633
ATOM   3727  CG  GLU B 162      33.018 -73.016   4.178
ATOM   3728  CD  GLU B 162      33.253 -74.398   3.601
ATOM   3729  OE1 GLU B 162      34.374 -74.662   3.118
ATOM   3730  OE2 GLU B 162      32.317 -75.224   3.637
ATOM   3731  N   GLU B 163      33.150 -72.844   0.291
ATOM   3732  CA  GLU B 163      33.435 -73.793  -0.780
ATOM   3733  C   GLU B 163      33.366 -73.120  -2.147
ATOM   3734  O   GLU B 163      32.482 -72.303  -2.405
ATOM   3735  CB  GLU B 163      32.462 -74.972  -0.726
ATOM   3736  CG  GLU B 163      32.575 -75.813   0.535
ATOM   3737  CD  GLU B 163      31.609 -76.981   0.545
ATOM   3738  OE1 GLU B 163      30.849 -77.135  -0.435
ATOM   3739  OE2 GLU B 163      31.608 -77.746   1.532
ATOM   3740  N   ASP B 164      34.305 -73.470  -3.020
ATOM   3741  CA  ASP B 164      34.356 -72.904  -4.363
ATOM   3742  C   ASP B 164      35.207 -73.782  -5.276
ATOM   3743  O   ASP B 164      35.449 -74.951  -4.975
ATOM   3744  CB  ASP B 164      34.917 -71.480  -4.320
ATOM   3745  CG  ASP B 164      34.583 -70.682  -5.566
ATOM   3746  OD1 ASP B 164      33.725 -71.135  -6.352
ATOM   3747  OD2 ASP B 164      35.178 -69.600  -5.757
ATOM   3748  N   GLU B 165      35.658 -73.215  -6.390
ATOM   3749  CA  GLU B 165      36.504 -73.940  -7.331
ATOM   3750  C   GLU B 165      37.832 -74.312  -6.681
ATOM   3751  O   GLU B 165      38.442 -75.325  -7.022
ATOM   3752  CB  GLU B 165      36.746 -73.100  -8.587
ATOM   3753  CG  GLU B 165      37.561 -73.803  -9.660
ATOM   3754  CD  GLU B 165      37.741 -72.954 -10.903
ATOM   3755  OE1 GLU B 165      37.253 -71.805 -10.916
ATOM   3756  OE2 GLU B 165      38.371 -73.437 -11.867
ATOM   3757  N   ARG B 166      38.272 -73.483  -5.739
ATOM   3758  CA  ARG B 166      39.510 -73.729  -5.011
ATOM   3759  C   ARG B 166      39.507 -72.961  -3.693
ATOM   3760  O   ARG B 166      40.157 -71.923  -3.573
ATOM   3761  CB  ARG B 166      40.719 -73.326  -5.858
ATOM   3762  CG  ARG B 166      42.062 -73.665  -5.231
ATOM   3763  CD  ARG B 166      43.218 -73.241  -6.125
ATOM   3764  NE  ARG B 166      43.239 -71.798  -6.353
ATOM   3765  CZ  ARG B 166      42.739 -71.204  -7.432
ATOM   3766  NH1 ARG B 166      42.176 -71.928  -8.390
ATOM   3767  NH2 ARG B 166      42.803 -69.885  -7.554
ATOM   3768  N   PRO B 167      38.770 -73.478  -2.698
ATOM   3769  CA  PRO B 167      38.600 -72.833  -1.391
ATOM   3770  C   PRO B 167      39.928 -72.441  -0.750
ATOM   3771  O   PRO B 167      40.251 -71.255  -0.683
ATOM   3772  CB  PRO B 167      37.914 -73.917  -0.556
ATOM   3773  CG  PRO B 167      37.186 -74.747  -1.551
ATOM   3774  CD  PRO B 167      38.051 -74.761  -2.778
ATOM   3775  N   ILE B 168      40.683 -73.431  -0.284
ATOM   3776  CA  ILE B 168      41.958 -73.175   0.376
ATOM   3777  C   ILE B 168      42.928 -72.420  -0.528
ATOM   3778  O   ILE B 168      43.254 -72.873  -1.625
ATOM   3779  CB  ILE B 168      42.617 -74.483   0.860
ATOM   3780  CG1 ILE B 168      42.715 -75.491  -0.287
ATOM   3781  CG2 ILE B 168      41.833 -75.077   2.020
ATOM   3782  CD1 ILE B 168      43.368 -76.798   0.103
ATOM   3783  N   GLY B 169      43.382 -71.261  -0.061
ATOM   3784  CA  GLY B 169      44.339 -70.462  -0.803
ATOM   3785  C   GLY B 169      43.752 -69.181  -1.365
ATOM   3786  O   GLY B 169      44.254 -68.090  -1.097
ATOM   3787  N   ARG B 170      42.685 -69.315  -2.146
ATOM   3788  CA  ARG B 170      42.070 -68.169  -2.809
ATOM   3789  C   ARG B 170      41.634 -67.096  -1.816
ATOM   3790  O   ARG B 170      41.372 -67.382  -0.648
ATOM   3791  CB  ARG B 170      40.871 -68.612  -3.651
ATOM   3792  CG  ARG B 170      39.644 -68.984  -2.835
ATOM   3793  CD  ARG B 170      38.445 -69.269  -3.727
ATOM   3794  NE  ARG B 170      38.046 -68.098  -4.503
ATOM   3795  CZ  ARG B 170      38.397 -67.883  -5.767
ATOM   3796  NH1 ARG B 170      39.155 -68.763  -6.406
ATOM   3797  NH2 ARG B 170      37.987 -66.788  -6.394
ATOM   3798  N   LEU B 171      41.560 -65.858  -2.295
ATOM   3799  CA  LEU B 171      41.120 -64.735  -1.477
ATOM   3800  C   LEU B 171      40.241 -63.796  -2.295
ATOM   3801  O   LEU B 171      40.740 -63.006  -3.096
ATOM   3802  CB  LEU B 171      42.323 -63.975  -0.915
ATOM   3803  CG  LEU B 171      43.185 -64.722   0.104
ATOM   3804  CD1 LEU B 171      44.406 -63.898   0.484
ATOM   3805  CD2 LEU B 171      42.368 -65.076   1.336
ATOM   3806  N   LEU B 172      38.932 -63.890  -2.089
ATOM   3807  CA  LEU B 172      37.978 -63.079  -2.838
ATOM   3808  C   LEU B 172      38.253 -61.587  -2.672
ATOM   3809  O   LEU B 172      38.345 -61.082  -1.553
ATOM   3810  CB  LEU B 172      36.542 -63.405  -2.419
ATOM   3811  CG  LEU B 172      35.982 -64.758  -2.867
ATOM   3812  CD1 LEU B 172      36.669 -65.907  -2.142
ATOM   3813  CD2 LEU B 172      34.478 -64.813  -2.647
ATOM   3814  N   VAL B 173      38.385 -60.890  -3.795
ATOM   3815  CA  VAL B 173      38.664 -59.460  -3.785
ATOM   3816  C   VAL B 173      37.839 -58.741  -4.848
ATOM   3817  O   VAL B 173      37.525 -59.312  -5.893
ATOM   3818  CB  VAL B 173      40.163 -59.179  -4.019
ATOM   3819  CG1 VAL B 173      40.602 -59.728  -5.368
ATOM   3820  CG2 VAL B 173      40.451 -57.687  -3.923
ATOM   3821  N   ASP B 174      37.484 -57.489  -4.571
ATOM   3822  CA  ASP B 174      36.706 -56.685  -5.507
ATOM   3823  C   ASP B 174      37.337 -56.683  -6.895
ATOM   3824  O   ASP B 174      38.504 -56.327  -7.057
ATOM   3825  CB  ASP B 174      36.565 -55.251  -4.994
ATOM   3826  CG  ASP B 174      35.764 -55.166  -3.710
ATOM   3827  OD1 ASP B 174      35.184 -56.193  -3.301
ATOM   3828  OD2 ASP B 174      35.713 -54.072  -3.111
ATOM   3829  N   ALA B 175      36.557 -57.085  -7.893
ATOM   3830  CA  ALA B 175      37.037 -57.135  -9.268
ATOM   3831  C   ALA B 175      36.453 -55.997 -10.099
ATOM   3832  O   ALA B 175      35.251 -55.964 -10.366
ATOM   3833  CB  ALA B 175      36.705 -58.479  -9.897
ATOM   3834  N   CYS B 176      37.310 -55.066 -10.502
ATOM   3835  CA  CYS B 176      36.885 -53.932 -11.314
ATOM   3836  C   CYS B 176      37.174 -54.182 -12.790
ATOM   3837  O   CYS B 176      38.101 -53.603 -13.357
ATOM   3838  CB  CYS B 176      37.584 -52.651 -10.853
ATOM   3839  SG  CYS B 176      37.290 -52.219  -9.122
ATOM   3840  N   TYR B 177      36.377 -55.049 -13.406
ATOM   3841  CA  TYR B 177      36.553 -55.386 -14.813
ATOM   3842  C   TYR B 177      36.444 -54.148 -15.695
ATOM   3843  O   TYR B 177      37.350 -53.846 -16.472
ATOM   3844  CB  TYR B 177      35.524 -56.431 -15.248
ATOM   3845  CG  TYR B 177      35.537 -57.692 -14.414
ATOM   3846  CD1 TYR B 177      36.479 -58.687 -14.638
ATOM   3847  CD2 TYR B 177      34.603 -57.888 -13.405
ATOM   3848  CE1 TYR B 177      36.493 -59.841 -13.878
ATOM   3849  CE2 TYR B 177      34.609 -59.039 -12.641
ATOM   3850  CZ  TYR B 177      35.556 -60.012 -12.881
ATOM   3851  OH  TYR B 177      35.566 -61.160 -12.123
ATOM   3852  N   SER B 178      35.330 -53.435 -15.570
ATOM   3853  CA  SER B 178      35.096 -52.230 -16.358
ATOM   3854  C   SER B 178      36.201 -51.202 -16.138
ATOM   3855  O   SER B 178      36.452 -50.788 -15.006
ATOM   3856  CB  SER B 178      33.735 -51.622 -16.014
ATOM   3857  OG  SER B 178      33.664 -51.272 -14.643
ATOM   3858  N   PRO B 179      36.866 -50.790 -17.227
ATOM   3859  CA  PRO B 179      37.952 -49.806 -17.175
ATOM   3860  C   PRO B 179      37.518 -48.519 -16.481
ATOM   3861  O   PRO B 179      38.277 -47.960 -15.689
ATOM   3862  CB  PRO B 179      38.242 -49.531 -18.653
ATOM   3863  CG  PRO B 179      37.810 -50.769 -19.356
ATOM   3864  CD  PRO B 179      36.615 -51.266 -18.598
ATOM   3865  N   VAL B 180      36.306 -48.062 -16.777
ATOM   3866  CA  VAL B 180      35.779 -46.842 -16.179
ATOM   3867  C   VAL B 180      35.433 -47.058 -14.709
ATOM   3868  O   VAL B 180      34.883 -48.095 -14.337
ATOM   3869  CB  VAL B 180      34.527 -46.345 -16.926
ATOM   3870  CG1 VAL B 180      34.008 -45.063 -16.297
ATOM   3871  CG2 VAL B 180      34.840 -46.134 -18.399
ATOM   3872  N   GLU B 181      35.760 -46.074 -13.877
ATOM   3873  CA  GLU B 181      35.489 -46.160 -12.446
ATOM   3874  C   GLU B 181      34.154 -45.515 -12.088
ATOM   3875  O   GLU B 181      33.384 -46.060 -11.297
ATOM   3876  CB  GLU B 181      36.620 -45.510 -11.646
ATOM   3877  CG  GLU B 181      36.420 -45.554 -10.140
ATOM   3878  CD  GLU B 181      37.588 -44.958  -9.378
ATOM   3879  OE1 GLU B 181      38.598 -44.600 -10.020
ATOM   3880  OE2 GLU B 181      37.497 -44.849  -8.138
ATOM   3881  N   ARG B 182      33.884 -44.353 -12.675
ATOM   3882  CA  ARG B 182      32.648 -43.627 -12.401
ATOM   3883  C   ARG B 182      32.300 -42.648 -13.520
ATOM   3884  O   ARG B 182      33.185 -42.082 -14.161
ATOM   3885  CB  ARG B 182      32.743 -42.900 -11.056
ATOM   3886  CG  ARG B 182      34.035 -42.120 -10.853
ATOM   3887  CD  ARG B 182      33.959 -40.725 -11.456
ATOM   3888  NE  ARG B 182      33.160 -39.816 -10.638
ATOM   3889  CZ  ARG B 182      31.867 -39.577 -10.828
ATOM   3890  NH1 ARG B 182      31.216 -40.180 -11.814
ATOM   3891  NH2 ARG B 182      31.223 -38.734 -10.033
ATOM   3892  N   ILE B 183      31.004 -42.458 -13.749
ATOM   3893  CA  ILE B 183      30.531 -41.553 -14.791
ATOM   3894  C   ILE B 183      29.453 -40.611 -14.264
ATOM   3895  O   ILE B 183      28.455 -41.050 -13.693
ATOM   3896  CB  ILE B 183      29.970 -42.326 -16.000
ATOM   3897  CG1 ILE B 183      31.092 -43.077 -16.719
ATOM   3898  CG2 ILE B 183      29.269 -41.378 -16.960
ATOM   3899  CD1 ILE B 183      32.143 -42.171 -17.322
ATOM   3900  N   ALA B 184      29.662 -39.313 -14.462
ATOM   3901  CA  ALA B 184      28.703 -38.306 -14.023
ATOM   3902  C   ALA B 184      28.376 -37.336 -15.154
ATOM   3903  O   ALA B 184      29.251 -36.963 -15.936
ATOM   3904  CB  ALA B 184      29.238 -37.555 -12.814
ATOM   3905  N   TYR B 185      27.113 -36.930 -15.235
ATOM   3906  CA  TYR B 185      26.673 -36.007 -16.274
ATOM   3907  C   TYR B 185      25.867 -34.852 -15.687
ATOM   3908  O   TYR B 185      24.943 -35.063 -14.901
ATOM   3909  CB  TYR B 185      25.846 -36.742 -17.332
ATOM   3910  CG  TYR B 185      24.529 -37.281 -16.818
ATOM   3911  CD1 TYR B 185      23.347 -36.580 -17.014
ATOM   3912  CD2 TYR B 185      24.469 -38.489 -16.136
ATOM   3913  CE1 TYR B 185      22.141 -37.067 -16.546
ATOM   3914  CE2 TYR B 185      23.268 -38.984 -15.664
ATOM   3915  CZ  TYR B 185      22.108 -38.269 -15.872
ATOM   3916  OH  TYR B 185      20.910 -38.758 -15.404
ATOM   3917  N   ASN B 186      26.226 -33.632 -16.072
ATOM   3918  CA  ASN B 186      25.529 -32.441 -15.601
ATOM   3919  C   ASN B 186      25.059 -31.565 -16.757
ATOM   3920  O   ASN B 186      25.867 -31.097 -17.560
ATOM   3921  CB  ASN B 186      26.425 -31.631 -14.662
ATOM   3922  CG  ASN B 186      26.766 -32.381 -13.389
ATOM   3923  OD1 ASN B 186      26.168 -33.411 -13.081
ATOM   3924  ND2 ASN B 186      27.731 -31.862 -12.638
ATOM   3925  N   VAL B 187      23.751 -31.346 -16.838
ATOM   3926  CA  VAL B 187      23.180 -30.517 -17.894
ATOM   3927  C   VAL B 187      23.688 -29.079 -17.807
ATOM   3928  O   VAL B 187      24.413 -28.617 -18.688
ATOM   3929  CB  VAL B 187      21.635 -30.539 -17.867
ATOM   3930  CG1 VAL B 187      21.118 -30.418 -16.439
ATOM   3931  CG2 VAL B 187      21.068 -29.439 -18.753
ATOM   3932  N   GLU B 188      23.307 -28.381 -16.741
ATOM   3933  CA  GLU B 188      23.745 -27.007 -16.511
ATOM   3934  C   GLU B 188      23.562 -26.124 -17.742
ATOM   3935  O   GLU B 188      24.473 -25.987 -18.558
ATOM   3936  CB  GLU B 188      25.207 -26.980 -16.059
ATOM   3937  CG  GLU B 188      25.471 -27.732 -14.765
ATOM   3938  CD  GLU B 188      26.923 -27.662 -14.336
ATOM   3939  OE1 GLU B 188      27.724 -27.022 -15.049
ATOM   3940  OE2 GLU B 188      27.264 -28.247 -13.287
ATOM   3941  N   ALA B 189      22.382 -25.526 -17.868
ATOM   3942  CA  ALA B 189      22.092 -24.633 -18.983
ATOM   3943  C   ALA B 189      23.051 -23.447 -18.991
ATOM   3944  O   ALA B 189      22.876 -22.491 -18.235
ATOM   3945  CB  ALA B 189      20.651 -24.153 -18.918
ATOM   3946  N   ALA B 190      24.064 -23.517 -19.848
ATOM   3947  CA  ALA B 190      25.073 -22.467 -19.931
ATOM   3948  C   ALA B 190      24.491 -21.167 -20.475
ATOM   3949  O   ALA B 190      23.610 -21.181 -21.335
ATOM   3950  CB  ALA B 190      26.245 -22.925 -20.787
ATOM   3951  N   ARG B 191      24.990 -20.045 -19.966
ATOM   3952  CA  ARG B 191      24.534 -18.733 -20.406
ATOM   3953  C   ARG B 191      25.621 -18.026 -21.207
ATOM   3954  O   ARG B 191      26.304 -17.139 -20.695
ATOM   3955  CB  ARG B 191      24.127 -17.870 -19.208
ATOM   3956  CG  ARG B 191      23.013 -18.456 -18.351
ATOM   3957  CD  ARG B 191      23.537 -19.519 -17.398
ATOM   3958  NE  ARG B 191      22.476 -20.084 -16.570
ATOM   3959  CZ  ARG B 191      22.115 -19.601 -15.385
ATOM   3960  NH1 ARG B 191      22.732 -18.540 -14.884
ATOM   3961  NH2 ARG B 191      21.138 -20.179 -14.701
ATOM   3962  N   VAL B 192      25.780 -18.425 -22.465
ATOM   3963  CA  VAL B 192      26.796 -17.836 -23.329
ATOM   3964  C   VAL B 192      26.459 -16.379 -23.637
ATOM   3965  O   VAL B 192      25.354 -15.916 -23.353
ATOM   3966  CB  VAL B 192      26.947 -18.626 -24.645
ATOM   3967  CG1 VAL B 192      25.848 -18.245 -25.622
ATOM   3968  CG2 VAL B 192      28.319 -18.384 -25.258
ATOM   3969  N   GLU B 193      27.415 -15.661 -24.217
ATOM   3970  CA  GLU B 193      27.246 -14.241 -24.509
ATOM   3971  C   GLU B 193      26.106 -13.978 -25.491
ATOM   3972  O   GLU B 193      25.651 -12.843 -25.632
ATOM   3973  CB  GLU B 193      28.548 -13.649 -25.054
ATOM   3974  CG  GLU B 193      29.758 -13.864 -24.157
ATOM   3975  CD  GLU B 193      29.679 -13.077 -22.863
ATOM   3976  OE1 GLU B 193      28.822 -12.174 -22.764
ATOM   3977  OE2 GLU B 193      30.478 -13.360 -21.946
ATOM   3978  N   GLN B 194      25.648 -15.026 -26.169
ATOM   3979  CA  GLN B 194      24.590 -14.882 -27.165
ATOM   3980  C   GLN B 194      23.386 -15.788 -26.900
ATOM   3981  O   GLN B 194      22.566 -15.503 -26.027
ATOM   3982  CB  GLN B 194      25.135 -15.113 -28.579
ATOM   3983  CG  GLN B 194      26.078 -16.302 -28.714
ATOM   3984  CD  GLN B 194      27.487 -15.990 -28.245
ATOM   3985  OE1 GLN B 194      27.820 -14.839 -27.965
ATOM   3986  NE2 GLN B 194      28.323 -17.018 -28.163
ATOM   3987  N   ARG B 195      23.288 -16.874 -27.660
ATOM   3988  CA  ARG B 195      22.143 -17.777 -27.582
ATOM   3989  C   ARG B 195      21.871 -18.248 -26.155
ATOM   3990  O   ARG B 195      22.797 -18.460 -25.372
ATOM   3991  CB  ARG B 195      22.346 -18.977 -28.511
ATOM   3992  CG  ARG B 195      21.084 -19.781 -28.771
ATOM   3993  CD  ARG B 195      21.265 -20.725 -29.950
ATOM   3994  NE  ARG B 195      22.213 -21.796 -29.659
ATOM   3995  CZ  ARG B 195      21.861 -23.028 -29.309
ATOM   3996  NH1 ARG B 195      20.579 -23.350 -29.209
ATOM   3997  NH2 ARG B 195      22.791 -23.941 -29.063
ATOM   3998  N   THR B 196      20.594 -18.413 -25.826
ATOM   3999  CA  THR B 196      20.188 -18.789 -24.476
ATOM   4000  C   THR B 196      20.134 -20.303 -24.282
ATOM   4001  O   THR B 196      20.730 -20.837 -23.346
ATOM   4002  CB  THR B 196      18.817 -18.187 -24.112
ATOM   4003  OG1 THR B 196      17.837 -18.607 -25.070
ATOM   4004  CG2 THR B 196      18.889 -16.667 -24.103
ATOM   4005  N   ASP B 197      19.415 -20.989 -25.165
ATOM   4006  CA  ASP B 197      19.263 -22.438 -25.068
ATOM   4007  C   ASP B 197      20.501 -23.177 -25.570
ATOM   4008  O   ASP B 197      20.420 -23.998 -26.484
ATOM   4009  CB  ASP B 197      18.016 -22.906 -25.825
ATOM   4010  CG  ASP B 197      18.038 -22.515 -27.292
ATOM   4011  OD1 ASP B 197      18.857 -21.653 -27.671
ATOM   4012  OD2 ASP B 197      17.230 -23.070 -28.066
ATOM   4013  N   LEU B 198      21.645 -22.882 -24.961
ATOM   4014  CA  LEU B 198      22.904 -23.515 -25.333
ATOM   4015  C   LEU B 198      23.475 -24.308 -24.162
ATOM   4016  O   LEU B 198      23.714 -23.759 -23.087
ATOM   4017  CB  LEU B 198      23.909 -22.461 -25.808
ATOM   4018  CG  LEU B 198      25.313 -22.914 -26.222
ATOM   4019  CD1 LEU B 198      26.233 -23.067 -25.015
ATOM   4020  CD2 LEU B 198      25.258 -24.200 -27.037
ATOM   4021  N   ASP B 199      23.691 -25.602 -24.376
ATOM   4022  CA  ASP B 199      24.242 -26.467 -23.338
ATOM   4023  C   ASP B 199      25.347 -27.366 -23.882
ATOM   4024  O   ASP B 199      25.335 -27.744 -25.053
ATOM   4025  CB  ASP B 199      23.138 -27.313 -22.696
ATOM   4026  CG  ASP B 199      22.483 -28.265 -23.679
ATOM   4027  OD1 ASP B 199      22.568 -28.019 -24.900
ATOM   4028  OD2 ASP B 199      21.877 -29.261 -23.228
ATOM   4029  N   LYS B 200      26.302 -27.703 -23.021
ATOM   4030  CA  LYS B 200      27.409 -28.572 -23.403
ATOM   4031  C   LYS B 200      27.390 -29.863 -22.591
ATOM   4032  O   LYS B 200      26.921 -29.884 -21.453
ATOM   4033  CB  LYS B 200      28.751 -27.855 -23.223
ATOM   4034  CG  LYS B 200      29.136 -27.585 -21.774
ATOM   4035  CD  LYS B 200      28.319 -26.451 -21.174
ATOM   4036  CE  LYS B 200      28.715 -26.189 -19.730
ATOM   4037  NZ  LYS B 200      30.149 -25.809 -19.607
ATOM   4038  N   LEU B 201      27.900 -30.938 -23.183
ATOM   4039  CA  LEU B 201      27.922 -32.236 -22.520
ATOM   4040  C   LEU B 201      29.311 -32.561 -21.980
ATOM   4041  O   LEU B 201      30.194 -32.987 -22.724
ATOM   4042  CB  LEU B 201      27.459 -33.335 -23.478
ATOM   4043  CG  LEU B 201      27.353 -34.744 -22.892
ATOM   4044  CD1 LEU B 201      26.446 -34.750 -21.671
ATOM   4045  CD2 LEU B 201      26.856 -35.727 -23.940
ATOM   4046  N   VAL B 202      29.496 -32.357 -20.679
ATOM   4047  CA  VAL B 202      30.772 -32.639 -20.033
ATOM   4048  C   VAL B 202      30.839 -34.089 -19.565
ATOM   4049  O   VAL B 202      30.271 -34.444 -18.532
ATOM   4050  CB  VAL B 202      31.013 -31.708 -18.830
ATOM   4051  CG1 VAL B 202      32.337 -32.040 -18.159
ATOM   4052  CG2 VAL B 202      30.983 -30.253 -19.272
ATOM   4053  N   ILE B 203      31.533 -34.922 -20.332
ATOM   4054  CA  ILE B 203      31.675 -36.333 -19.995
ATOM   4055  C   ILE B 203      32.941 -36.582 -19.182
ATOM   4056  O   ILE B 203      34.044 -36.618 -19.727
ATOM   4057  CB  ILE B 203      31.703 -37.217 -21.257
ATOM   4058  CG1 ILE B 203      30.413 -37.041 -22.059
ATOM   4059  CG2 ILE B 203      31.903 -38.677 -20.880
ATOM   4060  CD1 ILE B 203      29.167 -37.462 -21.311
ATOM   4061  N   GLU B 204      32.774 -36.750 -17.874
ATOM   4062  CA  GLU B 204      33.901 -37.009 -16.986
ATOM   4063  C   GLU B 204      34.156 -38.507 -16.869
ATOM   4064  O   GLU B 204      33.294 -39.260 -16.415
ATOM   4065  CB  GLU B 204      33.644 -36.400 -15.605
ATOM   4066  CG  GLU B 204      34.848 -36.424 -14.672
ATOM   4067  CD  GLU B 204      35.069 -37.780 -14.031
ATOM   4068  OE1 GLU B 204      34.088 -38.538 -13.885
ATOM   4069  OE2 GLU B 204      36.225 -38.086 -13.668
ATOM   4070  N   MET B 205      35.344 -38.935 -17.284
ATOM   4071  CA  MET B 205      35.705 -40.347 -17.244
ATOM   4072  C   MET B 205      37.119 -40.546 -16.708
ATOM   4073  O   MET B 205      38.044 -39.830 -17.089
ATOM   4074  CB  MET B 205      35.580 -40.971 -18.635
ATOM   4075  CG  MET B 205      35.913 -42.453 -18.683
ATOM   4076  SD  MET B 205      35.841 -43.131 -20.353
ATOM   4077  CE  MET B 205      37.116 -42.168 -21.163
ATOM   4078  N   GLU B 206      37.277 -41.524 -15.822
ATOM   4079  CA  GLU B 206      38.579 -41.836 -15.246
ATOM   4080  C   GLU B 206      38.838 -43.338 -15.279
ATOM   4081  O   GLU B 206      38.501 -44.057 -14.338
ATOM   4082  CB  GLU B 206      38.668 -41.316 -13.810
ATOM   4083  CG  GLU B 206      40.022 -41.533 -13.152
ATOM   4084  CD  GLU B 206      40.071 -41.003 -11.733
ATOM   4085  OE1 GLU B 206      39.044 -40.473 -11.258
ATOM   4086  OE2 GLU B 206      41.136 -41.117 -11.091
ATOM   4087  N   THR B 207      39.436 -43.807 -16.370
ATOM   4088  CA  THR B 207      39.717 -45.227 -16.540
ATOM   4089  C   THR B 207      40.876 -45.680 -15.658
ATOM   4090  O   THR B 207      41.527 -44.864 -15.005
ATOM   4091  CB  THR B 207      40.037 -45.568 -18.008
ATOM   4092  OG1 THR B 207      41.204 -44.848 -18.425
ATOM   4093  CG2 THR B 207      38.869 -45.195 -18.908
ATOM   4094  N   ASN B 208      41.127 -46.985 -15.645
ATOM   4095  CA  ASN B 208      42.203 -47.552 -14.842
ATOM   4096  C   ASN B 208      43.532 -47.561 -15.591
ATOM   4097  O   ASN B 208      44.556 -47.127 -15.063
ATOM   4098  CB  ASN B 208      41.844 -48.969 -14.390
ATOM   4099  CG  ASN B 208      42.878 -49.564 -13.454
ATOM   4100  OD1 ASN B 208      43.771 -48.867 -12.971
ATOM   4101  ND2 ASN B 208      42.761 -50.860 -13.190
ATOM   4102  N   GLY B 209      43.507 -48.060 -16.822
ATOM   4103  CA  GLY B 209      44.703 -48.126 -17.641
ATOM   4104  C   GLY B 209      44.683 -49.295 -18.607
ATOM   4105  O   GLY B 209      45.694 -49.611 -19.235
ATOM   4106  N   THR B 210      43.527 -49.939 -18.725
ATOM   4107  CA  THR B 210      43.373 -51.079 -19.620
ATOM   4108  C   THR B 210      43.316 -50.631 -21.077
ATOM   4109  O   THR B 210      43.835 -51.307 -21.966
ATOM   4110  CB  THR B 210      42.104 -51.888 -19.290
ATOM   4111  OG1 THR B 210      42.164 -52.341 -17.931
ATOM   4112  CG2 THR B 210      41.980 -53.090 -20.214
ATOM   4113  N   ILE B 211      42.682 -49.487 -21.314
ATOM   4114  CA  ILE B 211      42.551 -48.949 -22.664
ATOM   4115  C   ILE B 211      42.790 -47.441 -22.701
ATOM   4116  O   ILE B 211      42.954 -46.803 -21.661
ATOM   4117  CB  ILE B 211      41.170 -49.270 -23.270
ATOM   4118  CG1 ILE B 211      40.076 -49.168 -22.204
ATOM   4119  CG2 ILE B 211      41.169 -50.663 -23.878
ATOM   4120  CD1 ILE B 211      39.804 -47.758 -21.722
ATOM   4121  N   ASP B 212      42.808 -46.880 -23.905
ATOM   4122  CA  ASP B 212      43.022 -45.449 -24.081
ATOM   4123  C   ASP B 212      41.705 -44.683 -24.014
ATOM   4124  O   ASP B 212      40.704 -45.109 -24.589
ATOM   4125  CB  ASP B 212      43.724 -45.171 -25.412
ATOM   4126  CG  ASP B 212      45.102 -45.799 -25.486
ATOM   4127  OD1 ASP B 212      45.565 -46.344 -24.463
ATOM   4128  OD2 ASP B 212      45.723 -45.746 -26.569
ATOM   4129  N   PRO B 213      41.706 -43.544 -23.305
ATOM   4130  CA  PRO B 213      40.517 -42.700 -23.140
ATOM   4131  C   PRO B 213      39.963 -42.222 -24.479
ATOM   4132  O   PRO B 213      38.783 -41.882 -24.571
ATOM   4133  CB  PRO B 213      41.045 -41.507 -22.337
ATOM   4134  CG  PRO B 213      42.255 -42.022 -21.639
ATOM   4135  CD  PRO B 213      42.870 -43.006 -22.583
ATOM   4136  N   GLU B 214      40.811 -42.197 -25.501
ATOM   4137  CA  GLU B 214      40.404 -41.741 -26.825
ATOM   4138  C   GLU B 214      39.603 -42.809 -27.563
ATOM   4139  O   GLU B 214      38.568 -42.519 -28.162
ATOM   4140  CB  GLU B 214      41.626 -41.337 -27.651
ATOM   4141  CG  GLU B 214      41.295 -40.846 -29.050
ATOM   4142  CD  GLU B 214      42.531 -40.461 -29.840
ATOM   4143  OE1 GLU B 214      43.649 -40.593 -29.300
ATOM   4144  OE2 GLU B 214      42.384 -40.026 -31.002
ATOM   4145  N   GLU B 215      40.089 -44.046 -27.516
ATOM   4146  CA  GLU B 215      39.429 -45.154 -28.196
ATOM   4147  C   GLU B 215      38.307 -45.744 -27.348
ATOM   4148  O   GLU B 215      37.485 -46.516 -27.841
ATOM   4149  CB  GLU B 215      40.442 -46.241 -28.558
ATOM   4150  CG  GLU B 215      41.154 -46.850 -27.361
ATOM   4151  CD  GLU B 215      42.145 -47.926 -27.759
ATOM   4152  OE1 GLU B 215      42.269 -48.204 -28.970
ATOM   4153  OE2 GLU B 215      42.800 -48.494 -26.860
ATOM   4154  N   ALA B 216      38.279 -45.377 -26.071
ATOM   4155  CA  ALA B 216      37.260 -45.874 -25.153
ATOM   4156  C   ALA B 216      35.903 -45.241 -25.438
ATOM   4157  O   ALA B 216      34.863 -45.880 -25.279
ATOM   4158  CB  ALA B 216      37.674 -45.618 -23.713
ATOM   4159  N   ILE B 217      35.921 -43.980 -25.859
ATOM   4160  CA  ILE B 217      34.692 -43.257 -26.163
ATOM   4161  C   ILE B 217      34.043 -43.780 -27.440
ATOM   4162  O   ILE B 217      32.831 -43.991 -27.489
ATOM   4163  CB  ILE B 217      34.949 -41.745 -26.308
ATOM   4164  CG1 ILE B 217      35.575 -41.185 -25.029
ATOM   4165  CG2 ILE B 217      33.656 -41.014 -26.634
ATOM   4166  CD1 ILE B 217      34.703 -41.346 -23.803
ATOM   4167  N   ARG B 218      34.856 -43.989 -28.470
ATOM   4168  CA  ARG B 218      34.359 -44.485 -29.748
ATOM   4169  C   ARG B 218      33.910 -45.939 -29.645
ATOM   4170  O   ARG B 218      32.930 -46.340 -30.272
ATOM   4171  CB  ARG B 218      35.425 -44.340 -30.835
ATOM   4172  CG  ARG B 218      35.806 -42.903 -31.148
ATOM   4173  CD  ARG B 218      36.762 -42.833 -32.328
ATOM   4174  NE  ARG B 218      37.148 -41.460 -32.641
ATOM   4175  CZ  ARG B 218      38.220 -40.853 -32.142
ATOM   4176  NH1 ARG B 218      39.018 -41.499 -31.303
ATOM   4177  NH2 ARG B 218      38.494 -39.601 -32.481
ATOM   4178  N   ARG B 219      34.632 -46.724 -28.852
ATOM   4179  CA  ARG B 219      34.315 -48.136 -28.677
ATOM   4180  C   ARG B 219      32.936 -48.323 -28.053
ATOM   4181  O   ARG B 219      32.112 -49.082 -28.562
ATOM   4182  CB  ARG B 219      35.378 -48.822 -27.815
ATOM   4183  CG  ARG B 219      35.161 -50.316 -27.615
ATOM   4184  CD  ARG B 219      35.437 -51.103 -28.889
ATOM   4185  NE  ARG B 219      34.384 -50.934 -29.886
ATOM   4186  CZ  ARG B 219      33.330 -51.734 -30.002
ATOM   4187  NH1 ARG B 219      33.184 -52.765 -29.181
ATOM   4188  NH2 ARG B 219      32.420 -51.504 -30.939
ATOM   4189  N   ALA B 220      32.693 -47.625 -26.949
ATOM   4190  CA  ALA B 220      31.419 -47.719 -26.246
ATOM   4191  C   ALA B 220      30.277 -47.152 -27.084
ATOM   4192  O   ALA B 220      29.128 -47.574 -26.951
ATOM   4193  CB  ALA B 220      31.500 -47.004 -24.905
ATOM   4194  N   ALA B 221      30.601 -46.195 -27.947
ATOM   4195  CA  ALA B 221      29.603 -45.566 -28.804
ATOM   4196  C   ALA B 221      29.273 -46.443 -30.007
ATOM   4197  O   ALA B 221      28.120 -46.522 -30.431
ATOM   4198  CB  ALA B 221      30.082 -44.197 -29.258
ATOM   4199  N   THR B 222      30.291 -47.100 -30.553
ATOM   4200  CA  THR B 222      30.107 -47.979 -31.702
ATOM   4201  C   THR B 222      29.176 -49.136 -31.360
ATOM   4202  O   THR B 222      28.346 -49.538 -32.174
ATOM   4203  CB  THR B 222      31.450 -48.538 -32.211
ATOM   4204  OG1 THR B 222      32.285 -47.459 -32.649
ATOM   4205  CG2 THR B 222      31.224 -49.498 -33.369
ATOM   4206  N   ILE B 223      29.318 -49.666 -30.149
ATOM   4207  CA  ILE B 223      28.469 -50.757 -29.685
ATOM   4208  C   ILE B 223      26.996 -50.376 -29.783
ATOM   4209  O   ILE B 223      26.162 -51.181 -30.197
ATOM   4210  CB  ILE B 223      28.798 -51.151 -28.233
ATOM   4211  CG1 ILE B 223      30.262 -51.578 -28.115
ATOM   4212  CG2 ILE B 223      27.877 -52.266 -27.762
ATOM   4213  CD1 ILE B 223      30.670 -51.980 -26.714
ATOM   4214  N   LEU B 224      26.684 -49.141 -29.401
ATOM   4215  CA  LEU B 224      25.320 -48.636 -29.487
ATOM   4216  C   LEU B 224      24.903 -48.515 -30.948
ATOM   4217  O   LEU B 224      23.760 -48.800 -31.305
ATOM   4218  CB  LEU B 224      25.208 -47.281 -28.782
ATOM   4219  CG  LEU B 224      23.811 -46.787 -28.390
ATOM   4220  CD1 LEU B 224      23.909 -45.675 -27.355
ATOM   4221  CD2 LEU B 224      23.019 -46.324 -29.604
ATOM   4222  N   ALA B 225      25.840 -48.092 -31.791
ATOM   4223  CA  ALA B 225      25.585 -47.959 -33.220
ATOM   4224  C   ALA B 225      25.323 -49.321 -33.853
ATOM   4225  O   ALA B 225      24.655 -49.420 -34.883
ATOM   4226  CB  ALA B 225      26.752 -47.268 -33.906
ATOM   4227  N   GLU B 226      25.853 -50.369 -33.230
ATOM   4228  CA  GLU B 226      25.650 -51.731 -33.708
ATOM   4229  C   GLU B 226      24.298 -52.267 -33.251
ATOM   4230  O   GLU B 226      24.075 -53.477 -33.222
ATOM   4231  CB  GLU B 226      26.772 -52.647 -33.216
ATOM   4232  CG  GLU B 226      28.157 -52.262 -33.713
ATOM   4233  CD  GLU B 226      28.310 -52.428 -35.213
ATOM   4234  OE1 GLU B 226      27.455 -53.098 -35.829
ATOM   4235  OE2 GLU B 226      29.288 -51.892 -35.775
ATOM   4236  N   GLN B 227      23.399 -51.354 -32.895
ATOM   4237  CA  GLN B 227      22.066 -51.723 -32.440
ATOM   4238  C   GLN B 227      21.004 -50.937 -33.202
ATOM   4239  O   GLN B 227      19.839 -50.903 -32.806
ATOM   4240  CB  GLN B 227      21.925 -51.467 -30.938
ATOM   4241  CG  GLN B 227      23.028 -52.087 -30.091
ATOM   4242  CD  GLN B 227      22.966 -53.601 -30.065
ATOM   4243  OE1 GLN B 227      21.920 -54.197 -30.320
ATOM   4244  NE2 GLN B 227      24.091 -54.234 -29.749
ATOM   4245  N   LEU B 228      21.414 -50.307 -34.299
ATOM   4246  CA  LEU B 228      20.508 -49.490 -35.098
ATOM   4247  C   LEU B 228      20.594 -49.829 -36.584
ATOM   4248  O   LEU B 228      20.268 -49.002 -37.435
ATOM   4249  CB  LEU B 228      20.800 -48.003 -34.885
ATOM   4250  CG  LEU B 228      20.674 -47.475 -33.454
ATOM   4251  CD1 LEU B 228      21.135 -46.027 -33.373
ATOM   4252  CD2 LEU B 228      19.246 -47.616 -32.949
ATOM   4253  N   GLU B 229      21.034 -51.045 -36.891
ATOM   4254  CA  GLU B 229      21.132 -51.492 -38.277
ATOM   4255  C   GLU B 229      19.760 -51.827 -38.852
ATOM   4256  O   GLU B 229      19.560 -51.790 -40.066
ATOM   4257  CB  GLU B 229      22.064 -52.701 -38.397
ATOM   4258  CG  GLU B 229      23.545 -52.354 -38.404
ATOM   4259  CD  GLU B 229      24.047 -51.895 -37.051
ATOM   4260  OE1 GLU B 229      23.392 -52.208 -36.035
ATOM   4261  OE2 GLU B 229      25.101 -51.226 -37.002
ATOM   4262  N   ALA B 230      18.818 -52.154 -37.973
ATOM   4263  CA  ALA B 230      17.459 -52.475 -38.392
ATOM   4264  C   ALA B 230      16.566 -51.241 -38.331
ATOM   4265  O   ALA B 230      15.371 -51.341 -38.055
ATOM   4266  CB  ALA B 230      16.887 -53.590 -37.531
ATOM   4267  N   PHE B 231      17.156 -50.079 -38.591
ATOM   4268  CA  PHE B 231      16.418 -48.822 -38.568
ATOM   4269  C   PHE B 231      16.867 -47.899 -39.696
ATOM   4270  O   PHE B 231      16.065 -47.498 -40.539
ATOM   4271  CB  PHE B 231      16.592 -48.123 -37.218
ATOM   4272  CG  PHE B 231      16.094 -48.925 -36.050
ATOM   4273  CD1 PHE B 231      14.765 -48.866 -35.667
ATOM   4274  CD2 PHE B 231      16.956 -49.738 -35.332
ATOM   4275  CE1 PHE B 231      14.304 -49.602 -34.593
ATOM   4276  CE2 PHE B 231      16.502 -50.477 -34.257
ATOM   4277  CZ  PHE B 231      15.174 -50.409 -33.887
ATOM   4278  N   VAL B 232      18.154 -47.565 -39.704
ATOM   4279  CA  VAL B 232      18.709 -46.681 -40.723
ATOM   4280  C   VAL B 232      18.683 -47.331 -42.103
ATOM   4281  O   VAL B 232      18.468 -46.659 -43.112
ATOM   4282  CB  VAL B 232      20.153 -46.259 -40.383
ATOM   4283  CG1 VAL B 232      20.173 -45.395 -39.132
ATOM   4284  CG2 VAL B 232      21.040 -47.483 -40.206
ATOM   4285  N   ASP B 233      18.901 -48.642 -42.141
ATOM   4286  CA  ASP B 233      18.899 -49.385 -43.395
ATOM   4287  C   ASP B 233      17.906 -50.541 -43.345
ATOM   4288  O   ASP B 233      16.698 -50.330 -43.234
ATOM   4289  CB  ASP B 233      20.301 -49.911 -43.711
ATOM   4290  CG  ASP B 233      21.296 -48.798 -43.975
ATOM   4291  OD1 ASP B 233      20.867 -47.635 -44.121
ATOM   4292  OD2 ASP B 233      22.509 -49.088 -44.039
ATOM   4293  N   LEU B 234      18.426 -51.762 -43.428
ATOM   4294  CA  LEU B 234      17.597 -52.962 -43.395
ATOM   4295  C   LEU B 234      16.517 -52.904 -44.472
ATOM   4296  O   LEU B 234      15.342 -52.685 -44.177
ATOM   4297  CB  LEU B 234      16.965 -53.139 -42.011
ATOM   4298  CG  LEU B 234      16.594 -54.562 -41.578
ATOM   4299  CD1 LEU B 234      15.381 -55.085 -42.337
ATOM   4300  CD2 LEU B 234      17.782 -55.499 -41.742
ATOM   4301  N   ARG B 235      16.927 -53.099 -45.721
ATOM   4302  CA  ARG B 235      16.002 -53.075 -46.849
ATOM   4303  C   ARG B 235      16.687 -53.535 -48.131
ATOM   4304  O   ARG B 235      17.905 -53.423 -48.270
ATOM   4305  CB  ARG B 235      15.419 -51.673 -47.038
ATOM   4306  CG  ARG B 235      16.463 -50.585 -47.232
ATOM   4307  CD  ARG B 235      15.809 -49.231 -47.457
ATOM   4308  NE  ARG B 235      16.794 -48.160 -47.585
ATOM   4309  CZ  ARG B 235      17.228 -47.420 -46.570
ATOM   4310  NH1 ARG B 235      16.763 -47.632 -45.346
ATOM   4311  NH2 ARG B 235      18.125 -46.466 -46.777
TER
ATOM   4313  N   ARG C  10     -27.346 -45.496 -19.407
ATOM   4314  CA  ARG C  10     -26.390 -45.282 -18.328
ATOM   4315  C   ARG C  10     -27.081 -45.348 -16.969
ATOM   4316  O   ARG C  10     -27.714 -44.385 -16.536
ATOM   4317  CB  ARG C  10     -25.681 -43.938 -18.500
ATOM   4318  CG  ARG C  10     -24.482 -43.743 -17.588
ATOM   4319  CD  ARG C  10     -23.742 -42.458 -17.924
ATOM   4320  NE  ARG C  10     -22.521 -42.307 -17.139
ATOM   4321  CZ  ARG C  10     -21.681 -41.283 -17.252
ATOM   4322  NH1 ARG C  10     -21.929 -40.313 -18.122
ATOM   4323  NH2 ARG C  10     -20.593 -41.228 -16.497
ATOM   4324  N   ILE C  11     -26.955 -46.492 -16.304
ATOM   4325  CA  ILE C  11     -27.596 -46.713 -15.012
ATOM   4326  C   ILE C  11     -27.130 -45.692 -13.976
ATOM   4327  O   ILE C  11     -25.948 -45.354 -13.908
ATOM   4328  CB  ILE C  11     -27.344 -48.152 -14.499
ATOM   4329  CG1 ILE C  11     -28.258 -48.482 -13.313
ATOM   4330  CG2 ILE C  11     -25.876 -48.347 -14.140
ATOM   4331  CD1 ILE C  11     -27.706 -48.067 -11.964
ATOM   4332  N   ARG C  12     -28.071 -45.199 -13.177
ATOM   4333  CA  ARG C  12     -27.767 -44.209 -12.151
ATOM   4334  C   ARG C  12     -27.901 -44.808 -10.755
ATOM   4335  O   ARG C  12     -29.009 -44.991 -10.250
ATOM   4336  CB  ARG C  12     -28.687 -42.995 -12.294
ATOM   4337  CG  ARG C  12     -28.451 -41.910 -11.259
ATOM   4338  CD  ARG C  12     -27.041 -41.355 -11.353
ATOM   4339  NE  ARG C  12     -26.816 -40.279 -10.392
ATOM   4340  CZ  ARG C  12     -27.045 -38.995 -10.642
ATOM   4341  NH1 ARG C  12     -27.506 -38.620 -11.827
ATOM   4342  NH2 ARG C  12     -26.813 -38.083  -9.707
ATOM   4343  N   LYS C  13     -26.765 -45.110 -10.135
ATOM   4344  CA  LYS C  13     -26.752 -45.721  -8.811
ATOM   4345  C   LYS C  13     -26.738 -44.655  -7.720
ATOM   4346  O   LYS C  13     -25.799 -43.866  -7.621
ATOM   4347  CB  LYS C  13     -25.542 -46.648  -8.667
ATOM   4348  CG  LYS C  13     -25.683 -47.714  -7.589
ATOM   4349  CD  LYS C  13     -25.578 -47.124  -6.193
ATOM   4350  CE  LYS C  13     -25.722 -48.198  -5.128
ATOM   4351  NZ  LYS C  13     -25.687 -47.622  -3.756
ATOM   4352  N   ASP C  14     -27.786 -44.638  -6.903
ATOM   4353  CA  ASP C  14     -27.892 -43.677  -5.812
ATOM   4354  C   ASP C  14     -27.628 -44.345  -4.467
ATOM   4355  O   ASP C  14     -27.741 -45.564  -4.337
ATOM   4356  CB  ASP C  14     -29.273 -43.017  -5.809
ATOM   4357  CG  ASP C  14     -29.534 -42.205  -7.063
ATOM   4358  OD1 ASP C  14     -28.609 -42.074  -7.891
ATOM   4359  OD2 ASP C  14     -30.664 -41.698  -7.219
ATOM   4360  N   PHE C  15     -27.277 -43.540  -3.469
ATOM   4361  CA  PHE C  15     -27.003 -44.050  -2.131
ATOM   4362  C   PHE C  15     -28.033 -43.538  -1.129
ATOM   4363  O   PHE C  15     -29.108 -44.118  -0.978
ATOM   4364  CB  PHE C  15     -25.594 -43.657  -1.684
ATOM   4365  CG  PHE C  15     -24.506 -44.167  -2.586
ATOM   4366  CD1 PHE C  15     -23.941 -45.413  -2.377
ATOM   4367  CD2 PHE C  15     -24.048 -43.398  -3.643
ATOM   4368  CE1 PHE C  15     -22.940 -45.885  -3.205
ATOM   4369  CE2 PHE C  15     -23.046 -43.864  -4.475
ATOM   4370  CZ  PHE C  15     -22.492 -45.109  -4.256
ATOM   4371  N   GLY C  16     -27.696 -42.448  -0.447
ATOM   4372  CA  GLY C  16     -28.592 -41.848   0.525
ATOM   4373  C   GLY C  16     -29.754 -41.135  -0.137
ATOM   4374  O   GLY C  16     -29.709 -40.832  -1.330
ATOM   4375  N   LYS C  17     -30.798 -40.863   0.638
ATOM   4376  CA  LYS C  17     -31.986 -40.206   0.105
ATOM   4377  C   LYS C  17     -32.625 -39.271   1.126
ATOM   4378  O   LYS C  17     -32.867 -38.099   0.835
ATOM   4379  CB  LYS C  17     -33.004 -41.246  -0.368
ATOM   4380  CG  LYS C  17     -34.230 -40.650  -1.040
ATOM   4381  CD  LYS C  17     -33.842 -39.809  -2.245
ATOM   4382  CE  LYS C  17     -35.067 -39.227  -2.931
ATOM   4383  NZ  LYS C  17     -34.701 -38.392  -4.108
ATOM   4384  N   ARG C  18     -32.888 -39.796   2.321
ATOM   4385  CA  ARG C  18     -33.555 -39.039   3.379
ATOM   4386  C   ARG C  18     -34.600 -38.077   2.816
ATOM   4387  O   ARG C  18     -34.417 -36.860   2.854
ATOM   4388  CB  ARG C  18     -32.536 -38.293   4.250
ATOM   4389  CG  ARG C  18     -31.523 -37.462   3.477
ATOM   4390  CD  ARG C  18     -30.478 -36.853   4.399
ATOM   4391  NE  ARG C  18     -31.069 -35.945   5.379
ATOM   4392  CZ  ARG C  18     -31.342 -36.277   6.637
ATOM   4393  NH1 ARG C  18     -31.075 -37.500   7.075
ATOM   4394  NH2 ARG C  18     -31.880 -35.386   7.458
ATOM   4395  N   PRO C  19     -35.705 -38.631   2.292
ATOM   4396  CA  PRO C  19     -36.767 -37.868   1.627
ATOM   4397  C   PRO C  19     -37.210 -36.652   2.434
ATOM   4398  O   PRO C  19     -37.377 -36.744   3.650
ATOM   4399  CB  PRO C  19     -37.910 -38.881   1.530
ATOM   4400  CG  PRO C  19     -37.229 -40.202   1.484
ATOM   4401  CD  PRO C  19     -36.023 -40.068   2.369
ATOM   4402  N   GLN C  20     -37.395 -35.525   1.755
ATOM   4403  CA  GLN C  20     -37.840 -34.299   2.406
ATOM   4404  C   GLN C  20     -39.307 -34.024   2.094
ATOM   4405  O   GLN C  20     -39.782 -34.321   0.998
ATOM   4406  CB  GLN C  20     -36.978 -33.111   1.969
ATOM   4407  CG  GLN C  20     -35.487 -33.285   2.224
ATOM   4408  CD  GLN C  20     -34.809 -34.149   1.178
ATOM   4409  OE1 GLN C  20     -33.693 -34.628   1.381
ATOM   4410  NE2 GLN C  20     -35.481 -34.352   0.051
ATOM   4411  N   VAL C  21     -40.020 -33.457   3.061
ATOM   4412  CA  VAL C  21     -41.436 -33.151   2.885
ATOM   4413  C   VAL C  21     -41.632 -31.829   2.151
ATOM   4414  O   VAL C  21     -42.751 -31.478   1.775
ATOM   4415  CB  VAL C  21     -42.176 -33.094   4.235
ATOM   4416  CG1 VAL C  21     -42.106 -34.441   4.936
ATOM   4417  CG2 VAL C  21     -41.594 -31.997   5.113
ATOM   4418  N   LEU C  22     -40.540 -31.100   1.948
ATOM   4419  CA  LEU C  22     -40.593 -29.814   1.262
ATOM   4420  C   LEU C  22     -39.286 -29.513   0.535
ATOM   4421  O   LEU C  22     -38.220 -29.983   0.934
ATOM   4422  CB  LEU C  22     -40.944 -28.687   2.242
ATOM   4423  CG  LEU C  22     -39.929 -28.219   3.295
ATOM   4424  CD1 LEU C  22     -39.271 -29.393   4.010
ATOM   4425  CD2 LEU C  22     -38.877 -27.300   2.687
ATOM   4426  N   ASP C  23     -39.376 -28.728  -0.534
ATOM   4427  CA  ASP C  23     -38.203 -28.368  -1.322
ATOM   4428  C   ASP C  23     -37.732 -26.951  -1.009
ATOM   4429  O   ASP C  23     -38.389 -26.217  -0.271
ATOM   4430  CB  ASP C  23     -38.496 -28.509  -2.819
ATOM   4431  CG  ASP C  23     -39.648 -27.632  -3.275
ATOM   4432  OD1 ASP C  23     -40.257 -26.949  -2.425
ATOM   4433  OD2 ASP C  23     -39.944 -27.625  -4.488
ATOM   4434  N   VAL C  24     -36.590 -26.575  -1.576
ATOM   4435  CA  VAL C  24     -36.021 -25.251  -1.351
ATOM   4436  C   VAL C  24     -36.908 -24.149  -1.923
ATOM   4437  O   VAL C  24     -37.163 -24.111  -3.127
ATOM   4438  CB  VAL C  24     -34.605 -25.134  -1.951
ATOM   4439  CG1 VAL C  24     -34.574 -25.699  -3.363
ATOM   4440  CG2 VAL C  24     -34.137 -23.686  -1.933
ATOM   4441  N   PRO C  25     -37.386 -23.248  -1.052
ATOM   4442  CA  PRO C  25     -38.237 -22.116  -1.434
ATOM   4443  C   PRO C  25     -37.538 -21.185  -2.420
ATOM   4444  O   PRO C  25     -36.350 -21.357  -2.693
ATOM   4445  CB  PRO C  25     -38.460 -21.390  -0.099
ATOM   4446  CG  PRO C  25     -37.324 -21.857   0.773
ATOM   4447  CD  PRO C  25     -37.189 -23.293   0.404
ATOM   4448  N   TYR C  26     -38.273 -20.210  -2.943
ATOM   4449  CA  TYR C  26     -37.710 -19.247  -3.882
ATOM   4450  C   TYR C  26     -36.643 -18.390  -3.208
ATOM   4451  O   TYR C  26     -36.929 -17.661  -2.258
ATOM   4452  CB  TYR C  26     -38.812 -18.358  -4.462
ATOM   4453  CG  TYR C  26     -39.880 -19.117  -5.216
ATOM   4454  CD1 TYR C  26     -41.008 -19.598  -4.565
ATOM   4455  CD2 TYR C  26     -39.760 -19.353  -6.579
ATOM   4456  CE1 TYR C  26     -41.987 -20.293  -5.250
ATOM   4457  CE2 TYR C  26     -40.734 -20.047  -7.272
ATOM   4458  CZ  TYR C  26     -41.845 -20.515  -6.603
ATOM   4459  OH  TYR C  26     -42.817 -21.206  -7.290
ATOM   4460  N   LEU C  27     -35.414 -18.484  -3.704
ATOM   4461  CA  LEU C  27     -34.301 -17.727  -3.141
ATOM   4462  C   LEU C  27     -34.470 -16.230  -3.381
ATOM   4463  O   LEU C  27     -33.990 -15.409  -2.600
ATOM   4464  CB  LEU C  27     -32.972 -18.209  -3.727
ATOM   4465  CG  LEU C  27     -32.636 -19.687  -3.517
ATOM   4466  CD1 LEU C  27     -31.326 -20.043  -4.202
ATOM   4467  CD2 LEU C  27     -32.579 -20.020  -2.034
ATOM   4468  N   LEU C  28     -35.155 -15.882  -4.466
ATOM   4469  CA  LEU C  28     -35.394 -14.485  -4.806
ATOM   4470  C   LEU C  28     -36.824 -14.076  -4.473
ATOM   4471  O   LEU C  28     -37.449 -13.311  -5.208
ATOM   4472  CB  LEU C  28     -35.107 -14.237  -6.288
ATOM   4473  CG  LEU C  28     -33.681 -14.534  -6.757
ATOM   4474  CD1 LEU C  28     -33.544 -14.284  -8.251
ATOM   4475  CD2 LEU C  28     -32.676 -13.702  -5.976
ATOM   4476  N   SER C  29     -37.337 -14.592  -3.361
ATOM   4477  CA  SER C  29     -38.694 -14.286  -2.928
ATOM   4478  C   SER C  29     -38.715 -13.091  -1.983
ATOM   4479  O   SER C  29     -39.711 -12.374  -1.895
ATOM   4480  CB  SER C  29     -39.327 -15.503  -2.250
ATOM   4481  OG  SER C  29     -40.643 -15.214  -1.809
ATOM   4482  N   ILE C  30     -37.607 -12.881  -1.278
ATOM   4483  CA  ILE C  30     -37.499 -11.780  -0.327
ATOM   4484  C   ILE C  30     -37.534 -10.430  -1.035
ATOM   4485  O   ILE C  30     -38.291  -9.537  -0.653
ATOM   4486  CB  ILE C  30     -36.205 -11.876   0.500
ATOM   4487  CG1 ILE C  30     -36.135 -13.218   1.230
ATOM   4488  CG2 ILE C  30     -36.118 -10.724   1.488
ATOM   4489  CD1 ILE C  30     -34.898 -13.381   2.084
ATOM   4490  N   GLN C  31     -36.709 -10.289  -2.066
ATOM   4491  CA  GLN C  31     -36.638  -9.047  -2.826
ATOM   4492  C   GLN C  31     -37.575  -9.085  -4.029
ATOM   4493  O   GLN C  31     -37.133  -9.006  -5.176
ATOM   4494  CB  GLN C  31     -35.201  -8.781  -3.281
ATOM   4495  CG  GLN C  31     -34.200  -8.675  -2.142
ATOM   4496  CD  GLN C  31     -32.786  -8.426  -2.629
ATOM   4497  OE1 GLN C  31     -32.541  -8.321  -3.830
ATOM   4498  NE2 GLN C  31     -31.846  -8.331  -1.695
ATOM   4499  N   LEU C  32     -38.871  -9.205  -3.759
ATOM   4500  CA  LEU C  32     -39.873  -9.264  -4.815
ATOM   4501  C   LEU C  32     -41.246  -8.860  -4.287
ATOM   4502  O   LEU C  32     -41.862  -7.921  -4.789
ATOM   4503  CB  LEU C  32     -39.927 -10.669  -5.422
ATOM   4504  CG  LEU C  32     -40.752 -10.868  -6.697
ATOM   4505  CD1 LEU C  32     -42.241 -10.986  -6.392
ATOM   4506  CD2 LEU C  32     -40.486  -9.750  -7.697
ATOM   4507  N   ASP C  33     -41.718  -9.575  -3.271
ATOM   4508  CA  ASP C  33     -43.024  -9.301  -2.682
ATOM   4509  C   ASP C  33     -42.981  -8.065  -1.790
ATOM   4510  O   ASP C  33     -43.964  -7.333  -1.679
ATOM   4511  CB  ASP C  33     -43.514 -10.510  -1.881
ATOM   4512  CG  ASP C  33     -44.924 -10.329  -1.353
ATOM   4513  OD1 ASP C  33     -45.662  -9.481  -1.899
ATOM   4514  OD2 ASP C  33     -45.298 -11.037  -0.394
ATOM   4515  N   SER C  34     -41.834  -7.836  -1.157
ATOM   4516  CA  SER C  34     -41.674  -6.711  -0.242
ATOM   4517  C   SER C  34     -41.767  -5.369  -0.964
ATOM   4518  O   SER C  34     -42.347  -4.416  -0.445
ATOM   4519  CB  SER C  34     -40.342  -6.813   0.505
ATOM   4520  OG  SER C  34     -39.247  -6.752  -0.393
ATOM   4521  N   PHE C  35     -41.193  -5.301  -2.160
ATOM   4522  CA  PHE C  35     -41.189  -4.065  -2.935
ATOM   4523  C   PHE C  35     -42.544  -3.813  -3.589
ATOM   4524  O   PHE C  35     -42.844  -2.693  -4.004
ATOM   4525  CB  PHE C  35     -40.085  -4.100  -3.995
ATOM   4526  CG  PHE C  35     -39.918  -2.806  -4.741
ATOM   4527  CD1 PHE C  35     -39.240  -1.742  -4.167
ATOM   4528  CD2 PHE C  35     -40.433  -2.654  -6.017
ATOM   4529  CE1 PHE C  35     -39.084  -0.551  -4.850
ATOM   4530  CE2 PHE C  35     -40.279  -1.465  -6.706
ATOM   4531  CZ  PHE C  35     -39.604  -0.413  -6.121
ATOM   4532  N   GLN C  36     -43.361  -4.858  -3.676
ATOM   4533  CA  GLN C  36     -44.689  -4.743  -4.270
ATOM   4534  C   GLN C  36     -45.724  -4.290  -3.244
ATOM   4535  O   GLN C  36     -46.908  -4.167  -3.557
ATOM   4536  CB  GLN C  36     -45.116  -6.072  -4.898
ATOM   4537  CG  GLN C  36     -44.281  -6.488  -6.099
ATOM   4538  CD  GLN C  36     -44.740  -7.801  -6.704
ATOM   4539  OE1 GLN C  36     -44.163  -8.284  -7.678
ATOM   4540  NE2 GLN C  36     -45.784  -8.386  -6.128
ATOM   4541  N   LYS C  37     -45.270  -4.044  -2.019
ATOM   4542  CA  LYS C  37     -46.156  -3.592  -0.952
ATOM   4543  C   LYS C  37     -45.924  -2.121  -0.626
ATOM   4544  O   LYS C  37     -46.338  -1.634   0.426
ATOM   4545  CB  LYS C  37     -45.964  -4.446   0.304
ATOM   4546  CG  LYS C  37     -46.289  -5.918   0.107
ATOM   4547  CD  LYS C  37     -46.093  -6.707   1.391
ATOM   4548  CE  LYS C  37     -46.418  -8.178   1.189
ATOM   4549  NZ  LYS C  37     -46.239  -8.966   2.440
ATOM   4550  N   PHE C  38     -45.259  -1.416  -1.537
ATOM   4551  CA  PHE C  38     -44.972   0.001  -1.349
ATOM   4552  C   PHE C  38     -45.614   0.853  -2.438
ATOM   4553  O   PHE C  38     -46.347   1.798  -2.147
ATOM   4554  CB  PHE C  38     -43.461   0.243  -1.315
ATOM   4555  CG  PHE C  38     -43.079   1.695  -1.356
ATOM   4556  CD1 PHE C  38     -43.121   2.469  -0.209
ATOM   4557  CD2 PHE C  38     -42.678   2.287  -2.543
ATOM   4558  CE1 PHE C  38     -42.770   3.806  -0.243
ATOM   4559  CE2 PHE C  38     -42.326   3.623  -2.584
ATOM   4560  CZ  PHE C  38     -42.373   4.383  -1.433
ATOM   4561  N   ILE C  39     -45.332   0.513  -3.692
ATOM   4562  CA  ILE C  39     -45.853   1.264  -4.829
ATOM   4563  C   ILE C  39     -47.374   1.368  -4.783
ATOM   4564  O   ILE C  39     -47.927   2.467  -4.731
ATOM   4565  CB  ILE C  39     -45.428   0.636  -6.173
ATOM   4566  CG1 ILE C  39     -43.943   0.890  -6.440
ATOM   4567  CG2 ILE C  39     -46.264   1.200  -7.311
ATOM   4568  CD1 ILE C  39     -43.009   0.152  -5.507
ATOM   4569  N   GLU C  40     -48.043   0.219  -4.801
ATOM   4570  CA  GLU C  40     -49.500   0.178  -4.756
ATOM   4571  C   GLU C  40     -50.101   1.007  -5.886
ATOM   4572  O   GLU C  40     -50.486   2.159  -5.687
ATOM   4573  CB  GLU C  40     -50.004   0.682  -3.402
ATOM   4574  CG  GLU C  40     -51.492   0.487  -3.177
ATOM   4575  CD  GLU C  40     -51.937   0.962  -1.809
ATOM   4576  OE1 GLU C  40     -51.269   1.852  -1.241
ATOM   4577  OE2 GLU C  40     -52.954   0.446  -1.301
ATOM   4578  N   GLN C  41     -50.178   0.413  -7.072
ATOM   4579  CA  GLN C  41     -50.675   1.116  -8.249
ATOM   4580  C   GLN C  41     -52.067   0.642  -8.655
ATOM   4581  O   GLN C  41     -53.018   1.423  -8.670
ATOM   4582  CB  GLN C  41     -49.703   0.948  -9.419
ATOM   4583  CG  GLN C  41     -50.155   1.619 -10.706
ATOM   4584  CD  GLN C  41     -49.177   1.412 -11.846
ATOM   4585  OE1 GLN C  41     -48.116   0.813 -11.668
ATOM   4586  NE2 GLN C  41     -49.530   1.907 -13.026
ATOM   4587  N   ASP C  42     -52.180  -0.641  -8.983
ATOM   4588  CA  ASP C  42     -53.443  -1.204  -9.451
ATOM   4589  C   ASP C  42     -54.094  -2.153  -8.440
ATOM   4590  O   ASP C  42     -55.281  -2.020  -8.145
ATOM   4591  CB  ASP C  42     -53.254  -1.908 -10.799
ATOM   4592  CG  ASP C  42     -54.566  -2.360 -11.411
ATOM   4593  OD1 ASP C  42     -55.630  -1.896 -10.951
ATOM   4594  OD2 ASP C  42     -54.531  -3.177 -12.355
ATOM   4595  N   PRO C  43     -53.320  -3.116  -7.909
ATOM   4596  CA  PRO C  43     -53.880  -4.088  -6.961
ATOM   4597  C   PRO C  43     -54.582  -3.424  -5.779
ATOM   4598  O   PRO C  43     -55.800  -3.247  -5.809
ATOM   4599  CB  PRO C  43     -52.644  -4.851  -6.477
ATOM   4600  CG  PRO C  43     -51.677  -4.739  -7.597
ATOM   4601  CD  PRO C  43     -51.895  -3.376  -8.183
ATOM   4602  N   GLU C  44     -53.819  -3.067  -4.751
ATOM   4603  CA  GLU C  44     -54.387  -2.455  -3.554
ATOM   4604  C   GLU C  44     -54.853  -1.027  -3.820
ATOM   4605  O   GLU C  44     -54.581  -0.462  -4.880
ATOM   4606  CB  GLU C  44     -53.376  -2.476  -2.404
ATOM   4607  CG  GLU C  44     -53.021  -3.870  -1.907
ATOM   4608  CD  GLU C  44     -52.121  -4.625  -2.866
ATOM   4609  OE1 GLU C  44     -51.404  -3.970  -3.652
ATOM   4610  OE2 GLU C  44     -52.127  -5.873  -2.832
ATOM   4611  N   GLY C  45     -55.557  -0.449  -2.852
ATOM   4612  CA  GLY C  45     -56.080   0.898  -2.986
ATOM   4613  C   GLY C  45     -55.282   1.925  -2.207
ATOM   4614  O   GLY C  45     -54.530   2.709  -2.786
ATOM   4615  N   GLN C  46     -55.448   1.922  -0.888
ATOM   4616  CA  GLN C  46     -54.749   2.869  -0.026
ATOM   4617  C   GLN C  46     -54.159   2.178   1.199
ATOM   4618  O   GLN C  46     -54.861   1.927   2.179
ATOM   4619  CB  GLN C  46     -55.691   3.993   0.409
ATOM   4620  CG  GLN C  46     -56.222   4.838  -0.738
ATOM   4621  CD  GLN C  46     -57.154   5.938  -0.269
ATOM   4622  OE1 GLN C  46     -57.418   6.077   0.925
ATOM   4623  NE2 GLN C  46     -57.657   6.728  -1.211
ATOM   4624  N   TYR C  47     -52.866   1.875   1.138
ATOM   4625  CA  TYR C  47     -52.179   1.214   2.242
ATOM   4626  C   TYR C  47     -50.714   1.630   2.324
ATOM   4627  O   TYR C  47     -50.336   2.447   3.164
ATOM   4628  CB  TYR C  47     -52.282  -0.308   2.108
ATOM   4629  CG  TYR C  47     -53.678  -0.852   2.309
ATOM   4630  CD1 TYR C  47     -54.516  -1.089   1.227
ATOM   4631  CD2 TYR C  47     -54.159  -1.132   3.582
ATOM   4632  CE1 TYR C  47     -55.792  -1.587   1.407
ATOM   4633  CE2 TYR C  47     -55.434  -1.630   3.771
ATOM   4634  CZ  TYR C  47     -56.246  -1.856   2.680
ATOM   4635  OH  TYR C  47     -57.516  -2.352   2.865
ATOM   4636  N   GLY C  48     -49.894   1.062   1.445
ATOM   4637  CA  GLY C  48     -48.467   1.326   1.447
ATOM   4638  C   GLY C  48     -48.111   2.758   1.101
ATOM   4639  O   GLY C  48     -47.760   3.549   1.977
ATOM   4640  N   LEU C  49     -48.199   3.092  -0.183
ATOM   4641  CA  LEU C  49     -47.838   4.423  -0.658
ATOM   4642  C   LEU C  49     -48.697   5.507  -0.015
ATOM   4643  O   LEU C  49     -48.233   6.624   0.214
ATOM   4644  CB  LEU C  49     -47.954   4.497  -2.182
ATOM   4645  CG  LEU C  49     -47.511   5.809  -2.833
ATOM   4646  CD1 LEU C  49     -46.075   6.138  -2.455
ATOM   4647  CD2 LEU C  49     -47.670   5.740  -4.344
ATOM   4648  N   GLU C  50     -49.949   5.171   0.274
ATOM   4649  CA  GLU C  50     -50.878   6.124   0.871
ATOM   4650  C   GLU C  50     -50.408   6.562   2.255
ATOM   4651  O   GLU C  50     -50.687   7.679   2.691
ATOM   4652  CB  GLU C  50     -52.282   5.521   0.958
ATOM   4653  CG  GLU C  50     -53.364   6.519   1.341
ATOM   4654  CD  GLU C  50     -53.609   7.556   0.261
ATOM   4655  OE1 GLU C  50     -53.129   7.360  -0.875
ATOM   4656  OE2 GLU C  50     -54.284   8.567   0.549
ATOM   4657  N   ALA C  51     -49.691   5.677   2.939
ATOM   4658  CA  ALA C  51     -49.180   5.971   4.273
ATOM   4659  C   ALA C  51     -48.101   7.048   4.227
ATOM   4660  O   ALA C  51     -47.865   7.746   5.213
ATOM   4661  CB  ALA C  51     -48.642   4.707   4.926
ATOM   4662  N   ALA C  52     -47.449   7.178   3.076
ATOM   4663  CA  ALA C  52     -46.393   8.168   2.901
ATOM   4664  C   ALA C  52     -46.970   9.572   2.752
ATOM   4665  O   ALA C  52     -46.321  10.559   3.098
ATOM   4666  CB  ALA C  52     -45.530   7.817   1.698
ATOM   4667  N   PHE C  53     -48.192   9.654   2.236
ATOM   4668  CA  PHE C  53     -48.857  10.938   2.045
ATOM   4669  C   PHE C  53     -49.634  11.351   3.291
ATOM   4670  O   PHE C  53     -50.144  12.468   3.373
ATOM   4671  CB  PHE C  53     -49.790  10.886   0.834
ATOM   4672  CG  PHE C  53     -49.078  10.679  -0.472
ATOM   4673  CD1 PHE C  53     -48.588  11.758  -1.188
ATOM   4674  CD2 PHE C  53     -48.898   9.405  -0.984
ATOM   4675  CE1 PHE C  53     -47.932  11.571  -2.390
ATOM   4676  CE2 PHE C  53     -48.243   9.211  -2.185
ATOM   4677  CZ  PHE C  53     -47.759  10.296  -2.889
ATOM   4678  N   ARG C  54     -49.721  10.444   4.258
ATOM   4679  CA  ARG C  54     -50.419  10.721   5.508
ATOM   4680  C   ARG C  54     -49.489  11.366   6.530
ATOM   4681  O   ARG C  54     -49.941  11.927   7.528
ATOM   4682  CB  ARG C  54     -51.026   9.438   6.081
ATOM   4683  CG  ARG C  54     -52.235   8.929   5.313
ATOM   4684  CD  ARG C  54     -53.390   9.914   5.391
ATOM   4685  NE  ARG C  54     -54.565   9.446   4.662
ATOM   4686  CZ  ARG C  54     -54.834   9.758   3.399
ATOM   4687  NH1 ARG C  54     -54.010  10.543   2.718
ATOM   4688  NH2 ARG C  54     -55.927   9.287   2.816
ATOM   4689  N   SER C  55     -48.187  11.283   6.274
ATOM   4690  CA  SER C  55     -47.192  11.873   7.161
ATOM   4691  C   SER C  55     -46.915  13.324   6.783
ATOM   4692  O   SER C  55     -46.878  14.205   7.643
ATOM   4693  CB  SER C  55     -45.895  11.062   7.129
ATOM   4694  OG  SER C  55     -45.361  11.005   5.818
ATOM   4695  N   VAL C  56     -46.719  13.565   5.491
ATOM   4696  CA  VAL C  56     -46.462  14.911   4.991
ATOM   4697  C   VAL C  56     -47.731  15.758   5.005
ATOM   4698  O   VAL C  56     -47.727  16.892   5.485
ATOM   4699  CB  VAL C  56     -45.877  14.882   3.565
ATOM   4700  CG1 VAL C  56     -46.601  13.850   2.712
ATOM   4701  CG2 VAL C  56     -45.950  16.263   2.930
ATOM   4702  N   PHE C  57     -48.816  15.200   4.478
ATOM   4703  CA  PHE C  57     -50.098  15.893   4.449
ATOM   4704  C   PHE C  57     -50.927  15.556   5.685
ATOM   4705  O   PHE C  57     -50.784  14.474   6.255
ATOM   4706  CB  PHE C  57     -50.875  15.534   3.180
ATOM   4707  CG  PHE C  57     -50.228  16.020   1.914
ATOM   4708  CD1 PHE C  57     -50.442  17.312   1.464
ATOM   4709  CD2 PHE C  57     -49.410  15.185   1.173
ATOM   4710  CE1 PHE C  57     -49.849  17.763   0.299
ATOM   4711  CE2 PHE C  57     -48.814  15.629   0.008
ATOM   4712  CZ  PHE C  57     -49.035  16.920  -0.429
ATOM   4713  N   PRO C  58     -51.802  16.484   6.102
ATOM   4714  CA  PRO C  58     -51.983  17.795   5.469
ATOM   4715  C   PRO C  58     -50.888  18.780   5.868
ATOM   4716  O   PRO C  58     -50.855  19.226   7.015
ATOM   4717  CB  PRO C  58     -53.333  18.273   6.025
ATOM   4718  CG  PRO C  58     -53.954  17.069   6.683
ATOM   4719  CD  PRO C  58     -52.805  16.246   7.150
ATOM   4720  N   ILE C  59     -50.005  19.112   4.931
ATOM   4721  CA  ILE C  59     -48.957  20.093   5.188
ATOM   4722  C   ILE C  59     -49.570  21.468   5.439
ATOM   4723  O   ILE C  59     -50.212  22.042   4.560
ATOM   4724  CB  ILE C  59     -47.951  20.171   4.022
ATOM   4725  CG1 ILE C  59     -46.979  21.334   4.232
ATOM   4726  CG2 ILE C  59     -48.677  20.310   2.692
ATOM   4727  CD1 ILE C  59     -46.129  21.203   5.478
ATOM   4728  N   GLN C  60     -49.372  21.989   6.645
ATOM   4729  CA  GLN C  60     -49.985  23.253   7.034
ATOM   4730  C   GLN C  60     -48.957  24.341   7.330
ATOM   4731  O   GLN C  60     -48.262  24.295   8.345
ATOM   4732  CB  GLN C  60     -50.898  23.053   8.247
ATOM   4733  CG  GLN C  60     -51.545  24.331   8.758
ATOM   4734  CD  GLN C  60     -52.538  24.921   7.775
ATOM   4735  OE1 GLN C  60     -52.862  26.107   7.839
ATOM   4736  NE2 GLN C  60     -53.027  24.094   6.857
ATOM   4737  N   SER C  61     -48.868  25.318   6.433
ATOM   4738  CA  SER C  61     -48.025  26.485   6.648
ATOM   4739  C   SER C  61     -48.899  27.659   7.070
ATOM   4740  O   SER C  61     -48.939  28.691   6.400
ATOM   4741  CB  SER C  61     -47.248  26.831   5.377
ATOM   4742  OG  SER C  61     -46.393  27.942   5.588
ATOM   4743  N   TYR C  62     -49.601  27.486   8.186
ATOM   4744  CA  TYR C  62     -50.563  28.474   8.663
ATOM   4745  C   TYR C  62     -49.967  29.876   8.740
ATOM   4746  O   TYR C  62     -49.123  30.159   9.590
ATOM   4747  CB  TYR C  62     -51.117  28.062  10.029
ATOM   4748  CG  TYR C  62     -52.394  28.776  10.412
ATOM   4749  CD1 TYR C  62     -52.361  29.966  11.127
ATOM   4750  CD2 TYR C  62     -53.633  28.259  10.057
ATOM   4751  CE1 TYR C  62     -53.527  30.620  11.478
ATOM   4752  CE2 TYR C  62     -54.804  28.906  10.403
ATOM   4753  CZ  TYR C  62     -54.745  30.086  11.113
ATOM   4754  OH  TYR C  62     -55.908  30.734  11.460
ATOM   4755  N   SER C  63     -50.415  30.748   7.843
ATOM   4756  CA  SER C  63     -49.964  32.133   7.821
ATOM   4757  C   SER C  63     -51.151  33.072   7.637
ATOM   4758  O   SER C  63     -50.985  34.243   7.297
ATOM   4759  CB  SER C  63     -48.942  32.348   6.703
ATOM   4760  OG  SER C  63     -49.501  32.050   5.436
ATOM   4761  N   GLY C  64     -52.349  32.545   7.865
ATOM   4762  CA  GLY C  64     -53.570  33.315   7.717
ATOM   4763  C   GLY C  64     -54.765  32.426   7.433
ATOM   4764  O   GLY C  64     -55.456  31.986   8.352
ATOM   4765  N   ASN C  65     -55.008  32.161   6.154
ATOM   4766  CA  ASN C  65     -56.108  31.296   5.744
ATOM   4767  C   ASN C  65     -55.722  30.415   4.560
ATOM   4768  O   ASN C  65     -56.364  30.451   3.510
ATOM   4769  CB  ASN C  65     -57.348  32.126   5.406
ATOM   4770  CG  ASN C  65     -58.583  31.271   5.192
ATOM   4771  OD1 ASN C  65     -58.581  30.074   5.479
ATOM   4772  ND2 ASN C  65     -59.647  31.884   4.686
ATOM   4773  N   SER C  66     -54.667  29.627   4.737
ATOM   4774  CA  SER C  66     -54.187  28.738   3.686
ATOM   4775  C   SER C  66     -54.112  27.298   4.183
ATOM   4776  O   SER C  66     -53.621  27.036   5.281
ATOM   4777  CB  SER C  66     -52.817  29.195   3.183
ATOM   4778  OG  SER C  66     -52.334  28.337   2.163
ATOM   4779  N   GLU C  67     -54.600  26.368   3.369
ATOM   4780  CA  GLU C  67     -54.604  24.957   3.737
ATOM   4781  C   GLU C  67     -54.481  24.059   2.511
ATOM   4782  O   GLU C  67     -55.150  24.276   1.501
ATOM   4783  CB  GLU C  67     -55.876  24.612   4.516
ATOM   4784  CG  GLU C  67     -55.965  23.158   4.948
ATOM   4785  CD  GLU C  67     -57.237  22.856   5.716
ATOM   4786  OE1 GLU C  67     -58.064  23.777   5.884
ATOM   4787  OE2 GLU C  67     -57.409  21.698   6.150
ATOM   4788  N   LEU C  68     -53.622  23.050   2.607
ATOM   4789  CA  LEU C  68     -53.419  22.106   1.515
ATOM   4790  C   LEU C  68     -53.789  20.689   1.943
ATOM   4791  O   LEU C  68     -53.157  20.114   2.829
ATOM   4792  CB  LEU C  68     -51.968  22.149   1.031
ATOM   4793  CG  LEU C  68     -51.621  21.239  -0.149
ATOM   4794  CD1 LEU C  68     -52.532  21.526  -1.332
ATOM   4795  CD2 LEU C  68     -50.160  21.400  -0.541
ATOM   4796  N   GLN C  69     -54.816  20.133   1.308
ATOM   4797  CA  GLN C  69     -55.290  18.795   1.644
ATOM   4798  C   GLN C  69     -54.984  17.795   0.533
ATOM   4799  O   GLN C  69     -55.095  18.114  -0.651
ATOM   4800  CB  GLN C  69     -56.793  18.818   1.932
ATOM   4801  CG  GLN C  69     -57.373  17.469   2.329
ATOM   4802  CD  GLN C  69     -56.838  16.970   3.658
ATOM   4803  OE1 GLN C  69     -56.207  17.715   4.407
ATOM   4804  NE2 GLN C  69     -57.092  15.701   3.958
ATOM   4805  N   TYR C  70     -54.600  16.585   0.924
ATOM   4806  CA  TYR C  70     -54.295  15.528  -0.033
ATOM   4807  C   TYR C  70     -55.528  14.677  -0.319
ATOM   4808  O   TYR C  70     -56.345  14.434   0.570
ATOM   4809  CB  TYR C  70     -53.157  14.648   0.488
ATOM   4810  CG  TYR C  70     -52.829  13.472  -0.403
ATOM   4811  CD1 TYR C  70     -51.996  13.620  -1.503
ATOM   4812  CD2 TYR C  70     -53.350  12.211  -0.141
ATOM   4813  CE1 TYR C  70     -51.692  12.547  -2.320
ATOM   4814  CE2 TYR C  70     -53.052  11.133  -0.952
ATOM   4815  CZ  TYR C  70     -52.223  11.306  -2.039
ATOM   4816  OH  TYR C  70     -51.924  10.235  -2.849
ATOM   4817  N   VAL C  71     -55.658  14.227  -1.563
ATOM   4818  CA  VAL C  71     -56.795  13.407  -1.965
ATOM   4819  C   VAL C  71     -56.354  11.998  -2.351
ATOM   4820  O   VAL C  71     -56.552  11.047  -1.595
ATOM   4821  CB  VAL C  71     -57.559  14.039  -3.144
ATOM   4822  CG1 VAL C  71     -58.750  13.175  -3.528
ATOM   4823  CG2 VAL C  71     -58.007  15.448  -2.791
ATOM   4824  N   SER C  72     -55.755  11.872  -3.531
ATOM   4825  CA  SER C  72     -55.296  10.578  -4.022
ATOM   4826  C   SER C  72     -54.077  10.728  -4.927
ATOM   4827  O   SER C  72     -53.641  11.842  -5.218
ATOM   4828  CB  SER C  72     -56.420   9.859  -4.770
ATOM   4829  OG  SER C  72     -57.531   9.627  -3.922
ATOM   4830  N   TYR C  73     -53.534   9.599  -5.370
ATOM   4831  CA  TYR C  73     -52.364   9.598  -6.240
ATOM   4832  C   TYR C  73     -52.726   9.142  -7.650
ATOM   4833  O   TYR C  73     -53.896   8.909  -7.955
ATOM   4834  CB  TYR C  73     -51.269   8.699  -5.663
ATOM   4835  CG  TYR C  73     -51.699   7.263  -5.469
ATOM   4836  CD1 TYR C  73     -52.293   6.849  -4.285
ATOM   4837  CD2 TYR C  73     -51.511   6.320  -6.472
ATOM   4838  CE1 TYR C  73     -52.689   5.538  -4.104
ATOM   4839  CE2 TYR C  73     -51.903   5.007  -6.300
ATOM   4840  CZ  TYR C  73     -52.491   4.621  -5.114
ATOM   4841  OH  TYR C  73     -52.883   3.314  -4.939
ATOM   4842  N   ARG C  74     -51.714   9.013  -8.502
ATOM   4843  CA  ARG C  74     -51.922   8.592  -9.883
ATOM   4844  C   ARG C  74     -50.600   8.229 -10.552
ATOM   4845  O   ARG C  74     -49.599   8.928 -10.389
ATOM   4846  CB  ARG C  74     -52.625   9.693 -10.679
ATOM   4847  CG  ARG C  74     -52.876   9.345 -12.137
ATOM   4848  CD  ARG C  74     -53.820   8.161 -12.267
ATOM   4849  NE  ARG C  74     -55.128   8.439 -11.681
ATOM   4850  CZ  ARG C  74     -56.146   8.976 -12.346
ATOM   4851  NH1 ARG C  74     -56.010   9.295 -13.626
ATOM   4852  NH2 ARG C  74     -57.300   9.194 -11.731
ATOM   4853  N   LEU C  75     -50.602   7.134 -11.303
ATOM   4854  CA  LEU C  75     -49.411   6.696 -12.020
ATOM   4855  C   LEU C  75     -49.727   6.492 -13.498
ATOM   4856  O   LEU C  75     -50.272   5.460 -13.890
ATOM   4857  CB  LEU C  75     -48.859   5.405 -11.407
ATOM   4858  CG  LEU C  75     -47.412   5.024 -11.736
ATOM   4859  CD1 LEU C  75     -46.889   3.998 -10.741
ATOM   4860  CD2 LEU C  75     -47.278   4.509 -13.163
ATOM   4861  N   GLY C  76     -49.385   7.485 -14.314
ATOM   4862  CA  GLY C  76     -49.658   7.431 -15.738
ATOM   4863  C   GLY C  76     -48.498   6.883 -16.547
ATOM   4864  O   GLY C  76     -47.904   5.866 -16.189
ATOM   4865  N   GLU C  77     -48.177   7.562 -17.643
ATOM   4866  CA  GLU C  77     -47.100   7.132 -18.527
ATOM   4867  C   GLU C  77     -45.764   7.744 -18.117
ATOM   4868  O   GLU C  77     -45.724   8.844 -17.564
ATOM   4869  CB  GLU C  77     -47.420   7.492 -19.980
ATOM   4870  CG  GLU C  77     -47.497   8.987 -20.255
ATOM   4871  CD  GLU C  77     -48.756   9.622 -19.699
ATOM   4872  OE1 GLU C  77     -49.755   8.897 -19.504
ATOM   4873  OE2 GLU C  77     -48.750  10.848 -19.460
ATOM   4874  N   PRO C  78     -44.663   7.027 -18.387
ATOM   4875  CA  PRO C  78     -43.307   7.487 -18.069
ATOM   4876  C   PRO C  78     -42.938   8.758 -18.828
ATOM   4877  O   PRO C  78     -43.782   9.336 -19.514
ATOM   4878  CB  PRO C  78     -42.424   6.324 -18.538
ATOM   4879  CG  PRO C  78     -43.327   5.138 -18.560
ATOM   4880  CD  PRO C  78     -44.664   5.672 -18.964
ATOM   4881  N   VAL C  79     -41.685   9.182 -18.703
ATOM   4882  CA  VAL C  79     -41.216  10.392 -19.370
ATOM   4883  C   VAL C  79     -41.156  10.221 -20.886
ATOM   4884  O   VAL C  79     -41.713  11.027 -21.631
ATOM   4885  CB  VAL C  79     -39.833  10.831 -18.842
ATOM   4886  CG1 VAL C  79     -39.971  11.491 -17.479
ATOM   4887  CG2 VAL C  79     -38.884   9.643 -18.774
ATOM   4888  N   PHE C  80     -40.481   9.168 -21.336
ATOM   4889  CA  PHE C  80     -40.349   8.899 -22.763
ATOM   4890  C   PHE C  80     -40.263   7.403 -23.040
ATOM   4891  O   PHE C  80     -40.889   6.596 -22.353
ATOM   4892  CB  PHE C  80     -39.117   9.606 -23.332
ATOM   4893  CG  PHE C  80     -39.180  11.103 -23.240
ATOM   4894  CD1 PHE C  80     -38.542  11.776 -22.211
ATOM   4895  CD2 PHE C  80     -39.880  11.839 -24.181
ATOM   4896  CE1 PHE C  80     -38.600  13.154 -22.123
ATOM   4897  CE2 PHE C  80     -39.942  13.217 -24.099
ATOM   4898  CZ  PHE C  80     -39.301  13.875 -23.069
ATOM   4899  N   ASP C  81     -39.483   7.042 -24.054
ATOM   4900  CA  ASP C  81     -39.300   5.646 -24.427
ATOM   4901  C   ASP C  81     -38.428   4.925 -23.404
ATOM   4902  O   ASP C  81     -37.734   5.561 -22.611
ATOM   4903  CB  ASP C  81     -38.673   5.546 -25.819
ATOM   4904  CG  ASP C  81     -38.668   4.129 -26.357
ATOM   4905  OD1 ASP C  81     -37.794   3.813 -27.192
ATOM   4906  OD2 ASP C  81     -39.535   3.330 -25.945
ATOM   4907  N   VAL C  82     -38.468   3.597 -23.425
ATOM   4908  CA  VAL C  82     -37.685   2.792 -22.497
ATOM   4909  C   VAL C  82     -36.271   2.558 -23.019
ATOM   4910  O   VAL C  82     -35.294   2.725 -22.289
ATOM   4911  CB  VAL C  82     -38.355   1.431 -22.228
ATOM   4912  CG1 VAL C  82     -37.507   0.601 -21.278
ATOM   4913  CG2 VAL C  82     -39.754   1.631 -21.668
ATOM   4914  N   GLN C  83     -36.168   2.172 -24.287
ATOM   4915  CA  GLN C  83     -34.872   1.908 -24.901
ATOM   4916  C   GLN C  83     -34.220   3.194 -25.396
ATOM   4917  O   GLN C  83     -34.099   3.415 -26.601
ATOM   4918  CB  GLN C  83     -35.012   0.912 -26.056
ATOM   4919  CG  GLN C  83     -35.527  -0.458 -25.643
ATOM   4920  CD  GLN C  83     -37.022  -0.472 -25.395
ATOM   4921  OE1 GLN C  83     -37.529  -1.295 -24.631
ATOM   4922  NE2 GLN C  83     -37.738   0.441 -26.040
ATOM   4923  N   GLU C  84     -33.802   4.038 -24.459
ATOM   4924  CA  GLU C  84     -33.160   5.303 -24.800
ATOM   4925  C   GLU C  84     -32.445   5.907 -23.596
ATOM   4926  O   GLU C  84     -31.615   6.804 -23.741
ATOM   4927  CB  GLU C  84     -34.186   6.291 -25.365
ATOM   4928  CG  GLU C  84     -35.361   6.578 -24.441
ATOM   4929  CD  GLU C  84     -35.024   7.583 -23.356
ATOM   4930  OE1 GLU C  84     -34.039   8.332 -23.522
ATOM   4931  OE2 GLU C  84     -35.749   7.627 -22.339
ATOM   4932  N   CYS C  85     -32.771   5.409 -22.408
ATOM   4933  CA  CYS C  85     -32.163   5.903 -21.177
ATOM   4934  C   CYS C  85     -30.976   5.042 -20.754
ATOM   4935  O   CYS C  85     -30.450   5.194 -19.652
ATOM   4936  CB  CYS C  85     -33.199   5.962 -20.052
ATOM   4937  SG  CYS C  85     -33.971   4.376 -19.659
ATOM   4938  N   GLN C  86     -30.559   4.140 -21.636
ATOM   4939  CA  GLN C  86     -29.430   3.262 -21.355
ATOM   4940  C   GLN C  86     -28.160   3.747 -22.049
ATOM   4941  O   GLN C  86     -27.058   3.306 -21.725
ATOM   4942  CB  GLN C  86     -29.744   1.823 -21.774
ATOM   4943  CG  GLN C  86     -30.813   1.141 -20.930
ATOM   4944  CD  GLN C  86     -32.218   1.598 -21.274
ATOM   4945  OE1 GLN C  86     -33.142   1.456 -20.474
ATOM   4946  NE2 GLN C  86     -32.385   2.148 -22.471
ATOM   4947  N   ILE C  87     -28.323   4.657 -23.003
ATOM   4948  CA  ILE C  87     -27.192   5.192 -23.753
ATOM   4949  C   ILE C  87     -26.906   6.648 -23.397
ATOM   4950  O   ILE C  87     -26.174   7.339 -24.107
ATOM   4951  CB  ILE C  87     -27.409   5.060 -25.276
ATOM   4952  CG1 ILE C  87     -28.820   5.512 -25.664
ATOM   4953  CG2 ILE C  87     -27.183   3.625 -25.722
ATOM   4954  CD1 ILE C  87     -29.008   7.014 -25.694
ATOM   4955  N   ARG C  88     -27.486   7.109 -22.293
ATOM   4956  CA  ARG C  88     -27.300   8.486 -21.849
ATOM   4957  C   ARG C  88     -27.121   8.567 -20.337
ATOM   4958  O   ARG C  88     -26.611   9.560 -19.816
ATOM   4959  CB  ARG C  88     -28.482   9.353 -22.287
ATOM   4960  CG  ARG C  88     -29.834   8.842 -21.817
ATOM   4961  CD  ARG C  88     -30.968   9.725 -22.316
ATOM   4962  NE  ARG C  88     -31.043   9.754 -23.775
ATOM   4963  CZ  ARG C  88     -30.525  10.716 -24.532
ATOM   4964  NH1 ARG C  88     -29.893  11.737 -23.971
ATOM   4965  NH2 ARG C  88     -30.642  10.658 -25.852
ATOM   4966  N   GLY C  89     -27.542   7.519 -19.637
ATOM   4967  CA  GLY C  89     -27.422   7.470 -18.192
ATOM   4968  C   GLY C  89     -28.590   8.130 -17.486
ATOM   4969  O   GLY C  89     -28.418   9.116 -16.770
ATOM   4970  N   VAL C  90     -29.784   7.584 -17.691
ATOM   4971  CA  VAL C  90     -30.988   8.115 -17.062
ATOM   4972  C   VAL C  90     -31.768   7.016 -16.349
ATOM   4973  O   VAL C  90     -32.091   5.986 -16.941
ATOM   4974  CB  VAL C  90     -31.907   8.805 -18.089
ATOM   4975  CG1 VAL C  90     -33.231   9.185 -17.445
ATOM   4976  CG2 VAL C  90     -31.221  10.029 -18.676
ATOM   4977  N   THR C  91     -32.067   7.243 -15.074
ATOM   4978  CA  THR C  91     -32.808   6.275 -14.275
ATOM   4979  C   THR C  91     -34.244   6.135 -14.768
ATOM   4980  O   THR C  91     -35.053   7.049 -14.615
ATOM   4981  CB  THR C  91     -32.826   6.671 -12.786
ATOM   4982  OG1 THR C  91     -31.482   6.749 -12.293
ATOM   4983  CG2 THR C  91     -33.603   5.648 -11.971
ATOM   4984  N   TYR C  92     -34.553   4.986 -15.360
ATOM   4985  CA  TYR C  92     -35.898   4.718 -15.853
ATOM   4986  C   TYR C  92     -36.907   4.720 -14.711
ATOM   4987  O   TYR C  92     -36.825   3.901 -13.796
ATOM   4988  CB  TYR C  92     -35.944   3.380 -16.593
ATOM   4989  CG  TYR C  92     -37.337   2.948 -16.992
ATOM   4990  CD1 TYR C  92     -37.944   3.459 -18.131
ATOM   4991  CD2 TYR C  92     -38.045   2.029 -16.228
ATOM   4992  CE1 TYR C  92     -39.217   3.067 -18.499
ATOM   4993  CE2 TYR C  92     -39.318   1.631 -16.588
ATOM   4994  CZ  TYR C  92     -39.899   2.153 -17.724
ATOM   4995  OH  TYR C  92     -41.167   1.760 -18.087
ATOM   4996  N   SER C  93     -37.859   5.646 -14.770
ATOM   4997  CA  SER C  93     -38.873   5.767 -13.730
ATOM   4998  C   SER C  93     -40.193   6.273 -14.302
ATOM   4999  O   SER C  93     -40.341   6.415 -15.516
ATOM   5000  CB  SER C  93     -38.388   6.701 -12.620
ATOM   5001  OG  SER C  93     -37.131   6.285 -12.114
ATOM   5002  N   ALA C  94     -41.149   6.544 -13.419
ATOM   5003  CA  ALA C  94     -42.461   7.030 -13.834
ATOM   5004  C   ALA C  94     -42.989   8.088 -12.870
ATOM   5005  O   ALA C  94     -43.175   7.816 -11.684
ATOM   5006  CB  ALA C  94     -43.443   5.874 -13.945
ATOM   5007  N   PRO C  95     -43.230   9.304 -13.384
ATOM   5008  CA  PRO C  95     -43.733  10.429 -12.587
ATOM   5009  C   PRO C  95     -45.063  10.108 -11.912
ATOM   5010  O   PRO C  95     -45.778   9.209 -12.355
ATOM   5011  CB  PRO C  95     -43.927  11.535 -13.629
ATOM   5012  CG  PRO C  95     -43.000  11.179 -14.738
ATOM   5013  CD  PRO C  95     -42.996   9.682 -14.787
ATOM   5014  N   LEU C  96     -45.386  10.843 -10.852
ATOM   5015  CA  LEU C  96     -46.635  10.639 -10.127
ATOM   5016  C   LEU C  96     -47.528  11.873 -10.213
ATOM   5017  O   LEU C  96     -47.050  12.980 -10.459
ATOM   5018  CB  LEU C  96     -46.361  10.290  -8.661
ATOM   5019  CG  LEU C  96     -45.735   8.926  -8.356
ATOM   5020  CD1 LEU C  96     -44.277   8.882  -8.788
ATOM   5021  CD2 LEU C  96     -45.861   8.605  -6.875
ATOM   5022  N   ARG C  97     -48.826  11.674 -10.007
ATOM   5023  CA  ARG C  97     -49.788  12.768 -10.061
ATOM   5024  C   ARG C  97     -50.694  12.767  -8.833
ATOM   5025  O   ARG C  97     -51.428  11.809  -8.594
ATOM   5026  CB  ARG C  97     -50.632  12.678 -11.334
ATOM   5027  CG  ARG C  97     -49.826  12.747 -12.621
ATOM   5028  CD  ARG C  97     -50.724  12.619 -13.841
ATOM   5029  NE  ARG C  97     -49.967  12.694 -15.087
ATOM   5030  CZ  ARG C  97     -49.725  13.822 -15.747
ATOM   5031  NH1 ARG C  97     -50.181  14.977 -15.280
ATOM   5032  NH2 ARG C  97     -49.028  13.797 -16.874
ATOM   5033  N   VAL C  98     -50.638  13.846  -8.060
ATOM   5034  CA  VAL C  98     -51.453  13.967  -6.856
ATOM   5035  C   VAL C  98     -52.414  15.148  -6.953
ATOM   5036  O   VAL C  98     -52.197  16.075  -7.733
ATOM   5037  CB  VAL C  98     -50.580  14.126  -5.598
ATOM   5038  CG1 VAL C  98     -49.748  12.873  -5.369
ATOM   5039  CG2 VAL C  98     -49.687  15.351  -5.722
ATOM   5040  N   LYS C  99     -53.478  15.106  -6.157
ATOM   5041  CA  LYS C  99     -54.477  16.168  -6.158
ATOM   5042  C   LYS C  99     -54.243  17.149  -5.014
ATOM   5043  O   LYS C  99     -54.057  16.746  -3.866
ATOM   5044  CB  LYS C  99     -55.886  15.578  -6.065
ATOM   5045  CG  LYS C  99     -56.245  14.645  -7.211
ATOM   5046  CD  LYS C  99     -57.655  14.099  -7.057
ATOM   5047  CE  LYS C  99     -58.014  13.166  -8.202
ATOM   5048  NZ  LYS C  99     -57.957  13.856  -9.520
ATOM   5049  N   LEU C 100     -54.254  18.439  -5.336
ATOM   5050  CA  LEU C 100     -54.038  19.479  -4.337
ATOM   5051  C   LEU C 100     -55.268  20.370  -4.190
ATOM   5052  O   LEU C 100     -55.942  20.682  -5.172
ATOM   5053  CB  LEU C 100     -52.815  20.329  -4.694
ATOM   5054  CG  LEU C 100     -51.437  19.670  -4.591
ATOM   5055  CD1 LEU C 100     -51.229  18.658  -5.707
ATOM   5056  CD2 LEU C 100     -50.341  20.725  -4.619
ATOM   5057  N   ARG C 101     -55.553  20.776  -2.957
ATOM   5058  CA  ARG C 101     -56.691  21.644  -2.678
ATOM   5059  C   ARG C 101     -56.285  22.804  -1.777
ATOM   5060  O   ARG C 101     -56.354  22.705  -0.552
ATOM   5061  CB  ARG C 101     -57.827  20.848  -2.031
ATOM   5062  CG  ARG C 101     -58.369  19.723  -2.898
ATOM   5063  CD  ARG C 101     -59.493  18.971  -2.201
ATOM   5064  NE  ARG C 101     -60.647  19.826  -1.937
ATOM   5065  CZ  ARG C 101     -60.895  20.411  -0.769
ATOM   5066  NH1 ARG C 101     -60.068  20.233   0.252
ATOM   5067  NH2 ARG C 101     -61.970  21.172  -0.621
ATOM   5068  N   LEU C 102     -55.860  23.904  -2.391
ATOM   5069  CA  LEU C 102     -55.423  25.078  -1.645
ATOM   5070  C   LEU C 102     -56.542  26.108  -1.533
ATOM   5071  O   LEU C 102     -57.387  26.220  -2.421
ATOM   5072  CB  LEU C 102     -54.194  25.704  -2.307
ATOM   5073  CG  LEU C 102     -53.498  26.824  -1.531
ATOM   5074  CD1 LEU C 102     -53.041  26.324  -0.170
ATOM   5075  CD2 LEU C 102     -52.326  27.378  -2.324
ATOM   5076  N   VAL C 103     -56.542  26.859  -0.436
ATOM   5077  CA  VAL C 103     -57.560  27.877  -0.205
ATOM   5078  C   VAL C 103     -56.933  29.242   0.071
ATOM   5079  O   VAL C 103     -55.944  29.346   0.797
ATOM   5080  CB  VAL C 103     -58.489  27.492   0.965
ATOM   5081  CG1 VAL C 103     -57.678  27.224   2.224
ATOM   5082  CG2 VAL C 103     -59.524  28.581   1.207
ATOM   5083  N   ILE C 104     -57.513  30.283  -0.517
ATOM   5084  CA  ILE C 104     -57.020  31.643  -0.333
ATOM   5085  C   ILE C 104     -57.799  32.350   0.773
ATOM   5086  O   ILE C 104     -58.919  31.958   1.101
ATOM   5087  CB  ILE C 104     -57.125  32.458  -1.639
ATOM   5088  CG1 ILE C 104     -56.614  31.635  -2.823
ATOM   5089  CG2 ILE C 104     -56.354  33.765  -1.523
ATOM   5090  CD1 ILE C 104     -55.164  31.222  -2.701
ATOM   5091  N   TYR C 105     -57.199  33.389   1.346
ATOM   5092  CA  TYR C 105     -57.826  34.140   2.429
ATOM   5093  C   TYR C 105     -59.191  34.688   2.023
ATOM   5094  O   TYR C 105     -60.075  34.859   2.863
ATOM   5095  CB  TYR C 105     -56.915  35.283   2.884
ATOM   5096  CG  TYR C 105     -57.430  36.034   4.092
ATOM   5097  CD1 TYR C 105     -57.118  35.616   5.378
ATOM   5098  CD2 TYR C 105     -58.228  37.161   3.945
ATOM   5099  CE1 TYR C 105     -57.586  36.298   6.485
ATOM   5100  CE2 TYR C 105     -58.700  37.851   5.046
ATOM   5101  CZ  TYR C 105     -58.376  37.415   6.313
ATOM   5102  OH  TYR C 105     -58.844  38.097   7.413
ATOM   5103  N   GLU C 106     -59.358  34.960   0.733
ATOM   5104  CA  GLU C 106     -60.618  35.485   0.219
ATOM   5105  C   GLU C 106     -61.635  34.369   0.000
ATOM   5106  O   GLU C 106     -62.478  34.451  -0.893
ATOM   5107  CB  GLU C 106     -60.388  36.250  -1.087
ATOM   5108  CG  GLU C 106     -59.442  37.434  -0.957
ATOM   5109  CD  GLU C 106     -60.005  38.541  -0.085
ATOM   5110  OE1 GLU C 106     -61.226  38.533   0.177
ATOM   5111  OE2 GLU C 106     -59.225  39.422   0.335
ATOM   5112  N   ARG C 107     -61.549  33.329   0.824
ATOM   5113  CA  ARG C 107     -62.448  32.184   0.727
ATOM   5114  C   ARG C 107     -62.461  31.605  -0.685
ATOM   5115  O   ARG C 107     -63.407  31.813  -1.445
ATOM   5116  CB  ARG C 107     -63.866  32.570   1.158
ATOM   5117  CG  ARG C 107     -64.828  31.395   1.257
ATOM   5118  CD  ARG C 107     -66.198  31.839   1.744
ATOM   5119  NE  ARG C 107     -67.124  30.716   1.868
ATOM   5120  CZ  ARG C 107     -68.379  30.824   2.292
ATOM   5121  NH1 ARG C 107     -68.865  32.009   2.636
ATOM   5122  NH2 ARG C 107     -69.148  29.747   2.373
ATOM   5123  N   GLU C 108     -61.401  30.881  -1.030
ATOM   5124  CA  GLU C 108     -61.293  30.258  -2.344
ATOM   5125  C   GLU C 108     -60.875  28.797  -2.213
ATOM   5126  O   GLU C 108     -59.733  28.438  -2.499
ATOM   5127  CB  GLU C 108     -60.295  31.020  -3.219
ATOM   5128  CG  GLU C 108     -60.219  30.524  -4.655
ATOM   5129  CD  GLU C 108     -59.289  31.360  -5.513
ATOM   5130  OE1 GLU C 108     -58.797  32.398  -5.022
ATOM   5131  OE2 GLU C 108     -59.053  30.982  -6.679
ATOM   5132  N   ALA C 109     -61.809  27.958  -1.776
ATOM   5133  CA  ALA C 109     -61.541  26.536  -1.601
ATOM   5134  C   ALA C 109     -62.221  25.710  -2.687
ATOM   5135  O   ALA C 109     -63.379  25.953  -3.025
ATOM   5136  CB  ALA C 109     -61.993  26.078  -0.222
ATOM   5137  N   PRO C 110     -61.494  24.729  -3.241
ATOM   5138  CA  PRO C 110     -62.007  23.845  -4.293
ATOM   5139  C   PRO C 110     -63.262  23.101  -3.850
ATOM   5140  O   PRO C 110     -63.169  22.133  -3.095
ATOM   5141  CB  PRO C 110     -60.859  22.854  -4.506
ATOM   5142  CG  PRO C 110     -59.642  23.579  -4.048
ATOM   5143  CD  PRO C 110     -60.093  24.427  -2.899
ATOM   5144  N   GLU C 111     -64.421  23.551  -4.318
ATOM   5145  CA  GLU C 111     -65.687  22.919  -3.966
ATOM   5146  C   GLU C 111     -66.794  23.314  -4.938
ATOM   5147  O   GLU C 111     -67.826  22.647  -5.022
ATOM   5148  CB  GLU C 111     -66.089  23.285  -2.535
ATOM   5149  CG  GLU C 111     -66.288  24.775  -2.307
ATOM   5150  CD  GLU C 111     -66.686  25.098  -0.880
ATOM   5151  OE1 GLU C 111     -66.795  24.158  -0.065
ATOM   5152  OE2 GLU C 111     -66.890  26.291  -0.574
ATOM   5153  N   GLY C 112     -66.573  24.400  -5.672
ATOM   5154  CA  GLY C 112     -67.549  24.884  -6.629
ATOM   5155  C   GLY C 112     -66.963  25.080  -8.014
ATOM   5156  O   GLY C 112     -65.837  24.663  -8.286
ATOM   5157  N   THR C 113     -67.732  25.716  -8.891
ATOM   5158  CA  THR C 113     -67.287  25.971 -10.257
ATOM   5159  C   THR C 113     -66.972  27.448 -10.467
ATOM   5160  O   THR C 113     -66.286  27.817 -11.420
ATOM   5161  CB  THR C 113     -68.343  25.526 -11.286
ATOM   5162  OG1 THR C 113     -67.868  25.799 -12.611
ATOM   5163  CG2 THR C 113     -69.653  26.265 -11.059
ATOM   5164  N   VAL C 114     -67.476  28.288  -9.569
ATOM   5165  CA  VAL C 114     -67.248  29.726  -9.650
ATOM   5166  C   VAL C 114     -66.363  30.205  -8.502
ATOM   5167  O   VAL C 114     -66.591  29.857  -7.343
ATOM   5168  CB  VAL C 114     -68.578  30.510  -9.649
ATOM   5169  CG1 VAL C 114     -69.400  30.168  -8.415
ATOM   5170  CG2 VAL C 114     -68.317  32.005  -9.731
ATOM   5171  N   LYS C 115     -65.348  30.999  -8.834
ATOM   5172  CA  LYS C 115     -64.396  31.496  -7.843
ATOM   5173  C   LYS C 115     -63.685  30.360  -7.112
ATOM   5174  O   LYS C 115     -63.065  30.574  -6.070
ATOM   5175  CB  LYS C 115     -65.087  32.423  -6.838
ATOM   5176  CG  LYS C 115     -65.119  33.888  -7.251
ATOM   5177  CD  LYS C 115     -65.816  34.082  -8.587
ATOM   5178  CE  LYS C 115     -65.855  35.550  -8.981
ATOM   5179  NZ  LYS C 115     -66.596  36.372  -7.985
ATOM   5180  N   ASP C 116     -63.776  29.155  -7.665
ATOM   5181  CA  ASP C 116     -63.141  27.985  -7.070
ATOM   5182  C   ASP C 116     -62.302  27.229  -8.096
ATOM   5183  O   ASP C 116     -62.820  26.403  -8.847
ATOM   5184  CB  ASP C 116     -64.193  27.052  -6.466
ATOM   5185  CG  ASP C 116     -64.904  27.666  -5.275
ATOM   5186  OD1 ASP C 116     -64.384  28.652  -4.712
ATOM   5187  OD2 ASP C 116     -65.982  27.160  -4.900
ATOM   5188  N   ILE C 117     -61.005  27.518  -8.122
ATOM   5189  CA  ILE C 117     -60.091  26.859  -9.047
ATOM   5190  C   ILE C 117     -59.445  25.639  -8.396
ATOM   5191  O   ILE C 117     -59.177  25.635  -7.195
ATOM   5192  CB  ILE C 117     -58.992  27.825  -9.538
ATOM   5193  CG1 ILE C 117     -58.104  27.144 -10.582
ATOM   5194  CG2 ILE C 117     -58.162  28.331  -8.367
ATOM   5195  CD1 ILE C 117     -56.995  28.028 -11.109
ATOM   5196  N   LYS C 118     -59.202  24.603  -9.194
ATOM   5197  CA  LYS C 118     -58.599  23.375  -8.689
ATOM   5198  C   LYS C 118     -57.934  22.571  -9.802
ATOM   5199  O   LYS C 118     -58.522  22.353 -10.861
ATOM   5200  CB  LYS C 118     -59.649  22.515  -7.981
ATOM   5201  CG  LYS C 118     -59.121  21.182  -7.475
ATOM   5202  CD  LYS C 118     -60.228  20.349  -6.850
ATOM   5203  CE  LYS C 118     -59.693  19.033  -6.311
ATOM   5204  NZ  LYS C 118     -60.760  18.223  -5.661
ATOM   5205  N   GLU C 119     -56.704  22.132  -9.552
ATOM   5206  CA  GLU C 119     -55.976  21.302 -10.504
ATOM   5207  C   GLU C 119     -55.860  19.877  -9.972
ATOM   5208  O   GLU C 119     -55.744  19.666  -8.764
ATOM   5209  CB  GLU C 119     -54.587  21.883 -10.773
ATOM   5210  CG  GLU C 119     -53.835  21.200 -11.903
ATOM   5211  CD  GLU C 119     -52.474  21.818 -12.154
ATOM   5212  OE1 GLU C 119     -51.979  22.550 -11.272
ATOM   5213  OE2 GLU C 119     -51.896  21.569 -13.233
ATOM   5214  N   GLN C 120     -55.892  18.902 -10.874
ATOM   5215  CA  GLN C 120     -55.868  17.499 -10.475
ATOM   5216  C   GLN C 120     -54.616  16.769 -10.955
ATOM   5217  O   GLN C 120     -54.107  15.882 -10.270
ATOM   5218  CB  GLN C 120     -57.121  16.778 -10.980
ATOM   5219  CG  GLN C 120     -57.299  16.823 -12.489
ATOM   5220  CD  GLN C 120     -58.532  16.074 -12.953
ATOM   5221  OE1 GLN C 120     -58.838  16.037 -14.145
ATOM   5222  NE2 GLN C 120     -59.248  15.472 -12.010
ATOM   5223  N   GLU C 121     -54.123  17.144 -12.130
ATOM   5224  CA  GLU C 121     -52.970  16.469 -12.718
ATOM   5225  C   GLU C 121     -51.695  17.306 -12.638
ATOM   5226  O   GLU C 121     -51.556  18.314 -13.331
ATOM   5227  CB  GLU C 121     -53.257  16.079 -14.170
ATOM   5228  CG  GLU C 121     -54.382  15.069 -14.328
ATOM   5229  CD  GLU C 121     -54.560  14.615 -15.763
ATOM   5230  OE1 GLU C 121     -53.804  15.091 -16.636
ATOM   5231  OE2 GLU C 121     -55.455  13.782 -16.018
ATOM   5232  N   VAL C 122     -50.769  16.874 -11.788
ATOM   5233  CA  VAL C 122     -49.475  17.533 -11.650
ATOM   5234  C   VAL C 122     -48.363  16.507 -11.454
ATOM   5235  O   VAL C 122     -48.370  15.747 -10.486
ATOM   5236  CB  VAL C 122     -49.464  18.532 -10.475
ATOM   5237  CG1 VAL C 122     -50.168  19.822 -10.866
ATOM   5238  CG2 VAL C 122     -50.106  17.915  -9.242
ATOM   5239  N   TYR C 123     -47.410  16.487 -12.380
ATOM   5240  CA  TYR C 123     -46.307  15.535 -12.318
ATOM   5241  C   TYR C 123     -44.992  16.213 -11.943
ATOM   5242  O   TYR C 123     -44.463  17.027 -12.700
ATOM   5243  CB  TYR C 123     -46.165  14.784 -13.645
ATOM   5244  CG  TYR C 123     -46.045  15.681 -14.858
ATOM   5245  CD1 TYR C 123     -47.172  16.244 -15.444
ATOM   5246  CD2 TYR C 123     -44.807  15.957 -15.423
ATOM   5247  CE1 TYR C 123     -47.068  17.061 -16.554
ATOM   5248  CE2 TYR C 123     -44.693  16.773 -16.533
ATOM   5249  CZ  TYR C 123     -45.827  17.322 -17.094
ATOM   5250  OH  TYR C 123     -45.719  18.135 -18.199
ATOM   5251  N   MET C 124     -44.475  15.875 -10.766
ATOM   5252  CA  MET C 124     -43.214  16.432 -10.292
ATOM   5253  C   MET C 124     -42.244  15.325  -9.895
ATOM   5254  O   MET C 124     -41.232  15.104 -10.560
ATOM   5255  CB  MET C 124     -43.447  17.371  -9.105
ATOM   5256  CG  MET C 124     -44.184  18.656  -9.452
ATOM   5257  SD  MET C 124     -45.942  18.410  -9.765
ATOM   5258  CE  MET C 124     -46.475  17.735  -8.194
ATOM   5259  N   GLY C 125     -42.561  14.633  -8.805
ATOM   5260  CA  GLY C 125     -41.732  13.545  -8.323
ATOM   5261  C   GLY C 125     -41.749  12.354  -9.259
ATOM   5262  O   GLY C 125     -42.721  12.133  -9.981
ATOM   5263  N   GLU C 126     -40.666  11.583  -9.247
ATOM   5264  CA  GLU C 126     -40.545  10.415 -10.111
ATOM   5265  C   GLU C 126     -39.669   9.352  -9.458
ATOM   5266  O   GLU C 126     -38.463   9.542  -9.295
ATOM   5267  CB  GLU C 126     -39.967  10.817 -11.469
ATOM   5268  CG  GLU C 126     -39.988   9.710 -12.510
ATOM   5269  CD  GLU C 126     -39.407  10.151 -13.840
ATOM   5270  OE1 GLU C 126     -38.946  11.308 -13.931
ATOM   5271  OE2 GLU C 126     -39.411   9.343 -14.792
ATOM   5272  N   ILE C 127     -40.282   8.233  -9.084
ATOM   5273  CA  ILE C 127     -39.569   7.154  -8.407
ATOM   5274  C   ILE C 127     -39.331   5.958  -9.326
ATOM   5275  O   ILE C 127     -40.178   5.628 -10.156
ATOM   5276  CB  ILE C 127     -40.323   6.684  -7.147
ATOM   5277  CG1 ILE C 127     -41.725   6.193  -7.512
ATOM   5278  CG2 ILE C 127     -40.398   7.806  -6.123
ATOM   5279  CD1 ILE C 127     -42.536   5.722  -6.324
ATOM   5280  N   PRO C 128     -38.167   5.306  -9.177
ATOM   5281  CA  PRO C 128     -37.786   4.134  -9.974
ATOM   5282  C   PRO C 128     -38.754   2.970  -9.788
ATOM   5283  O   PRO C 128     -39.543   2.966  -8.844
ATOM   5284  CB  PRO C 128     -36.410   3.761  -9.414
ATOM   5285  CG  PRO C 128     -35.894   5.013  -8.797
ATOM   5286  CD  PRO C 128     -37.099   5.709  -8.247
ATOM   5287  N   LEU C 129     -38.683   1.990 -10.684
ATOM   5288  CA  LEU C 129     -39.556   0.824 -10.617
ATOM   5289  C   LEU C 129     -38.752  -0.475 -10.602
ATOM   5290  O   LEU C 129     -37.524  -0.460 -10.675
ATOM   5291  CB  LEU C 129     -40.541   0.816 -11.791
ATOM   5292  CG  LEU C 129     -41.659   1.864 -11.804
ATOM   5293  CD1 LEU C 129     -42.398   1.877 -10.473
ATOM   5294  CD2 LEU C 129     -41.120   3.249 -12.137
ATOM   5295  N   MET C 130     -39.458  -1.597 -10.506
ATOM   5296  CA  MET C 130     -38.823  -2.910 -10.488
ATOM   5297  C   MET C 130     -39.180  -3.691 -11.749
ATOM   5298  O   MET C 130     -40.289  -3.570 -12.268
ATOM   5299  CB  MET C 130     -39.252  -3.684  -9.239
ATOM   5300  CG  MET C 130     -38.560  -5.026  -9.053
ATOM   5301  SD  MET C 130     -39.318  -6.362  -9.997
ATOM   5302  CE  MET C 130     -40.966  -6.372  -9.298
ATOM   5303  N   THR C 131     -38.238  -4.492 -12.238
ATOM   5304  CA  THR C 131     -38.448  -5.249 -13.468
ATOM   5305  C   THR C 131     -37.974  -6.697 -13.354
ATOM   5306  O   THR C 131     -36.839  -6.960 -12.958
ATOM   5307  CB  THR C 131     -37.752  -4.575 -14.667
ATOM   5308  OG1 THR C 131     -37.819  -5.439 -15.808
ATOM   5309  CG2 THR C 131     -36.293  -4.280 -14.342
ATOM   5310  N   ASP C 132     -38.858  -7.626 -13.707
ATOM   5311  CA  ASP C 132     -38.552  -9.055 -13.697
ATOM   5312  C   ASP C 132     -37.830  -9.513 -12.431
ATOM   5313  O   ASP C 132     -38.439  -9.632 -11.367
ATOM   5314  CB  ASP C 132     -37.740  -9.440 -14.936
ATOM   5315  CG  ASP C 132     -38.543  -9.324 -16.217
ATOM   5316  OD1 ASP C 132     -39.698  -8.854 -16.155
ATOM   5317  OD2 ASP C 132     -38.019  -9.703 -17.285
ATOM   5318  N   ASN C 133     -36.532  -9.773 -12.559
ATOM   5319  CA  ASN C 133     -35.727 -10.270 -11.446
ATOM   5320  C   ASN C 133     -35.930  -9.485 -10.153
ATOM   5321  O   ASN C 133     -36.291 -10.054  -9.123
ATOM   5322  CB  ASN C 133     -34.241 -10.312 -11.824
ATOM   5323  CG  ASN C 133     -33.723  -8.975 -12.325
ATOM   5324  OD1 ASN C 133     -34.496  -8.107 -12.729
ATOM   5325  ND2 ASN C 133     -32.406  -8.807 -12.305
ATOM   5326  N   GLY C 134     -35.700  -8.178 -10.210
ATOM   5327  CA  GLY C 134     -35.859  -7.331  -9.043
ATOM   5328  C   GLY C 134     -34.614  -6.529  -8.720
ATOM   5329  O   GLY C 134     -34.102  -6.579  -7.601
ATOM   5330  N   THR C 135     -34.125  -5.786  -9.707
ATOM   5331  CA  THR C 135     -32.957  -4.935  -9.520
ATOM   5332  C   THR C 135     -33.186  -3.563 -10.143
ATOM   5333  O   THR C 135     -33.614  -3.458 -11.293
ATOM   5334  CB  THR C 135     -31.694  -5.563 -10.134
ATOM   5335  OG1 THR C 135     -31.426  -6.820  -9.500
ATOM   5336  CG2 THR C 135     -30.498  -4.642  -9.948
ATOM   5337  N   PHE C 136     -32.902  -2.515  -9.378
ATOM   5338  CA  PHE C 136     -33.077  -1.150  -9.858
ATOM   5339  C   PHE C 136     -32.022  -0.805 -10.901
ATOM   5340  O   PHE C 136     -31.184  -1.636 -11.250
ATOM   5341  CB  PHE C 136     -33.009  -0.160  -8.694
ATOM   5342  CG  PHE C 136     -33.992  -0.446  -7.595
ATOM   5343  CD1 PHE C 136     -33.638  -1.250  -6.525
ATOM   5344  CD2 PHE C 136     -35.268   0.089  -7.632
ATOM   5345  CE1 PHE C 136     -34.539  -1.516  -5.512
ATOM   5346  CE2 PHE C 136     -36.174  -0.173  -6.621
ATOM   5347  CZ  PHE C 136     -35.808  -0.977  -5.560
ATOM   5348  N   VAL C 137     -32.069   0.427 -11.397
ATOM   5349  CA  VAL C 137     -31.106   0.892 -12.389
ATOM   5350  C   VAL C 137     -30.959   2.411 -12.347
ATOM   5351  O   VAL C 137     -31.840   3.145 -12.793
ATOM   5352  CB  VAL C 137     -31.494   0.439 -13.814
ATOM   5353  CG1 VAL C 137     -32.969   0.706 -14.081
ATOM   5354  CG2 VAL C 137     -30.616   1.127 -14.850
ATOM   5355  N   ILE C 138     -29.841   2.874 -11.798
ATOM   5356  CA  ILE C 138     -29.581   4.304 -11.680
ATOM   5357  C   ILE C 138     -28.315   4.701 -12.432
ATOM   5358  O   ILE C 138     -27.258   4.099 -12.245
ATOM   5359  CB  ILE C 138     -29.447   4.742 -10.206
ATOM   5360  CG1 ILE C 138     -30.798   4.660  -9.491
ATOM   5361  CG2 ILE C 138     -28.893   6.156 -10.120
ATOM   5362  CD1 ILE C 138     -31.233   3.252  -9.143
ATOM   5363  N   ASN C 139     -28.432   5.717 -13.281
ATOM   5364  CA  ASN C 139     -27.298   6.212 -14.053
ATOM   5365  C   ASN C 139     -26.663   5.127 -14.916
ATOM   5366  O   ASN C 139     -25.444   5.088 -15.082
ATOM   5367  CB  ASN C 139     -26.247   6.831 -13.127
ATOM   5368  CG  ASN C 139     -26.780   8.019 -12.352
ATOM   5369  OD1 ASN C 139     -27.912   8.455 -12.561
ATOM   5370  ND2 ASN C 139     -25.963   8.551 -11.450
ATOM   5371  N   GLY C 140     -27.496   4.247 -15.463
ATOM   5372  CA  GLY C 140     -27.018   3.171 -16.310
ATOM   5373  C   GLY C 140     -26.661   1.923 -15.525
ATOM   5374  O   GLY C 140     -27.150   0.833 -15.819
ATOM   5375  N   THR C 141     -25.804   2.084 -14.522
ATOM   5376  CA  THR C 141     -25.384   0.965 -13.688
ATOM   5377  C   THR C 141     -26.497   0.545 -12.733
ATOM   5378  O   THR C 141     -26.948   1.337 -11.906
ATOM   5379  CB  THR C 141     -24.122   1.308 -12.873
ATOM   5380  OG1 THR C 141     -24.386   2.436 -12.029
ATOM   5381  CG2 THR C 141     -22.961   1.635 -13.800
ATOM   5382  N   GLU C 142     -26.936  -0.703 -12.855
ATOM   5383  CA  GLU C 142     -27.995  -1.226 -12.000
ATOM   5384  C   GLU C 142     -27.555  -1.266 -10.540
ATOM   5385  O   GLU C 142     -26.410  -1.597 -10.235
ATOM   5386  CB  GLU C 142     -28.432  -2.619 -12.462
ATOM   5387  CG  GLU C 142     -27.307  -3.640 -12.540
ATOM   5388  CD  GLU C 142     -26.442  -3.464 -13.773
ATOM   5389  OE1 GLU C 142     -26.880  -2.769 -14.714
ATOM   5390  OE2 GLU C 142     -25.327  -4.024 -13.803
ATOM   5391  N   ARG C 143     -28.473  -0.924  -9.642
ATOM   5392  CA  ARG C 143     -28.176  -0.898  -8.216
ATOM   5393  C   ARG C 143     -29.020  -1.915  -7.456
ATOM   5394  O   ARG C 143     -30.198  -2.107  -7.756
ATOM   5395  CB  ARG C 143     -28.408   0.503  -7.647
ATOM   5396  CG  ARG C 143     -27.989   0.659  -6.196
ATOM   5397  CD  ARG C 143     -26.482   0.535  -6.043
ATOM   5398  NE  ARG C 143     -25.776   1.612  -6.732
ATOM   5399  CZ  ARG C 143     -24.455   1.757  -6.737
ATOM   5400  NH1 ARG C 143     -23.688   0.892  -6.088
ATOM   5401  NH2 ARG C 143     -23.901   2.768  -7.391
ATOM   5402  N   VAL C 144     -28.409  -2.563  -6.470
ATOM   5403  CA  VAL C 144     -29.109  -3.544  -5.649
ATOM   5404  C   VAL C 144     -29.012  -3.190  -4.168
ATOM   5405  O   VAL C 144     -27.932  -2.890  -3.660
ATOM   5406  CB  VAL C 144     -28.561  -4.968  -5.877
ATOM   5407  CG1 VAL C 144     -27.047  -4.989  -5.725
ATOM   5408  CG2 VAL C 144     -29.217  -5.950  -4.920
ATOM   5409  N   ILE C 145     -30.151  -3.220  -3.483
ATOM   5410  CA  ILE C 145     -30.200  -2.887  -2.064
ATOM   5411  C   ILE C 145     -30.197  -4.144  -1.201
ATOM   5412  O   ILE C 145     -31.016  -5.043  -1.392
ATOM   5413  CB  ILE C 145     -31.442  -2.038  -1.720
ATOM   5414  CG1 ILE C 145     -31.296  -0.618  -2.275
ATOM   5415  CG2 ILE C 145     -31.655  -1.991  -0.215
ATOM   5416  CD1 ILE C 145     -31.429  -0.522  -3.780
ATOM   5417  N   VAL C 146     -29.269  -4.200  -0.251
ATOM   5418  CA  VAL C 146     -29.155  -5.346   0.643
ATOM   5419  C   VAL C 146     -29.641  -4.999   2.047
ATOM   5420  O   VAL C 146     -29.195  -4.020   2.644
ATOM   5421  CB  VAL C 146     -27.703  -5.855   0.723
ATOM   5422  CG1 VAL C 146     -27.593  -6.992   1.725
ATOM   5423  CG2 VAL C 146     -27.221  -6.296  -0.651
ATOM   5424  N   SER C 147     -30.559  -5.808   2.567
ATOM   5425  CA  SER C 147     -31.111  -5.584   3.898
ATOM   5426  C   SER C 147     -30.065  -5.827   4.981
ATOM   5427  O   SER C 147     -29.239  -6.732   4.867
ATOM   5428  CB  SER C 147     -32.329  -6.480   4.131
ATOM   5429  OG  SER C 147     -31.984  -7.850   4.017
ATOM   5430  N   GLN C 148     -30.108  -5.014   6.031
ATOM   5431  CA  GLN C 148     -29.162  -5.134   7.135
ATOM   5432  C   GLN C 148     -29.830  -5.696   8.386
ATOM   5433  O   GLN C 148     -31.055  -5.792   8.458
ATOM   5434  CB  GLN C 148     -28.515  -3.779   7.436
ATOM   5435  CG  GLN C 148     -29.503  -2.631   7.592
ATOM   5436  CD  GLN C 148     -30.245  -2.667   8.914
ATOM   5437  OE1 GLN C 148     -29.755  -3.217   9.900
ATOM   5438  NE2 GLN C 148     -31.432  -2.072   8.942
ATOM   5439  N   LEU C 149     -29.015  -6.064   9.370
ATOM   5440  CA  LEU C 149     -29.523  -6.620  10.619
ATOM   5441  C   LEU C 149     -29.276  -5.666  11.783
ATOM   5442  O   LEU C 149     -28.163  -5.173  11.969
ATOM   5443  CB  LEU C 149     -28.881  -7.982  10.899
ATOM   5444  CG  LEU C 149     -29.384  -8.781  12.106
ATOM   5445  CD1 LEU C 149     -28.732  -8.315  13.402
ATOM   5446  CD2 LEU C 149     -30.903  -8.721  12.205
ATOM   5447  N   HIS C 150     -30.320  -5.412  12.565
ATOM   5448  CA  HIS C 150     -30.216  -4.537  13.726
ATOM   5449  C   HIS C 150     -31.129  -5.019  14.848
ATOM   5450  O   HIS C 150     -32.007  -5.854  14.629
ATOM   5451  CB  HIS C 150     -30.566  -3.097  13.347
ATOM   5452  CG  HIS C 150     -32.004  -2.901  12.980
ATOM   5453  ND1 HIS C 150     -32.958  -2.509  13.894
ATOM   5454  CD2 HIS C 150     -32.651  -3.044  11.799
ATOM   5455  CE1 HIS C 150     -34.131  -2.418  13.291
ATOM   5456  NE2 HIS C 150     -33.972  -2.738  12.020
ATOM   5457  N   ARG C 151     -30.918  -4.490  16.048
ATOM   5458  CA  ARG C 151     -31.719  -4.875  17.204
ATOM   5459  C   ARG C 151     -33.069  -4.164  17.200
ATOM   5460  O   ARG C 151     -33.135  -2.936  17.234
ATOM   5461  CB  ARG C 151     -30.965  -4.581  18.502
ATOM   5462  CG  ARG C 151     -31.674  -5.064  19.757
ATOM   5463  CD  ARG C 151     -30.759  -4.984  20.969
ATOM   5464  NE  ARG C 151     -30.305  -3.621  21.225
ATOM   5465  CZ  ARG C 151     -30.890  -2.787  22.078
ATOM   5466  NH1 ARG C 151     -31.957  -3.177  22.762
ATOM   5467  NH2 ARG C 151     -30.409  -1.563  22.248
ATOM   5468  N   SER C 152     -34.143  -4.947  17.158
ATOM   5469  CA  SER C 152     -35.494  -4.399  17.120
ATOM   5470  C   SER C 152     -35.800  -3.567  18.361
ATOM   5471  O   SER C 152     -35.564  -4.011  19.485
ATOM   5472  CB  SER C 152     -36.524  -5.522  16.974
ATOM   5473  OG  SER C 152     -36.462  -6.418  18.070
ATOM   5474  N   PRO C 153     -36.327  -2.351  18.156
ATOM   5475  CA  PRO C 153     -36.688  -1.438  19.245
ATOM   5476  C   PRO C 153     -37.710  -2.060  20.190
ATOM   5477  O   PRO C 153     -38.744  -2.555  19.740
ATOM   5478  CB  PRO C 153     -37.311  -0.247  18.511
ATOM   5479  CG  PRO C 153     -36.735  -0.302  17.139
ATOM   5480  CD  PRO C 153     -36.578  -1.758  16.831
ATOM   5481  N   GLY C 154     -37.421  -2.032  21.487
ATOM   5482  CA  GLY C 154     -38.318  -2.591  22.481
ATOM   5483  C   GLY C 154     -37.818  -2.381  23.896
ATOM   5484  O   GLY C 154     -36.760  -1.790  24.110
ATOM   5485  N   VAL C 155     -38.583  -2.867  24.868
ATOM   5486  CA  VAL C 155     -38.215  -2.733  26.271
ATOM   5487  C   VAL C 155     -37.358  -3.910  26.727
ATOM   5488  O   VAL C 155     -37.865  -5.007  26.955
ATOM   5489  CB  VAL C 155     -39.458  -2.628  27.174
ATOM   5490  CG1 VAL C 155     -39.046  -2.480  28.630
ATOM   5491  CG2 VAL C 155     -40.331  -1.461  26.739
ATOM   5492  N   PHE C 156     -36.056  -3.674  26.853
ATOM   5493  CA  PHE C 156     -35.126  -4.716  27.272
ATOM   5494  C   PHE C 156     -34.649  -4.493  28.703
ATOM   5495  O   PHE C 156     -35.028  -3.517  29.350
ATOM   5496  CB  PHE C 156     -33.930  -4.783  26.320
ATOM   5497  CG  PHE C 156     -34.293  -5.184  24.918
ATOM   5498  CD1 PHE C 156     -34.252  -6.513  24.531
ATOM   5499  CD2 PHE C 156     -34.676  -4.232  23.989
ATOM   5500  CE1 PHE C 156     -34.586  -6.884  23.242
ATOM   5501  CE2 PHE C 156     -35.011  -4.597  22.698
ATOM   5502  CZ  PHE C 156     -34.965  -5.925  22.325
ATOM   5503  N   PHE C 157     -33.814  -5.405  29.191
ATOM   5504  CA  PHE C 157     -33.292  -5.317  30.549
ATOM   5505  C   PHE C 157     -31.791  -5.585  30.576
ATOM   5506  O   PHE C 157     -31.348  -6.711  30.353
ATOM   5507  CB  PHE C 157     -34.018  -6.305  31.465
ATOM   5508  CG  PHE C 157     -35.510  -6.127  31.488
ATOM   5509  CD1 PHE C 157     -36.316  -6.812  30.594
ATOM   5510  CD2 PHE C 157     -36.105  -5.276  32.403
ATOM   5511  CE1 PHE C 157     -37.689  -6.651  30.612
ATOM   5512  CE2 PHE C 157     -37.477  -5.110  32.427
ATOM   5513  CZ  PHE C 157     -38.270  -5.799  31.530
ATOM   5514  N   ASP C 158     -31.014  -4.543  30.849
ATOM   5515  CA  ASP C 158     -29.562  -4.663  30.898
ATOM   5516  C   ASP C 158     -29.042  -4.565  32.328
ATOM   5517  O   ASP C 158     -29.805  -4.693  33.286
ATOM   5518  CB  ASP C 158     -28.903  -3.594  30.022
ATOM   5519  CG  ASP C 158     -29.226  -2.184  30.479
ATOM   5520  OD1 ASP C 158     -30.063  -2.027  31.393
ATOM   5521  OD2 ASP C 158     -28.642  -1.230  29.923
ATOM   5522  N   SER C 159     -27.740  -4.336  32.465
ATOM   5523  CA  SER C 159     -27.113  -4.236  33.778
ATOM   5524  C   SER C 159     -26.472  -2.867  33.985
ATOM   5525  O   SER C 159     -26.584  -1.984  33.135
ATOM   5526  CB  SER C 159     -26.064  -5.336  33.954
ATOM   5527  OG  SER C 159     -25.048  -5.234  32.971
ATOM   5528  N   ASP C 160     -25.800  -2.700  35.119
ATOM   5529  CA  ASP C 160     -25.131  -1.444  35.437
ATOM   5530  C   ASP C 160     -23.995  -1.667  36.431
ATOM   5531  O   ASP C 160     -24.200  -2.239  37.501
ATOM   5532  CB  ASP C 160     -26.132  -0.432  36.001
ATOM   5533  CG  ASP C 160     -25.519   0.939  36.214
ATOM   5534  OD1 ASP C 160     -24.397   1.174  35.718
ATOM   5535  OD2 ASP C 160     -26.160   1.782  36.875
ATOM   5536  N   LYS C 161     -22.799  -1.214  36.071
ATOM   5537  CA  LYS C 161     -21.631  -1.375  36.931
ATOM   5538  C   LYS C 161     -21.741  -0.518  38.188
ATOM   5539  O   LYS C 161     -22.582   0.376  38.271
ATOM   5540  CB  LYS C 161     -20.342  -1.040  36.172
ATOM   5541  CG  LYS C 161     -20.170   0.434  35.834
ATOM   5542  CD  LYS C 161     -21.108   0.868  34.719
ATOM   5543  CE  LYS C 161     -20.896   2.329  34.356
ATOM   5544  NZ  LYS C 161     -19.516   2.583  33.859
ATOM   5545  N   GLY C 162     -20.886  -0.800  39.166
ATOM   5546  CA  GLY C 162     -20.881  -0.063  40.416
ATOM   5547  C   GLY C 162     -22.172  -0.221  41.195
ATOM   5548  O   GLY C 162     -22.762  -1.301  41.219
ATOM   5549  N   LYS C 163     -22.606   0.863  41.832
ATOM   5550  CA  LYS C 163     -23.842   0.875  42.613
ATOM   5551  C   LYS C 163     -23.760  -0.029  43.840
ATOM   5552  O   LYS C 163     -23.541   0.445  44.955
ATOM   5553  CB  LYS C 163     -25.039   0.476  41.745
ATOM   5554  CG  LYS C 163     -25.258   1.375  40.541
ATOM   5555  CD  LYS C 163     -25.452   2.821  40.964
ATOM   5556  CE  LYS C 163     -25.645   3.726  39.759
ATOM   5557  NZ  LYS C 163     -25.880   5.141  40.158
ATOM   5558  N   THR C 164     -23.943  -1.329  43.620
ATOM   5559  CA  THR C 164     -23.900  -2.332  44.686
ATOM   5560  C   THR C 164     -24.628  -1.889  45.958
ATOM   5561  O   THR C 164     -24.286  -2.314  47.063
ATOM   5562  CB  THR C 164     -22.448  -2.769  45.012
ATOM   5563  OG1 THR C 164     -22.469  -3.929  45.852
ATOM   5564  CG2 THR C 164     -21.678  -1.653  45.707
ATOM   5565  N   HIS C 165     -25.639  -1.042  45.787
ATOM   5566  CA  HIS C 165     -26.445  -0.550  46.900
ATOM   5567  C   HIS C 165     -27.504   0.426  46.398
ATOM   5568  O   HIS C 165     -27.485   1.608  46.741
ATOM   5569  CB  HIS C 165     -25.564   0.130  47.953
ATOM   5570  CG  HIS C 165     -26.279   0.438  49.232
ATOM   5571  ND1 HIS C 165     -26.390  -0.473  50.261
ATOM   5572  CD2 HIS C 165     -26.915   1.558  49.652
ATOM   5573  CE1 HIS C 165     -27.066   0.071  51.257
ATOM   5574  NE2 HIS C 165     -27.396   1.303  50.913
ATOM   5575  N   SER C 166     -28.425  -0.074  45.580
ATOM   5576  CA  SER C 166     -29.482   0.759  45.017
ATOM   5577  C   SER C 166     -30.723  -0.063  44.690
ATOM   5578  O   SER C 166     -30.921  -1.150  45.234
ATOM   5579  CB  SER C 166     -28.983   1.479  43.762
ATOM   5580  OG  SER C 166     -27.912   2.356  44.067
ATOM   5581  N   SER C 167     -31.557   0.463  43.799
ATOM   5582  CA  SER C 167     -32.775  -0.225  43.389
ATOM   5583  C   SER C 167     -32.877  -0.305  41.869
ATOM   5584  O   SER C 167     -31.912  -0.657  41.190
ATOM   5585  CB  SER C 167     -34.007   0.475  43.965
ATOM   5586  OG  SER C 167     -33.962   0.504  45.381
ATOM   5587  N   GLY C 168     -34.051   0.026  41.341
ATOM   5588  CA  GLY C 168     -34.278  -0.010  39.909
ATOM   5589  C   GLY C 168     -35.171  -1.161  39.490
ATOM   5590  O   GLY C 168     -35.965  -1.664  40.285
ATOM   5591  N   LYS C 169     -35.040  -1.580  38.235
ATOM   5592  CA  LYS C 169     -35.845  -2.674  37.703
ATOM   5593  C   LYS C 169     -35.268  -4.033  38.087
ATOM   5594  O   LYS C 169     -34.969  -4.283  39.254
ATOM   5595  CB  LYS C 169     -35.969  -2.558  36.182
ATOM   5596  CG  LYS C 169     -34.639  -2.427  35.456
ATOM   5597  CD  LYS C 169     -34.832  -2.406  33.949
ATOM   5598  CE  LYS C 169     -33.497  -2.384  33.222
ATOM   5599  NZ  LYS C 169     -33.670  -2.312  31.745
ATOM   5600  N   VAL C 170     -35.119  -4.908  37.097
ATOM   5601  CA  VAL C 170     -34.568  -6.240  37.319
ATOM   5602  C   VAL C 170     -33.213  -6.170  38.015
ATOM   5603  O   VAL C 170     -32.923  -6.959  38.914
ATOM   5604  CB  VAL C 170     -34.410  -7.012  35.996
ATOM   5605  CG1 VAL C 170     -33.786  -8.376  36.247
ATOM   5606  CG2 VAL C 170     -35.755  -7.153  35.301
ATOM   5607  N   LEU C 171     -32.386  -5.219  37.592
ATOM   5608  CA  LEU C 171     -31.062  -5.045  38.175
ATOM   5609  C   LEU C 171     -30.877  -3.635  38.729
ATOM   5610  O   LEU C 171     -30.866  -3.434  39.943
ATOM   5611  CB  LEU C 171     -29.976  -5.358  37.144
ATOM   5612  CG  LEU C 171     -29.953  -6.792  36.611
ATOM   5613  CD1 LEU C 171     -28.863  -6.960  35.564
ATOM   5614  CD2 LEU C 171     -29.766  -7.785  37.748
ATOM   5615  N   TYR C 172     -30.732  -2.662  37.835
ATOM   5616  CA  TYR C 172     -30.522  -1.278  38.245
ATOM   5617  C   TYR C 172     -31.205  -0.286  37.306
ATOM   5618  O   TYR C 172     -32.432  -0.229  37.231
ATOM   5619  CB  TYR C 172     -29.026  -0.965  38.330
ATOM   5620  CG  TYR C 172     -28.274  -1.816  39.328
ATOM   5621  CD1 TYR C 172     -27.650  -2.993  38.935
ATOM   5622  CD2 TYR C 172     -28.187  -1.442  40.662
ATOM   5623  CE1 TYR C 172     -26.961  -3.774  39.843
ATOM   5624  CE2 TYR C 172     -27.500  -2.217  41.578
ATOM   5625  CZ  TYR C 172     -26.889  -3.381  41.162
ATOM   5626  OH  TYR C 172     -26.204  -4.156  42.070
ATOM   5627  N   ASN C 173     -30.396   0.493  36.596
ATOM   5628  CA  ASN C 173     -30.902   1.531  35.704
ATOM   5629  C   ASN C 173     -31.824   0.982  34.618
ATOM   5630  O   ASN C 173     -31.434   0.109  33.842
ATOM   5631  CB  ASN C 173     -29.738   2.296  35.068
ATOM   5632  CG  ASN C 173     -30.190   3.546  34.337
ATOM   5633  OD1 ASN C 173     -29.420   4.156  33.595
ATOM   5634  ND2 ASN C 173     -31.442   3.935  34.545
ATOM   5635  N   ALA C 174     -33.047   1.499  34.572
ATOM   5636  CA  ALA C 174     -34.013   1.098  33.556
ATOM   5637  C   ALA C 174     -33.686   1.753  32.220
ATOM   5638  O   ALA C 174     -33.590   2.977  32.126
ATOM   5639  CB  ALA C 174     -35.424   1.454  33.995
ATOM   5640  N   ARG C 175     -33.517   0.934  31.187
ATOM   5641  CA  ARG C 175     -33.146   1.436  29.869
ATOM   5642  C   ARG C 175     -34.144   1.009  28.798
ATOM   5643  O   ARG C 175     -34.168  -0.151  28.386
ATOM   5644  CB  ARG C 175     -31.741   0.957  29.495
ATOM   5645  CG  ARG C 175     -30.704   1.161  30.588
ATOM   5646  CD  ARG C 175     -30.522   2.634  30.919
ATOM   5647  NE  ARG C 175     -29.892   3.369  29.826
ATOM   5648  CZ  ARG C 175     -29.587   4.662  29.873
ATOM   5649  NH1 ARG C 175     -29.856   5.368  30.963
ATOM   5650  NH2 ARG C 175     -29.015   5.249  28.832
ATOM   5651  N   ILE C 176     -34.966   1.952  28.350
ATOM   5652  CA  ILE C 176     -35.923   1.690  27.282
ATOM   5653  C   ILE C 176     -35.529   2.446  26.017
ATOM   5654  O   ILE C 176     -34.837   3.463  26.083
ATOM   5655  CB  ILE C 176     -37.361   2.080  27.687
ATOM   5656  CG1 ILE C 176     -37.562   3.596  27.591
ATOM   5657  CG2 ILE C 176     -37.679   1.569  29.085
ATOM   5658  CD1 ILE C 176     -36.805   4.388  28.634
ATOM   5659  N   ILE C 177     -35.968   1.947  24.867
ATOM   5660  CA  ILE C 177     -35.622   2.563  23.591
ATOM   5661  C   ILE C 177     -36.810   2.639  22.634
ATOM   5662  O   ILE C 177     -36.977   1.775  21.773
ATOM   5663  CB  ILE C 177     -34.458   1.822  22.902
ATOM   5664  CG1 ILE C 177     -34.696   0.311  22.927
ATOM   5665  CG2 ILE C 177     -33.140   2.155  23.579
ATOM   5666  CD1 ILE C 177     -33.635  -0.486  22.203
ATOM   5667  N   PRO C 178     -37.642   3.680  22.786
ATOM   5668  CA  PRO C 178     -38.766   3.913  21.873
ATOM   5669  C   PRO C 178     -38.269   4.079  20.442
ATOM   5670  O   PRO C 178     -38.254   3.114  19.678
ATOM   5671  CB  PRO C 178     -39.360   5.230  22.381
ATOM   5672  CG  PRO C 178     -38.942   5.311  23.810
ATOM   5673  CD  PRO C 178     -37.584   4.683  23.862
ATOM   5674  N   TYR C 179     -37.866   5.296  20.091
ATOM   5675  CA  TYR C 179     -37.284   5.570  18.782
ATOM   5676  C   TYR C 179     -36.724   6.987  18.731
ATOM   5677  O   TYR C 179     -35.855   7.291  17.914
ATOM   5678  CB  TYR C 179     -38.315   5.368  17.670
ATOM   5679  CG  TYR C 179     -37.714   5.329  16.282
ATOM   5680  CD1 TYR C 179     -37.237   4.140  15.745
ATOM   5681  CD2 TYR C 179     -37.622   6.479  15.511
ATOM   5682  CE1 TYR C 179     -36.686   4.099  14.478
ATOM   5683  CE2 TYR C 179     -37.072   6.447  14.243
ATOM   5684  CZ  TYR C 179     -36.606   5.255  13.732
ATOM   5685  OH  TYR C 179     -36.058   5.218  12.470
ATOM   5686  N   ARG C 180     -37.229   7.846  19.612
ATOM   5687  CA  ARG C 180     -36.773   9.229  19.694
ATOM   5688  C   ARG C 180     -37.522   9.963  20.801
ATOM   5689  O   ARG C 180     -37.027  10.943  21.355
ATOM   5690  CB  ARG C 180     -36.980   9.943  18.356
ATOM   5691  CG  ARG C 180     -35.998  11.077  18.088
ATOM   5692  CD  ARG C 180     -36.320  12.318  18.903
ATOM   5693  NE  ARG C 180     -35.293  13.346  18.755
ATOM   5694  CZ  ARG C 180     -35.254  14.471  19.461
ATOM   5695  NH1 ARG C 180     -36.187  14.719  20.370
ATOM   5696  NH2 ARG C 180     -34.281  15.349  19.259
ATOM   5697  N   GLY C 181     -38.717   9.472  21.120
ATOM   5698  CA  GLY C 181     -39.573  10.094  22.115
ATOM   5699  C   GLY C 181     -38.847  10.565  23.360
ATOM   5700  O   GLY C 181     -38.419  11.716  23.442
ATOM   5701  N   SER C 182     -38.713   9.674  24.337
ATOM   5702  CA  SER C 182     -38.063  10.018  25.596
ATOM   5703  C   SER C 182     -37.455   8.793  26.270
ATOM   5704  O   SER C 182     -37.985   7.687  26.168
ATOM   5705  CB  SER C 182     -39.056  10.696  26.542
ATOM   5706  OG  SER C 182     -39.562  11.895  25.980
ATOM   5707  N   TRP C 183     -36.338   9.000  26.959
ATOM   5708  CA  TRP C 183     -35.668   7.923  27.676
ATOM   5709  C   TRP C 183     -36.040   7.962  29.153
ATOM   5710  O   TRP C 183     -35.242   8.377  29.994
ATOM   5711  CB  TRP C 183     -34.151   8.036  27.515
ATOM   5712  CG  TRP C 183     -33.416   6.774  27.851
ATOM   5713  CD1 TRP C 183     -33.320   6.182  29.077
ATOM   5714  CD2 TRP C 183     -32.669   5.951  26.948
ATOM   5715  NE1 TRP C 183     -32.562   5.039  28.992
ATOM   5716  CE2 TRP C 183     -32.150   4.875  27.696
ATOM   5717  CE3 TRP C 183     -32.389   6.018  25.579
ATOM   5718  CZ2 TRP C 183     -31.368   3.875  27.121
ATOM   5719  CZ3 TRP C 183     -31.612   5.024  25.011
ATOM   5720  CH2 TRP C 183     -31.110   3.968  25.781
ATOM   5721  N   LEU C 184     -37.259   7.530  29.462
ATOM   5722  CA  LEU C 184     -37.759   7.546  30.832
ATOM   5723  C   LEU C 184     -36.827   6.803  31.785
ATOM   5724  O   LEU C 184     -36.623   5.596  31.656
ATOM   5725  CB  LEU C 184     -39.165   6.945  30.897
ATOM   5726  CG  LEU C 184     -40.249   7.671  30.098
ATOM   5727  CD1 LEU C 184     -41.581   6.948  30.218
ATOM   5728  CD2 LEU C 184     -40.376   9.116  30.555
ATOM   5729  N   ASP C 185     -36.265   7.536  32.740
ATOM   5730  CA  ASP C 185     -35.365   6.953  33.726
ATOM   5731  C   ASP C 185     -35.889   7.186  35.139
ATOM   5732  O   ASP C 185     -35.952   8.322  35.608
ATOM   5733  CB  ASP C 185     -33.960   7.542  33.581
ATOM   5734  CG  ASP C 185     -32.962   6.914  34.535
ATOM   5735  OD1 ASP C 185     -33.313   5.912  35.193
ATOM   5736  OD2 ASP C 185     -31.824   7.422  34.625
ATOM   5737  N   PHE C 186     -36.266   6.103  35.812
ATOM   5738  CA  PHE C 186     -36.798   6.193  37.167
ATOM   5739  C   PHE C 186     -35.925   5.438  38.164
ATOM   5740  O   PHE C 186     -36.423   4.641  38.959
ATOM   5741  CB  PHE C 186     -38.232   5.662  37.217
ATOM   5742  CG  PHE C 186     -39.196   6.440  36.370
ATOM   5743  CD1 PHE C 186     -39.464   6.053  35.067
ATOM   5744  CD2 PHE C 186     -39.834   7.561  36.874
ATOM   5745  CE1 PHE C 186     -40.351   6.767  34.285
ATOM   5746  CE2 PHE C 186     -40.722   8.280  36.097
ATOM   5747  CZ  PHE C 186     -40.980   7.882  34.800
ATOM   5748  N   GLU C 187     -34.621   5.694  38.116
ATOM   5749  CA  GLU C 187     -33.687   5.066  39.042
ATOM   5750  C   GLU C 187     -33.870   5.651  40.440
ATOM   5751  O   GLU C 187     -34.609   6.619  40.621
ATOM   5752  CB  GLU C 187     -32.247   5.261  38.563
ATOM   5753  CG  GLU C 187     -31.237   4.332  39.218
ATOM   5754  CD  GLU C 187     -29.843   4.491  38.646
ATOM   5755  OE1 GLU C 187     -29.659   5.344  37.752
ATOM   5756  OE2 GLU C 187     -28.930   3.763  39.089
ATOM   5757  N   PHE C 188     -33.201   5.062  41.425
ATOM   5758  CA  PHE C 188     -33.328   5.518  42.805
ATOM   5759  C   PHE C 188     -31.974   5.663  43.492
ATOM   5760  O   PHE C 188     -31.261   4.680  43.696
ATOM   5761  CB  PHE C 188     -34.222   4.565  43.602
ATOM   5762  CG  PHE C 188     -35.611   4.430  43.048
ATOM   5763  CD1 PHE C 188     -35.926   3.402  42.175
ATOM   5764  CD2 PHE C 188     -36.602   5.332  43.398
ATOM   5765  CE1 PHE C 188     -37.204   3.275  41.663
ATOM   5766  CE2 PHE C 188     -37.881   5.210  42.889
ATOM   5767  CZ  PHE C 188     -38.182   4.181  42.021
ATOM   5768  N   ASP C 189     -31.628   6.896  43.846
ATOM   5769  CA  ASP C 189     -30.400   7.169  44.584
ATOM   5770  C   ASP C 189     -30.730   7.721  45.966
ATOM   5771  O   ASP C 189     -31.351   8.777  46.084
ATOM   5772  CB  ASP C 189     -29.513   8.151  43.817
ATOM   5773  CG  ASP C 189     -28.949   7.554  42.543
ATOM   5774  OD1 ASP C 189     -29.233   6.370  42.262
ATOM   5775  OD2 ASP C 189     -28.219   8.267  41.823
ATOM   5776  N   PRO C 190     -30.316   6.999  47.018
ATOM   5777  CA  PRO C 190     -30.591   7.320  48.424
ATOM   5778  C   PRO C 190     -30.045   8.679  48.858
ATOM   5779  O   PRO C 190     -30.017   9.624  48.070
ATOM   5780  CB  PRO C 190     -29.861   6.200  49.180
ATOM   5781  CG  PRO C 190     -28.846   5.685  48.194
ATOM   5782  CD  PRO C 190     -29.585   5.727  46.903
ATOM   5783  N   LYS C 191     -29.618   8.761  50.115
ATOM   5784  CA  LYS C 191     -29.101   9.999  50.689
ATOM   5785  C   LYS C 191     -30.184  11.071  50.790
ATOM   5786  O   LYS C 191     -30.978  11.074  51.730
ATOM   5787  CB  LYS C 191     -27.904  10.518  49.887
ATOM   5788  CG  LYS C 191     -27.169  11.674  50.550
ATOM   5789  CD  LYS C 191     -25.965  12.109  49.732
ATOM   5790  CE  LYS C 191     -25.220  13.246  50.411
ATOM   5791  NZ  LYS C 191     -24.026  13.672  49.631
ATOM   5792  N   ASP C 192     -30.212  11.978  49.818
ATOM   5793  CA  ASP C 192     -31.174  13.076  49.826
ATOM   5794  C   ASP C 192     -31.981  13.141  48.532
ATOM   5795  O   ASP C 192     -33.050  12.541  48.425
ATOM   5796  CB  ASP C 192     -30.462  14.410  50.065
ATOM   5797  CG  ASP C 192     -29.835  14.498  51.442
ATOM   5798  OD1 ASP C 192     -30.172  13.662  52.307
ATOM   5799  OD2 ASP C 192     -29.007  15.407  51.662
ATOM   5800  N   ASN C 193     -31.461  13.876  47.555
ATOM   5801  CA  ASN C 193     -32.148  14.064  46.281
ATOM   5802  C   ASN C 193     -32.405  12.750  45.550
ATOM   5803  O   ASN C 193     -31.514  11.908  45.436
ATOM   5804  CB  ASN C 193     -31.353  15.016  45.384
ATOM   5805  CG  ASN C 193     -32.086  15.361  44.103
ATOM   5806  OD1 ASN C 193     -33.294  15.152  43.989
ATOM   5807  ND2 ASN C 193     -31.358  15.898  43.131
ATOM   5808  N   LEU C 194     -33.628  12.582  45.057
ATOM   5809  CA  LEU C 194     -33.994  11.385  44.310
ATOM   5810  C   LEU C 194     -33.559  11.522  42.854
ATOM   5811  O   LEU C 194     -33.911  12.490  42.180
ATOM   5812  CB  LEU C 194     -35.502  11.138  44.398
ATOM   5813  CG  LEU C 194     -35.990   9.696  44.225
ATOM   5814  CD1 LEU C 194     -37.464   9.580  44.588
ATOM   5815  CD2 LEU C 194     -35.742   9.186  42.813
ATOM   5816  N   PHE C 195     -32.792  10.547  42.378
ATOM   5817  CA  PHE C 195     -32.241  10.589  41.028
ATOM   5818  C   PHE C 195     -33.296  10.270  39.972
ATOM   5819  O   PHE C 195     -33.718   9.123  39.830
ATOM   5820  CB  PHE C 195     -31.070   9.612  40.908
ATOM   5821  CG  PHE C 195     -30.220   9.829  39.690
ATOM   5822  CD1 PHE C 195     -29.069  10.596  39.761
ATOM   5823  CD2 PHE C 195     -30.569   9.265  38.474
ATOM   5824  CE1 PHE C 195     -28.284  10.798  38.642
ATOM   5825  CE2 PHE C 195     -29.788   9.463  37.353
ATOM   5826  CZ  PHE C 195     -28.644  10.231  37.437
ATOM   5827  N   VAL C 196     -33.715  11.292  39.230
ATOM   5828  CA  VAL C 196     -34.703  11.120  38.169
ATOM   5829  C   VAL C 196     -34.415  12.034  36.981
ATOM   5830  O   VAL C 196     -34.294  13.249  37.136
ATOM   5831  CB  VAL C 196     -36.135  11.390  38.674
ATOM   5832  CG1 VAL C 196     -37.085  11.585  37.502
ATOM   5833  CG2 VAL C 196     -36.608  10.256  39.569
ATOM   5834  N   ARG C 197     -34.308  11.441  35.796
ATOM   5835  CA  ARG C 197     -34.072  12.203  34.575
ATOM   5836  C   ARG C 197     -35.375  12.458  33.823
ATOM   5837  O   ARG C 197     -36.436  11.978  34.220
ATOM   5838  CB  ARG C 197     -33.079  11.476  33.666
ATOM   5839  CG  ARG C 197     -31.649  11.462  34.181
ATOM   5840  CD  ARG C 197     -30.698  10.901  33.135
ATOM   5841  NE  ARG C 197     -29.300  11.030  33.534
ATOM   5842  CZ  ARG C 197     -28.594  10.062  34.109
ATOM   5843  NH1 ARG C 197     -29.154   8.886  34.354
ATOM   5844  NH2 ARG C 197     -27.326  10.270  34.438
ATOM   5845  N   ILE C 198     -35.285  13.214  32.734
ATOM   5846  CA  ILE C 198     -36.451  13.524  31.914
ATOM   5847  C   ILE C 198     -36.191  13.205  30.445
ATOM   5848  O   ILE C 198     -36.833  12.327  29.868
ATOM   5849  CB  ILE C 198     -36.857  15.004  32.044
ATOM   5850  CG1 ILE C 198     -37.237  15.328  33.490
ATOM   5851  CG2 ILE C 198     -38.010  15.324  31.105
ATOM   5852  CD1 ILE C 198     -38.423  14.539  34.001
ATOM   5853  N   ASP C 199     -35.248  13.924  29.846
ATOM   5854  CA  ASP C 199     -34.895  13.714  28.446
ATOM   5855  C   ASP C 199     -33.385  13.589  28.267
ATOM   5856  O   ASP C 199     -32.911  12.864  27.392
ATOM   5857  CB  ASP C 199     -35.441  14.848  27.573
ATOM   5858  CG  ASP C 199     -34.874  16.204  27.951
ATOM   5859  OD1 ASP C 199     -34.453  16.377  29.114
ATOM   5860  OD2 ASP C 199     -34.854  17.102  27.083
ATOM   5861  N   ARG C 200     -32.635  14.300  29.103
ATOM   5862  CA  ARG C 200     -31.179  14.261  29.054
ATOM   5863  C   ARG C 200     -30.597  14.010  30.440
ATOM   5864  O   ARG C 200     -30.097  12.922  30.726
ATOM   5865  CB  ARG C 200     -30.625  15.567  28.478
ATOM   5866  CG  ARG C 200     -30.914  15.773  26.997
ATOM   5867  CD  ARG C 200     -29.963  14.969  26.120
ATOM   5868  NE  ARG C 200     -30.145  13.528  26.276
ATOM   5869  CZ  ARG C 200     -29.403  12.612  25.664
ATOM   5870  NH1 ARG C 200     -28.423  12.983  24.851
ATOM   5871  NH2 ARG C 200     -29.639  11.322  25.865
ATOM   5872  N   ARG C 201     -30.666  15.023  31.297
ATOM   5873  CA  ARG C 201     -30.174  14.907  32.665
ATOM   5874  C   ARG C 201     -30.697  16.043  33.538
ATOM   5875  O   ARG C 201     -30.006  16.512  34.442
ATOM   5876  CB  ARG C 201     -28.644  14.883  32.690
ATOM   5877  CG  ARG C 201     -27.989  16.131  32.121
ATOM   5878  CD  ARG C 201     -26.480  16.082  32.291
ATOM   5879  NE  ARG C 201     -26.094  15.925  33.691
ATOM   5880  CZ  ARG C 201     -24.839  15.815  34.113
ATOM   5881  NH1 ARG C 201     -23.840  15.844  33.242
ATOM   5882  NH2 ARG C 201     -24.583  15.676  35.406
ATOM   5883  N   ARG C 202     -31.922  16.480  33.261
ATOM   5884  CA  ARG C 202     -32.548  17.547  34.033
ATOM   5885  C   ARG C 202     -32.839  17.074  35.452
ATOM   5886  O   ARG C 202     -33.923  16.564  35.737
ATOM   5887  CB  ARG C 202     -33.839  18.009  33.356
ATOM   5888  CG  ARG C 202     -33.698  18.274  31.866
ATOM   5889  CD  ARG C 202     -32.688  19.376  31.584
ATOM   5890  NE  ARG C 202     -33.206  20.700  31.915
ATOM   5891  CZ  ARG C 202     -32.957  21.339  33.053
ATOM   5892  NH1 ARG C 202     -32.191  20.779  33.979
ATOM   5893  NH2 ARG C 202     -33.473  22.543  33.265
ATOM   5894  N   LYS C 203     -31.865  17.247  36.340
ATOM   5895  CA  LYS C 203     -31.988  16.776  37.714
ATOM   5896  C   LYS C 203     -32.989  17.599  38.517
ATOM   5897  O   LYS C 203     -32.950  18.829  38.507
ATOM   5898  CB  LYS C 203     -30.623  16.778  38.408
ATOM   5899  CG  LYS C 203     -29.572  15.933  37.708
ATOM   5900  CD  LYS C 203     -30.089  14.531  37.426
ATOM   5901  CE  LYS C 203     -30.472  13.811  38.709
ATOM   5902  NZ  LYS C 203     -31.133  12.507  38.430
ATOM   5903  N   LEU C 204     -33.884  16.906  39.214
ATOM   5904  CA  LEU C 204     -34.890  17.556  40.045
ATOM   5905  C   LEU C 204     -35.526  16.563  41.015
ATOM   5906  O   LEU C 204     -35.644  15.377  40.706
ATOM   5907  CB  LEU C 204     -35.959  18.226  39.175
ATOM   5908  CG  LEU C 204     -36.474  17.465  37.950
ATOM   5909  CD1 LEU C 204     -37.341  16.283  38.354
ATOM   5910  CD2 LEU C 204     -37.248  18.402  37.035
ATOM   5911  N   PRO C 205     -35.929  17.048  42.199
ATOM   5912  CA  PRO C 205     -36.562  16.203  43.218
ATOM   5913  C   PRO C 205     -37.781  15.470  42.669
ATOM   5914  O   PRO C 205     -38.651  16.092  42.060
ATOM   5915  CB  PRO C 205     -36.992  17.212  44.286
ATOM   5916  CG  PRO C 205     -36.049  18.352  44.125
ATOM   5917  CD  PRO C 205     -35.770  18.440  42.654
ATOM   5918  N   ALA C 206     -37.835  14.159  42.883
ATOM   5919  CA  ALA C 206     -38.951  13.352  42.404
ATOM   5920  C   ALA C 206     -40.094  13.340  43.413
ATOM   5921  O   ALA C 206     -41.147  12.752  43.166
ATOM   5922  CB  ALA C 206     -38.489  11.935  42.106
ATOM   5923  N   THR C 207     -39.878  13.993  44.550
ATOM   5924  CA  THR C 207     -40.886  14.053  45.602
ATOM   5925  C   THR C 207     -42.056  14.943  45.198
ATOM   5926  O   THR C 207     -43.147  14.842  45.758
ATOM   5927  CB  THR C 207     -40.289  14.572  46.924
ATOM   5928  OG1 THR C 207     -39.783  15.898  46.734
ATOM   5929  CG2 THR C 207     -39.161  13.665  47.391
ATOM   5930  N   ILE C 208     -41.821  15.815  44.223
ATOM   5931  CA  ILE C 208     -42.857  16.724  43.744
ATOM   5932  C   ILE C 208     -43.504  16.219  42.457
ATOM   5933  O   ILE C 208     -44.528  16.743  42.019
ATOM   5934  CB  ILE C 208     -42.307  18.152  43.532
ATOM   5935  CG1 ILE C 208     -41.005  18.119  42.727
ATOM   5936  CG2 ILE C 208     -42.078  18.836  44.870
ATOM   5937  CD1 ILE C 208     -41.200  17.963  41.232
ATOM   5938  N   ILE C 209     -42.900  15.198  41.856
ATOM   5939  CA  ILE C 209     -43.425  14.616  40.627
ATOM   5940  C   ILE C 209     -44.721  13.856  40.889
ATOM   5941  O   ILE C 209     -45.738  14.106  40.243
ATOM   5942  CB  ILE C 209     -42.406  13.667  39.968
ATOM   5943  CG1 ILE C 209     -41.129  14.427  39.602
ATOM   5944  CG2 ILE C 209     -43.009  13.010  38.736
ATOM   5945  CD1 ILE C 209     -40.086  13.573  38.915
ATOM   5946  N   LEU C 210     -44.677  12.929  41.840
ATOM   5947  CA  LEU C 210     -45.852  12.144  42.199
ATOM   5948  C   LEU C 210     -46.976  13.043  42.704
ATOM   5949  O   LEU C 210     -48.155  12.731  42.540
ATOM   5950  CB  LEU C 210     -45.501  11.094  43.258
ATOM   5951  CG  LEU C 210     -44.672   9.887  42.809
ATOM   5952  CD1 LEU C 210     -45.346   9.176  41.645
ATOM   5953  CD2 LEU C 210     -43.252  10.293  42.444
ATOM   5954  N   ARG C 211     -46.600  14.161  43.317
ATOM   5955  CA  ARG C 211     -47.570  15.121  43.828
ATOM   5956  C   ARG C 211     -48.400  15.717  42.695
ATOM   5957  O   ARG C 211     -49.575  16.036  42.875
ATOM   5958  CB  ARG C 211     -46.861  16.234  44.604
ATOM   5959  CG  ARG C 211     -47.781  17.330  45.123
ATOM   5960  CD  ARG C 211     -48.669  16.839  46.259
ATOM   5961  NE  ARG C 211     -49.774  16.011  45.785
ATOM   5962  CZ  ARG C 211     -50.752  15.556  46.561
ATOM   5963  NH1 ARG C 211     -50.765  15.850  47.854
ATOM   5964  NH2 ARG C 211     -51.718  14.809  46.045
ATOM   5965  N   ALA C 212     -47.780  15.863  41.529
ATOM   5966  CA  ALA C 212     -48.460  16.415  40.363
ATOM   5967  C   ALA C 212     -49.434  15.407  39.762
ATOM   5968  O   ALA C 212     -50.445  15.783  39.169
ATOM   5969  CB  ALA C 212     -47.447  16.864  39.321
ATOM   5970  N   LEU C 213     -49.123  14.124  39.919
ATOM   5971  CA  LEU C 213     -49.977  13.059  39.404
ATOM   5972  C   LEU C 213     -51.042  12.663  40.420
ATOM   5973  O   LEU C 213     -51.568  11.551  40.379
ATOM   5974  CB  LEU C 213     -49.143  11.837  39.012
ATOM   5975  CG  LEU C 213     -48.380  11.900  37.686
ATOM   5976  CD1 LEU C 213     -49.339  12.146  36.530
ATOM   5977  CD2 LEU C 213     -47.294  12.965  37.721
ATOM   5978  N   ASN C 214     -51.353  13.581  41.330
ATOM   5979  CA  ASN C 214     -52.363  13.346  42.358
ATOM   5980  C   ASN C 214     -51.979  12.222  43.318
ATOM   5981  O   ASN C 214     -52.582  11.149  43.307
ATOM   5982  CB  ASN C 214     -53.726  13.060  41.720
ATOM   5983  CG  ASN C 214     -54.846  12.999  42.741
ATOM   5984  OD1 ASN C 214     -54.656  13.330  43.911
ATOM   5985  ND2 ASN C 214     -56.025  12.575  42.299
ATOM   5986  N   TYR C 215     -50.970  12.478  44.145
ATOM   5987  CA  TYR C 215     -50.535  11.515  45.152
ATOM   5988  C   TYR C 215     -50.039  12.225  46.407
ATOM   5989  O   TYR C 215     -49.013  12.905  46.383
ATOM   5990  CB  TYR C 215     -49.440  10.603  44.594
ATOM   5991  CG  TYR C 215     -49.927   9.620  43.554
ATOM   5992  CD1 TYR C 215     -50.574   8.448  43.927
ATOM   5993  CD2 TYR C 215     -49.735   9.859  42.200
ATOM   5994  CE1 TYR C 215     -51.020   7.546  42.980
ATOM   5995  CE2 TYR C 215     -50.177   8.962  41.246
ATOM   5996  CZ  TYR C 215     -50.819   7.807  41.641
ATOM   5997  OH  TYR C 215     -51.260   6.912  40.694
ATOM   5998  N   THR C 216     -50.773  12.061  47.503
ATOM   5999  CA  THR C 216     -50.424  12.703  48.765
ATOM   6000  C   THR C 216     -49.228  12.027  49.427
ATOM   6001  O   THR C 216     -48.602  11.141  48.845
ATOM   6002  CB  THR C 216     -51.610  12.699  49.746
ATOM   6003  OG1 THR C 216     -51.983  11.348  50.044
ATOM   6004  CG2 THR C 216     -52.802  13.429  49.146
ATOM   6005  N   THR C 217     -48.918  12.451  50.648
ATOM   6006  CA  THR C 217     -47.801  11.887  51.396
ATOM   6007  C   THR C 217     -48.207  10.588  52.085
ATOM   6008  O   THR C 217     -47.466  10.050  52.907
ATOM   6009  CB  THR C 217     -47.271  12.877  52.451
ATOM   6010  OG1 THR C 217     -46.070  12.360  53.037
ATOM   6011  CG2 THR C 217     -48.309  13.102  53.540
ATOM   6012  N   GLU C 218     -49.390  10.089  51.742
ATOM   6013  CA  GLU C 218     -49.899   8.853  52.322
ATOM   6014  C   GLU C 218     -50.179   7.829  51.227
ATOM   6015  O   GLU C 218     -51.230   7.189  51.214
ATOM   6016  CB  GLU C 218     -51.169   9.129  53.131
ATOM   6017  CG  GLU C 218     -51.614   7.977  54.017
ATOM   6018  CD  GLU C 218     -52.858   8.306  54.818
ATOM   6019  OE1 GLU C 218     -53.385   9.428  54.666
ATOM   6020  OE2 GLU C 218     -53.309   7.443  55.600
ATOM   6021  N   GLN C 219     -49.231   7.681  50.306
ATOM   6022  CA  GLN C 219     -49.394   6.764  49.184
ATOM   6023  C   GLN C 219     -48.087   6.069  48.809
ATOM   6024  O   GLN C 219     -48.000   4.841  48.829
ATOM   6025  CB  GLN C 219     -49.957   7.502  47.966
ATOM   6026  CG  GLN C 219     -51.342   8.096  48.176
ATOM   6027  CD  GLN C 219     -52.408   7.038  48.379
ATOM   6028  OE1 GLN C 219     -52.186   5.856  48.114
ATOM   6029  NE2 GLN C 219     -53.577   7.458  48.848
ATOM   6030  N   ILE C 220     -47.074   6.859  48.468
ATOM   6031  CA  ILE C 220     -45.811   6.314  47.977
ATOM   6032  C   ILE C 220     -44.756   6.139  49.069
ATOM   6033  O   ILE C 220     -43.844   5.325  48.930
ATOM   6034  CB  ILE C 220     -45.222   7.173  46.835
ATOM   6035  CG1 ILE C 220     -44.874   8.579  47.333
ATOM   6036  CG2 ILE C 220     -46.191   7.239  45.664
ATOM   6037  CD1 ILE C 220     -46.063   9.513  47.438
ATOM   6038  N   LEU C 221     -44.879   6.901  50.151
ATOM   6039  CA  LEU C 221     -43.906   6.826  51.238
ATOM   6040  C   LEU C 221     -44.531   6.383  52.559
ATOM   6041  O   LEU C 221     -43.861   6.352  53.592
ATOM   6042  CB  LEU C 221     -43.157   8.158  51.405
ATOM   6043  CG  LEU C 221     -43.891   9.452  51.788
ATOM   6044  CD1 LEU C 221     -45.010   9.778  50.808
ATOM   6045  CD2 LEU C 221     -44.417   9.407  53.218
ATOM   6046  N   ASP C 222     -45.813   6.036  52.520
ATOM   6047  CA  ASP C 222     -46.515   5.584  53.715
ATOM   6048  C   ASP C 222     -47.044   4.164  53.532
ATOM   6049  O   ASP C 222     -47.354   3.476  54.504
ATOM   6050  CB  ASP C 222     -47.662   6.538  54.056
ATOM   6051  CG  ASP C 222     -48.221   6.305  55.446
ATOM   6052  OD1 ASP C 222     -47.591   5.561  56.227
ATOM   6053  OD2 ASP C 222     -49.289   6.870  55.761
ATOM   6054  N   LEU C 223     -47.142   3.731  52.279
ATOM   6055  CA  LEU C 223     -47.618   2.389  51.968
ATOM   6056  C   LEU C 223     -46.618   1.636  51.097
ATOM   6057  O   LEU C 223     -46.999   0.802  50.276
ATOM   6058  CB  LEU C 223     -48.981   2.450  51.276
ATOM   6059  CG  LEU C 223     -50.105   3.127  52.063
ATOM   6060  CD1 LEU C 223     -51.382   3.190  51.239
ATOM   6061  CD2 LEU C 223     -50.348   2.407  53.382
ATOM   6062  N   PHE C 224     -45.336   1.936  51.282
ATOM   6063  CA  PHE C 224     -44.279   1.294  50.510
ATOM   6064  C   PHE C 224     -42.981   1.221  51.308
ATOM   6065  O   PHE C 224     -42.124   0.377  51.043
ATOM   6066  CB  PHE C 224     -44.047   2.044  49.197
ATOM   6067  CG  PHE C 224     -42.975   1.441  48.335
ATOM   6068  CD1 PHE C 224     -43.247   0.346  47.534
ATOM   6069  CD2 PHE C 224     -41.695   1.971  48.325
ATOM   6070  CE1 PHE C 224     -42.264  -0.211  46.740
ATOM   6071  CE2 PHE C 224     -40.707   1.418  47.533
ATOM   6072  CZ  PHE C 224     -40.992   0.326  46.739
ATOM   6073  N   PHE C 225     -42.846   2.111  52.285
ATOM   6074  CA  PHE C 225     -41.656   2.158  53.126
ATOM   6075  C   PHE C 225     -41.647   1.010  54.128
ATOM   6076  O   PHE C 225     -40.628   0.730  54.760
ATOM   6077  CB  PHE C 225     -41.577   3.499  53.859
ATOM   6078  CG  PHE C 225     -40.350   3.655  54.712
ATOM   6079  CD1 PHE C 225     -39.148   4.056  54.152
ATOM   6080  CD2 PHE C 225     -40.399   3.407  56.074
ATOM   6081  CE1 PHE C 225     -38.018   4.202  54.934
ATOM   6082  CE2 PHE C 225     -39.272   3.552  56.861
ATOM   6083  CZ  PHE C 225     -38.080   3.950  56.290
ATOM   6084  N   GLU C 226     -42.789   0.345  54.268
ATOM   6085  CA  GLU C 226     -42.921  -0.756  55.215
ATOM   6086  C   GLU C 226     -42.204  -2.012  54.726
ATOM   6087  O   GLU C 226     -41.726  -2.815  55.527
ATOM   6088  CB  GLU C 226     -44.396  -1.064  55.478
ATOM   6089  CG  GLU C 226     -44.621  -2.189  56.473
ATOM   6090  CD  GLU C 226     -46.089  -2.491  56.691
ATOM   6091  OE1 GLU C 226     -46.934  -1.829  56.052
ATOM   6092  OE2 GLU C 226     -46.397  -3.389  57.502
ATOM   6093  N   LYS C 227     -42.130  -2.173  53.409
ATOM   6094  CA  LYS C 227     -41.499  -3.348  52.816
ATOM   6095  C   LYS C 227     -40.054  -3.074  52.413
ATOM   6096  O   LYS C 227     -39.355  -3.967  51.934
ATOM   6097  CB  LYS C 227     -42.296  -3.827  51.602
ATOM   6098  CG  LYS C 227     -43.737  -4.189  51.912
ATOM   6099  CD  LYS C 227     -44.458  -4.672  50.667
ATOM   6100  CE  LYS C 227     -44.476  -3.598  49.592
ATOM   6101  NZ  LYS C 227     -45.168  -4.060  48.358
ATOM   6102  N   VAL C 228     -39.612  -1.836  52.609
ATOM   6103  CA  VAL C 228     -38.249  -1.449  52.263
ATOM   6104  C   VAL C 228     -37.868  -0.119  52.907
ATOM   6105  O   VAL C 228     -38.602   0.864  52.804
ATOM   6106  CB  VAL C 228     -38.063  -1.356  50.735
ATOM   6107  CG1 VAL C 228     -39.202  -0.568  50.106
ATOM   6108  CG2 VAL C 228     -36.717  -0.731  50.400
ATOM   6109  N   ASP C 320     -36.718  -0.095  53.574
ATOM   6110  CA  ASP C 320     -36.243   1.117  54.236
ATOM   6111  C   ASP C 320     -35.133   1.805  53.445
ATOM   6112  O   ASP C 320     -34.251   2.441  54.022
ATOM   6113  CB  ASP C 320     -35.764   0.807  55.657
ATOM   6114  CG  ASP C 320     -34.656  -0.230  55.692
ATOM   6115  OD1 ASP C 320     -34.203  -0.662  54.612
ATOM   6116  OD2 ASP C 320     -34.238  -0.613  56.805
ATOM   6117  N   LEU C 321     -35.183   1.674  52.123
ATOM   6118  CA  LEU C 321     -34.204   2.313  51.251
ATOM   6119  C   LEU C 321     -34.789   3.567  50.611
ATOM   6120  O   LEU C 321     -34.359   3.985  49.536
ATOM   6121  CB  LEU C 321     -33.728   1.345  50.164
ATOM   6122  CG  LEU C 321     -32.697   0.278  50.542
ATOM   6123  CD1 LEU C 321     -33.242  -0.664  51.603
ATOM   6124  CD2 LEU C 321     -32.259  -0.501  49.309
ATOM   6125  N   LEU C 322     -35.774   4.161  51.277
ATOM   6126  CA  LEU C 322     -36.435   5.354  50.762
ATOM   6127  C   LEU C 322     -35.875   6.621  51.397
ATOM   6128  O   LEU C 322     -36.621   7.543  51.729
ATOM   6129  CB  LEU C 322     -37.948   5.278  50.989
ATOM   6130  CG  LEU C 322     -38.750   4.338  50.085
ATOM   6131  CD1 LEU C 322     -38.360   2.888  50.321
ATOM   6132  CD2 LEU C 322     -40.242   4.533  50.307
ATOM   6133  N   ALA C 323     -34.557   6.661  51.563
ATOM   6134  CA  ALA C 323     -33.892   7.827  52.131
ATOM   6135  C   ALA C 323     -33.959   9.011  51.172
ATOM   6136  O   ALA C 323     -33.649  10.143  51.543
ATOM   6137  CB  ALA C 323     -32.447   7.498  52.473
ATOM   6138  N   LYS C 324     -34.367   8.739  49.937
ATOM   6139  CA  LYS C 324     -34.484   9.775  48.917
ATOM   6140  C   LYS C 324     -35.910  10.307  48.811
ATOM   6141  O   LYS C 324     -36.161  11.311  48.144
ATOM   6142  CB  LYS C 324     -34.008   9.247  47.561
ATOM   6143  CG  LYS C 324     -34.362   7.789  47.291
ATOM   6144  CD  LYS C 324     -35.863   7.585  47.157
ATOM   6145  CE  LYS C 324     -36.204   6.129  46.880
ATOM   6146  NZ  LYS C 324     -37.672   5.920  46.744
ATOM   6147  N   LEU C 325     -36.841   9.626  49.472
ATOM   6148  CA  LEU C 325     -38.243  10.024  49.448
ATOM   6149  C   LEU C 325     -38.672  10.574  50.804
ATOM   6150  O   LEU C 325     -39.695  11.250  50.918
ATOM   6151  CB  LEU C 325     -39.127   8.840  49.049
ATOM   6152  CG  LEU C 325     -40.615   9.127  48.834
ATOM   6153  CD1 LEU C 325     -40.806  10.288  47.870
ATOM   6154  CD2 LEU C 325     -41.333   7.884  48.331
ATOM   6155  N   SER C 326     -37.879  10.281  51.830
ATOM   6156  CA  SER C 326     -38.156  10.760  53.178
ATOM   6157  C   SER C 326     -37.314  11.989  53.506
ATOM   6158  O   SER C 326     -37.062  12.287  54.674
ATOM   6159  CB  SER C 326     -37.900   9.654  54.205
ATOM   6160  OG  SER C 326     -36.553   9.217  54.164
ATOM   6161  N   GLN C 327     -36.882  12.698  52.468
ATOM   6162  CA  GLN C 327     -36.069  13.896  52.643
ATOM   6163  C   GLN C 327     -36.918  15.160  52.551
ATOM   6164  O   GLN C 327     -36.923  15.984  53.466
ATOM   6165  CB  GLN C 327     -34.947  13.939  51.604
ATOM   6166  CG  GLN C 327     -34.054  15.166  51.701
ATOM   6167  CD  GLN C 327     -33.242  15.201  52.981
ATOM   6168  OE1 GLN C 327     -33.148  14.206  53.699
ATOM   6169  NE2 GLN C 327     -32.647  16.352  53.272
ATOM   6170  N   SER C 328     -37.637  15.307  51.442
ATOM   6171  CA  SER C 328     -38.485  16.473  51.227
ATOM   6172  C   SER C 328     -39.664  16.493  52.196
ATOM   6173  O   SER C 328     -39.988  17.532  52.771
ATOM   6174  CB  SER C 328     -38.989  16.512  49.783
ATOM   6175  OG  SER C 328     -39.825  17.636  49.564
ATOM   6176  N   GLY C 329     -40.302  15.341  52.371
ATOM   6177  CA  GLY C 329     -41.424  15.223  53.283
ATOM   6178  C   GLY C 329     -41.021  15.489  54.720
ATOM   6179  O   GLY C 329     -41.805  16.018  55.508
ATOM   6180  N   HIS C 330     -39.789  15.119  55.058
ATOM   6181  CA  HIS C 330     -39.257  15.331  56.400
ATOM   6182  C   HIS C 330     -40.161  14.723  57.469
ATOM   6183  O   HIS C 330     -40.838  15.440  58.205
ATOM   6184  CB  HIS C 330     -39.050  16.824  56.667
ATOM   6185  CG  HIS C 330     -38.403  17.119  57.985
ATOM   6186  ND1 HIS C 330     -39.123  17.480  59.103
ATOM   6187  CD2 HIS C 330     -37.103  17.105  58.363
ATOM   6188  CE1 HIS C 330     -38.294  17.677  60.113
ATOM   6189  NE2 HIS C 330     -37.063  17.456  59.691
ATOM   6190  N   LYS C 331     -40.168  13.396  57.545
ATOM   6191  CA  LYS C 331     -40.957  12.693  58.550
ATOM   6192  C   LYS C 331     -40.061  12.114  59.641
ATOM   6193  O   LYS C 331     -39.819  10.908  59.691
ATOM   6194  CB  LYS C 331     -41.801  11.591  57.902
ATOM   6195  CG  LYS C 331     -41.029  10.680  56.960
ATOM   6196  CD  LYS C 331     -41.940   9.632  56.342
ATOM   6197  CE  LYS C 331     -41.167   8.697  55.428
ATOM   6198  NZ  LYS C 331     -40.100   7.961  56.162
ATOM   6199  N   ARG C 332     -39.571  12.989  60.514
ATOM   6200  CA  ARG C 332     -38.667  12.588  61.585
ATOM   6201  C   ARG C 332     -39.413  11.837  62.685
ATOM   6202  O   ARG C 332     -40.063  10.824  62.427
ATOM   6203  CB  ARG C 332     -37.958  13.815  62.165
ATOM   6204  CG  ARG C 332     -36.719  13.497  62.989
ATOM   6205  CD  ARG C 332     -36.080  14.768  63.525
ATOM   6206  NE  ARG C 332     -37.010  15.541  64.342
ATOM   6207  CZ  ARG C 332     -36.730  16.725  64.878
ATOM   6208  NH1 ARG C 332     -35.541  17.279  64.683
ATOM   6209  NH2 ARG C 332     -37.640  17.356  65.608
ATOM   6210  N   ILE C 333     -39.316  12.339  63.911
ATOM   6211  CA  ILE C 333     -39.969  11.708  65.051
ATOM   6212  C   ILE C 333     -41.446  12.086  65.092
ATOM   6213  O   ILE C 333     -41.821  13.200  64.723
ATOM   6214  CB  ILE C 333     -39.277  12.095  66.381
ATOM   6215  CG1 ILE C 333     -39.629  11.102  67.494
ATOM   6216  CG2 ILE C 333     -39.630  13.523  66.777
ATOM   6217  CD1 ILE C 333     -40.907  11.427  68.238
ATOM   6218  N   GLU C 334     -42.281  11.149  65.529
ATOM   6219  CA  GLU C 334     -43.719  11.378  65.614
ATOM   6220  C   GLU C 334     -44.027  12.657  66.386
ATOM   6221  O   GLU C 334     -43.737  12.762  67.578
ATOM   6222  CB  GLU C 334     -44.415  10.180  66.265
ATOM   6223  CG  GLU C 334     -45.936  10.237  66.227
ATOM   6224  CD  GLU C 334     -46.518  11.132  67.304
ATOM   6225  OE1 GLU C 334     -45.873  11.291  68.361
ATOM   6226  OE2 GLU C 334     -47.625  11.672  67.096
ATOM   6227  N   THR C 335     -44.614  13.630  65.696
ATOM   6228  CA  THR C 335     -44.952  14.909  66.307
ATOM   6229  C   THR C 335     -46.371  15.325  65.931
ATOM   6230  O   THR C 335     -47.124  14.538  65.357
ATOM   6231  CB  THR C 335     -43.961  16.012  65.884
ATOM   6232  OG1 THR C 335     -44.194  17.197  66.656
ATOM   6233  CG2 THR C 335     -44.114  16.332  64.404
ATOM   6234  N   LEU C 336     -46.731  16.561  66.260
ATOM   6235  CA  LEU C 336     -48.058  17.081  65.954
ATOM   6236  C   LEU C 336     -48.330  16.996  64.455
ATOM   6237  O   LEU C 336     -47.542  17.482  63.643
ATOM   6238  CB  LEU C 336     -48.188  18.527  66.440
ATOM   6239  CG  LEU C 336     -49.588  19.032  66.800
ATOM   6240  CD1 LEU C 336     -49.507  20.402  67.458
ATOM   6241  CD2 LEU C 336     -50.496  19.074  65.581
ATOM   6242  N   PHE C 337     -49.448  16.372  64.096
ATOM   6243  CA  PHE C 337     -49.803  16.174  62.695
ATOM   6244  C   PHE C 337     -49.984  17.497  61.955
ATOM   6245  O   PHE C 337     -49.105  17.925  61.207
ATOM   6246  CB  PHE C 337     -51.075  15.330  62.580
ATOM   6247  CG  PHE C 337     -50.949  13.960  63.182
ATOM   6248  CD1 PHE C 337     -51.300  13.735  64.502
ATOM   6249  CD2 PHE C 337     -50.480  12.898  62.428
ATOM   6250  CE1 PHE C 337     -51.185  12.475  65.060
ATOM   6251  CE2 PHE C 337     -50.362  11.636  62.979
ATOM   6252  CZ  PHE C 337     -50.716  11.425  64.297
ATOM   6253  N   THR C 338     -51.128  18.139  62.169
ATOM   6254  CA  THR C 338     -51.440  19.395  61.496
ATOM   6255  C   THR C 338     -50.438  20.489  61.856
ATOM   6256  O   THR C 338     -49.690  20.363  62.825
ATOM   6257  CB  THR C 338     -52.866  19.878  61.832
ATOM   6258  OG1 THR C 338     -53.175  21.044  61.059
ATOM   6259  CG2 THR C 338     -52.983  20.209  63.312
ATOM   6260  N   ASN C 339     -50.428  21.557  61.063
ATOM   6261  CA  ASN C 339     -49.527  22.685  61.283
ATOM   6262  C   ASN C 339     -48.058  22.328  61.063
ATOM   6263  O   ASN C 339     -47.178  23.179  61.191
ATOM   6264  CB  ASN C 339     -49.724  23.275  62.683
ATOM   6265  CG  ASN C 339     -51.130  23.801  62.902
ATOM   6266  OD1 ASN C 339     -51.535  24.069  64.034
ATOM   6267  ND2 ASN C 339     -51.882  23.952  61.818
ATOM   6268  N   ASP C 340     -47.801  21.067  60.730
ATOM   6269  CA  ASP C 340     -46.441  20.600  60.484
ATOM   6270  C   ASP C 340     -46.334  19.912  59.127
ATOM   6271  O   ASP C 340     -45.642  18.904  58.984
ATOM   6272  CB  ASP C 340     -45.991  19.645  61.591
ATOM   6273  CG  ASP C 340     -45.847  20.334  62.935
ATOM   6274  OD1 ASP C 340     -45.838  21.582  62.967
ATOM   6275  OD2 ASP C 340     -45.740  19.627  63.959
ATOM   6276  N   LEU C 341     -47.024  20.462  58.133
ATOM   6277  CA  LEU C 341     -47.014  19.898  56.787
ATOM   6278  C   LEU C 341     -45.931  20.545  55.929
ATOM   6279  O   LEU C 341     -45.597  21.715  56.114
ATOM   6280  CB  LEU C 341     -48.382  20.063  56.120
ATOM   6281  CG  LEU C 341     -49.554  19.253  56.681
ATOM   6282  CD1 LEU C 341     -49.921  19.712  58.085
ATOM   6283  CD2 LEU C 341     -50.759  19.352  55.759
ATOM   6284  N   ASP C 342     -45.387  19.777  54.991
ATOM   6285  CA  ASP C 342     -44.334  20.271  54.111
ATOM   6286  C   ASP C 342     -44.716  20.125  52.641
ATOM   6287  O   ASP C 342     -45.881  20.281  52.274
ATOM   6288  CB  ASP C 342     -43.019  19.540  54.387
ATOM   6289  CG  ASP C 342     -42.461  19.843  55.764
ATOM   6290  OD1 ASP C 342     -42.843  20.880  56.347
ATOM   6291  OD2 ASP C 342     -41.637  19.048  56.262
ATOM   6292  N   HIS C 343     -43.727  19.825  51.806
ATOM   6293  CA  HIS C 343     -43.953  19.667  50.374
ATOM   6294  C   HIS C 343     -44.831  18.455  50.083
ATOM   6295  O   HIS C 343     -45.766  18.530  49.286
ATOM   6296  CB  HIS C 343     -42.620  19.532  49.635
ATOM   6297  CG  HIS C 343     -41.671  20.662  49.887
ATOM   6298  ND1 HIS C 343     -41.610  21.777  49.078
ATOM   6299  CD2 HIS C 343     -40.745  20.850  50.857
ATOM   6300  CE1 HIS C 343     -40.687  22.602  49.539
ATOM   6301  NE2 HIS C 343     -40.148  22.063  50.618
ATOM   6302  N   GLY C 344     -44.521  17.339  50.735
ATOM   6303  CA  GLY C 344     -45.253  16.102  50.534
ATOM   6304  C   GLY C 344     -46.742  16.215  50.802
ATOM   6305  O   GLY C 344     -47.550  16.078  49.883
ATOM   6306  N   PRO C 345     -47.114  16.463  52.067
ATOM   6307  CA  PRO C 345     -48.518  16.548  52.487
ATOM   6308  C   PRO C 345     -49.361  17.433  51.573
ATOM   6309  O   PRO C 345     -50.205  16.923  50.837
ATOM   6310  CB  PRO C 345     -48.422  17.170  53.881
ATOM   6311  CG  PRO C 345     -47.099  16.723  54.390
ATOM   6312  CD  PRO C 345     -46.188  16.677  53.193
ATOM   6313  N   TYR C 346     -49.133  18.742  51.622
ATOM   6314  CA  TYR C 346     -49.923  19.681  50.834
ATOM   6315  C   TYR C 346     -49.631  19.517  49.345
ATOM   6316  O   TYR C 346     -48.646  18.884  48.964
ATOM   6317  CB  TYR C 346     -49.648  21.119  51.278
ATOM   6318  CG  TYR C 346     -50.885  21.988  51.321
ATOM   6319  CD1 TYR C 346     -51.373  22.596  50.172
ATOM   6320  CD2 TYR C 346     -51.567  22.197  52.512
ATOM   6321  CE1 TYR C 346     -52.505  23.388  50.210
ATOM   6322  CE2 TYR C 346     -52.699  22.988  52.560
ATOM   6323  CZ  TYR C 346     -53.163  23.581  51.406
ATOM   6324  OH  TYR C 346     -54.290  24.370  51.447
ATOM   6325  N   ILE C 347     -50.489  20.090  48.506
ATOM   6326  CA  ILE C 347     -50.353  19.934  47.061
ATOM   6327  C   ILE C 347     -50.279  21.265  46.311
ATOM   6328  O   ILE C 347     -49.345  21.499  45.544
ATOM   6329  CB  ILE C 347     -51.498  19.078  46.475
ATOM   6330  CG1 ILE C 347     -51.464  19.116  44.946
ATOM   6331  CG2 ILE C 347     -52.846  19.554  46.996
ATOM   6332  CD1 ILE C 347     -52.559  18.304  44.291
ATOM   6333  N   SER C 348     -51.262  22.131  46.534
ATOM   6334  CA  SER C 348     -51.348  23.392  45.803
ATOM   6335  C   SER C 348     -50.201  24.347  46.130
ATOM   6336  O   SER C 348     -49.237  24.452  45.372
ATOM   6337  CB  SER C 348     -52.697  24.072  46.053
ATOM   6338  OG  SER C 348     -52.950  24.219  47.439
ATOM   6339  N   GLU C 349     -50.310  25.042  47.258
ATOM   6340  CA  GLU C 349     -49.310  26.033  47.645
ATOM   6341  C   GLU C 349     -47.931  25.415  47.870
ATOM   6342  O   GLU C 349     -46.928  25.926  47.369
ATOM   6343  CB  GLU C 349     -49.770  26.817  48.881
ATOM   6344  CG  GLU C 349     -50.221  25.955  50.052
ATOM   6345  CD  GLU C 349     -49.072  25.525  50.942
ATOM   6346  OE1 GLU C 349     -48.025  26.207  50.934
ATOM   6347  OE2 GLU C 349     -49.216  24.508  51.652
ATOM   6348  N   THR C 350     -47.888  24.317  48.619
ATOM   6349  CA  THR C 350     -46.639  23.611  48.894
ATOM   6350  C   THR C 350     -45.672  24.467  49.712
ATOM   6351  O   THR C 350     -45.721  25.696  49.662
ATOM   6352  CB  THR C 350     -45.952  23.151  47.591
ATOM   6353  OG1 THR C 350     -46.914  22.522  46.735
ATOM   6354  CG2 THR C 350     -44.827  22.171  47.889
ATOM   6355  N   LEU C 351     -44.796  23.811  50.467
ATOM   6356  CA  LEU C 351     -43.825  24.515  51.296
ATOM   6357  C   LEU C 351     -42.952  25.416  50.428
ATOM   6358  O   LEU C 351     -42.517  25.018  49.347
ATOM   6359  CB  LEU C 351     -42.961  23.518  52.071
ATOM   6360  CG  LEU C 351     -42.615  23.884  53.517
ATOM   6361  CD1 LEU C 351     -41.908  25.225  53.593
ATOM   6362  CD2 LEU C 351     -43.870  23.894  54.376
ATOM   6363  N   ARG C 352     -42.700  26.631  50.904
ATOM   6364  CA  ARG C 352     -41.964  27.619  50.125
ATOM   6365  C   ARG C 352     -40.577  27.883  50.707
ATOM   6366  O   ARG C 352     -40.289  28.988  51.165
ATOM   6367  CB  ARG C 352     -42.757  28.926  50.053
ATOM   6368  CG  ARG C 352     -42.358  29.844  48.910
ATOM   6369  CD  ARG C 352     -42.759  29.259  47.565
ATOM   6370  NE  ARG C 352     -42.571  30.214  46.476
ATOM   6371  CZ  ARG C 352     -42.808  29.946  45.196
ATOM   6372  NH1 ARG C 352     -43.243  28.746  44.837
ATOM   6373  NH2 ARG C 352     -42.609  30.878  44.273
ATOM   6374  N   VAL C 353     -39.721  26.865  50.687
ATOM   6375  CA  VAL C 353     -38.359  27.006  51.195
ATOM   6376  C   VAL C 353     -37.335  26.313  50.298
ATOM   6377  O   VAL C 353     -37.552  25.190  49.841
ATOM   6378  CB  VAL C 353     -38.223  26.458  52.633
ATOM   6379  CG1 VAL C 353     -39.084  27.264  53.596
ATOM   6380  CG2 VAL C 353     -38.588  24.982  52.682
ATOM   6381  N   ASP C 354     -36.222  26.997  50.051
ATOM   6382  CA  ASP C 354     -35.122  26.443  49.266
ATOM   6383  C   ASP C 354     -33.961  27.431  49.174
ATOM   6384  O   ASP C 354     -34.167  28.614  48.900
ATOM   6385  CB  ASP C 354     -35.591  26.037  47.865
ATOM   6386  CG  ASP C 354     -36.095  27.212  47.050
ATOM   6387  OD1 ASP C 354     -36.519  28.223  47.648
ATOM   6388  OD2 ASP C 354     -36.071  27.120  45.805
ATOM   6389  N   PRO C 355     -32.735  26.944  49.413
ATOM   6390  CA  PRO C 355     -31.520  27.767  49.386
ATOM   6391  C   PRO C 355     -31.146  28.210  47.973
ATOM   6392  O   PRO C 355     -30.147  27.739  47.429
ATOM   6393  CB  PRO C 355     -30.442  26.822  49.935
ATOM   6394  CG  PRO C 355     -31.189  25.714  50.613
ATOM   6395  CD  PRO C 355     -32.452  25.563  49.835
ATOM   6396  N   THR C 356     -31.939  29.106  47.394
ATOM   6397  CA  THR C 356     -31.669  29.620  46.055
ATOM   6398  C   THR C 356     -32.590  30.791  45.726
ATOM   6399  O   THR C 356     -33.455  31.154  46.522
ATOM   6400  CB  THR C 356     -31.834  28.525  44.982
ATOM   6401  OG1 THR C 356     -31.375  29.015  43.716
ATOM   6402  CG2 THR C 356     -33.291  28.109  44.864
ATOM   6403  N   ASN C 357     -32.397  31.380  44.550
ATOM   6404  CA  ASN C 357     -33.214  32.506  44.112
ATOM   6405  C   ASN C 357     -34.691  32.140  44.009
ATOM   6406  O   ASN C 357     -35.528  32.696  44.719
ATOM   6407  CB  ASN C 357     -32.710  33.045  42.771
ATOM   6408  CG  ASN C 357     -31.289  33.569  42.849
ATOM   6409  OD1 ASN C 357     -30.683  33.594  43.920
ATOM   6410  ND2 ASN C 357     -30.751  33.991  41.711
ATOM   6411  N   ASP C 358     -35.003  31.202  43.121
ATOM   6412  CA  ASP C 358     -36.377  30.749  42.938
ATOM   6413  C   ASP C 358     -36.845  29.931  44.136
ATOM   6414  O   ASP C 358     -36.106  29.750  45.103
ATOM   6415  CB  ASP C 358     -36.505  29.925  41.655
ATOM   6416  CG  ASP C 358     -36.203  30.735  40.409
ATOM   6417  OD1 ASP C 358     -35.961  31.954  40.534
ATOM   6418  OD2 ASP C 358     -36.208  30.153  39.304
ATOM   6419  N   ARG C 359     -38.079  29.440  44.067
ATOM   6420  CA  ARG C 359     -38.646  28.641  45.147
ATOM   6421  C   ARG C 359     -39.484  27.489  44.601
ATOM   6422  O   ARG C 359     -40.176  27.637  43.593
ATOM   6423  CB  ARG C 359     -39.488  29.516  46.078
ATOM   6424  CG  ARG C 359     -38.702  30.616  46.777
ATOM   6425  CD  ARG C 359     -39.603  31.469  47.654
ATOM   6426  NE  ARG C 359     -38.856  32.502  48.366
ATOM   6427  CZ  ARG C 359     -38.672  33.738  47.912
ATOM   6428  NH1 ARG C 359     -39.181  34.099  46.742
ATOM   6429  NH2 ARG C 359     -37.979  34.613  48.628
ATOM   6430  N   LEU C 360     -39.417  26.343  45.271
ATOM   6431  CA  LEU C 360     -40.156  25.160  44.843
ATOM   6432  C   LEU C 360     -41.595  25.182  45.349
ATOM   6433  O   LEU C 360     -41.887  25.763  46.395
ATOM   6434  CB  LEU C 360     -39.454  23.882  45.313
ATOM   6435  CG  LEU C 360     -38.239  23.409  44.510
ATOM   6436  CD1 LEU C 360     -37.121  24.440  44.540
ATOM   6437  CD2 LEU C 360     -37.745  22.068  45.031
ATOM   6438  N   SER C 361     -42.489  24.544  44.600
ATOM   6439  CA  SER C 361     -43.899  24.486  44.971
ATOM   6440  C   SER C 361     -44.638  23.391  44.206
ATOM   6441  O   SER C 361     -45.808  23.549  43.855
ATOM   6442  CB  SER C 361     -44.572  25.839  44.734
ATOM   6443  OG  SER C 361     -44.361  26.287  43.407
ATOM   6444  N   ALA C 362     -43.947  22.284  43.953
ATOM   6445  CA  ALA C 362     -44.537  21.136  43.271
ATOM   6446  C   ALA C 362     -45.058  21.486  41.879
ATOM   6447  O   ALA C 362     -44.291  21.555  40.919
ATOM   6448  CB  ALA C 362     -45.646  20.524  44.119
ATOM   6449  N   LEU C 363     -46.366  21.702  41.779
ATOM   6450  CA  LEU C 363     -47.007  21.999  40.501
ATOM   6451  C   LEU C 363     -46.318  23.144  39.764
ATOM   6452  O   LEU C 363     -45.677  22.933  38.735
ATOM   6453  CB  LEU C 363     -48.492  22.319  40.702
ATOM   6454  CG  LEU C 363     -49.423  21.152  41.041
ATOM   6455  CD1 LEU C 363     -49.314  20.057  39.990
ATOM   6456  CD2 LEU C 363     -49.136  20.598  42.429
ATOM   6457  N   VAL C 364     -46.456  24.355  40.294
ATOM   6458  CA  VAL C 364     -45.849  25.531  39.679
ATOM   6459  C   VAL C 364     -44.362  25.634  40.008
ATOM   6460  O   VAL C 364     -43.923  26.575  40.670
ATOM   6461  CB  VAL C 364     -46.568  26.828  40.103
ATOM   6462  CG1 VAL C 364     -47.864  26.994  39.324
ATOM   6463  CG2 VAL C 364     -46.833  26.827  41.601
ATOM   6464  N   GLU C 365     -43.591  24.660  39.536
ATOM   6465  CA  GLU C 365     -42.154  24.628  39.777
ATOM   6466  C   GLU C 365     -41.442  23.813  38.702
ATOM   6467  O   GLU C 365     -40.257  24.016  38.437
ATOM   6468  CB  GLU C 365     -41.860  24.054  41.167
ATOM   6469  CG  GLU C 365     -40.383  24.004  41.534
ATOM   6470  CD  GLU C 365     -39.680  22.778  40.983
ATOM   6471  OE1 GLU C 365     -40.375  21.816  40.594
ATOM   6472  OE2 GLU C 365     -38.431  22.775  40.944
ATOM   6473  N   ILE C 366     -42.177  22.896  38.081
ATOM   6474  CA  ILE C 366     -41.618  22.027  37.050
ATOM   6475  C   ILE C 366     -41.042  22.822  35.881
ATOM   6476  O   ILE C 366     -40.237  22.305  35.106
ATOM   6477  CB  ILE C 366     -42.671  21.038  36.514
ATOM   6478  CG1 ILE C 366     -43.833  21.793  35.866
ATOM   6479  CG2 ILE C 366     -43.173  20.137  37.632
ATOM   6480  CD1 ILE C 366     -44.917  20.892  35.315
ATOM   6481  N   TYR C 367     -41.456  24.079  35.759
ATOM   6482  CA  TYR C 367     -40.978  24.937  34.682
ATOM   6483  C   TYR C 367     -39.974  25.963  35.200
ATOM   6484  O   TYR C 367     -39.194  26.525  34.432
ATOM   6485  CB  TYR C 367     -42.150  25.643  33.997
ATOM   6486  CG  TYR C 367     -41.781  26.318  32.694
ATOM   6487  CD1 TYR C 367     -41.339  27.633  32.672
ATOM   6488  CD2 TYR C 367     -41.877  25.638  31.487
ATOM   6489  CE1 TYR C 367     -41.000  28.253  31.484
ATOM   6490  CE2 TYR C 367     -41.542  26.249  30.294
ATOM   6491  CZ  TYR C 367     -41.104  27.557  30.299
ATOM   6492  OH  TYR C 367     -40.769  28.169  29.113
ATOM   6493  N   ARG C 368     -39.998  26.200  36.508
ATOM   6494  CA  ARG C 368     -39.093  27.160  37.130
ATOM   6495  C   ARG C 368     -37.637  26.713  37.027
ATOM   6496  O   ARG C 368     -36.720  27.501  37.256
ATOM   6497  CB  ARG C 368     -39.470  27.384  38.596
ATOM   6498  CG  ARG C 368     -40.784  28.122  38.794
ATOM   6499  CD  ARG C 368     -41.065  28.362  40.268
ATOM   6500  NE  ARG C 368     -42.234  29.212  40.470
ATOM   6501  CZ  ARG C 368     -42.187  30.538  40.559
ATOM   6502  NH1 ARG C 368     -41.024  31.169  40.465
ATOM   6503  NH2 ARG C 368     -43.301  31.233  40.743
ATOM   6504  N   MET C 369     -37.432  25.446  36.682
ATOM   6505  CA  MET C 369     -36.088  24.901  36.533
ATOM   6506  C   MET C 369     -35.340  25.603  35.404
ATOM   6507  O   MET C 369     -34.111  25.681  35.413
ATOM   6508  CB  MET C 369     -36.147  23.394  36.274
ATOM   6509  CG  MET C 369     -34.786  22.720  36.201
ATOM   6510  SD  MET C 369     -33.848  22.870  37.734
ATOM   6511  CE  MET C 369     -34.919  21.997  38.874
ATOM   6512  N   MET C 370     -36.091  26.116  34.434
ATOM   6513  CA  MET C 370     -35.507  26.822  33.300
ATOM   6514  C   MET C 370     -35.534  28.332  33.515
ATOM   6515  O   MET C 370     -36.600  28.948  33.538
ATOM   6516  CB  MET C 370     -36.241  26.465  32.005
ATOM   6517  CG  MET C 370     -36.019  25.037  31.527
ATOM   6518  SD  MET C 370     -36.771  23.794  32.596
ATOM   6519  CE  MET C 370     -36.407  22.297  31.682
ATOM   6520  N   ARG C 371     -34.354  28.923  33.672
ATOM   6521  CA  ARG C 371     -34.236  30.362  33.881
ATOM   6522  C   ARG C 371     -34.408  31.121  32.568
ATOM   6523  O   ARG C 371     -34.049  30.615  31.505
ATOM   6524  CB  ARG C 371     -32.884  30.700  34.512
ATOM   6525  CG  ARG C 371     -31.687  30.305  33.662
ATOM   6526  CD  ARG C 371     -30.378  30.643  34.358
ATOM   6527  NE  ARG C 371     -30.225  29.920  35.617
ATOM   6528  CZ  ARG C 371     -29.169  30.028  36.417
ATOM   6529  NH1 ARG C 371     -28.167  30.833  36.090
ATOM   6530  NH2 ARG C 371     -29.114  29.332  37.544
ATOM   6531  N   PRO C 372     -34.961  32.342  32.639
ATOM   6532  CA  PRO C 372     -35.438  32.973  33.875
ATOM   6533  C   PRO C 372     -36.755  32.368  34.353
ATOM   6534  O   PRO C 372     -36.778  31.652  35.354
ATOM   6535  CB  PRO C 372     -35.659  34.436  33.463
ATOM   6536  CG  PRO C 372     -34.942  34.599  32.154
ATOM   6537  CD  PRO C 372     -35.031  33.265  31.496
ATOM   6538  N   GLY C 373     -37.838  32.661  33.641
ATOM   6539  CA  GLY C 373     -39.148  32.149  33.998
ATOM   6540  C   GLY C 373     -40.273  32.898  33.311
ATOM   6541  O   GLY C 373     -40.056  33.949  32.709
ATOM   6542  N   GLU C 374     -41.482  32.352  33.403
ATOM   6543  CA  GLU C 374     -42.652  32.967  32.787
ATOM   6544  C   GLU C 374     -43.942  32.457  33.427
ATOM   6545  O   GLU C 374     -43.991  31.329  33.915
ATOM   6546  CB  GLU C 374     -42.656  32.715  31.276
ATOM   6547  CG  GLU C 374     -42.544  31.251  30.881
ATOM   6548  CD  GLU C 374     -43.884  30.542  30.879
ATOM   6549  OE1 GLU C 374     -44.892  31.177  30.506
ATOM   6550  OE2 GLU C 374     -43.927  29.348  31.242
ATOM   6551  N   PRO C 375     -44.990  33.296  33.427
ATOM   6552  CA  PRO C 375     -46.285  32.991  34.047
ATOM   6553  C   PRO C 375     -46.829  31.625  33.638
ATOM   6554  O   PRO C 375     -46.503  31.137  32.557
ATOM   6555  CB  PRO C 375     -47.195  34.109  33.511
ATOM   6556  CG  PRO C 375     -46.433  34.702  32.343
ATOM   6557  CD  PRO C 375     -45.018  34.620  32.790
ATOM   6558  N   PRO C 376     -47.653  31.013  34.503
ATOM   6559  CA  PRO C 376     -48.255  29.696  34.263
ATOM   6560  C   PRO C 376     -49.304  29.722  33.153
ATOM   6561  O   PRO C 376     -50.294  28.994  33.231
ATOM   6562  CB  PRO C 376     -48.927  29.367  35.604
ATOM   6563  CG  PRO C 376     -48.287  30.279  36.602
ATOM   6564  CD  PRO C 376     -47.972  31.525  35.845
ATOM   6565  N   THR C 377     -49.086  30.550  32.137
ATOM   6566  CA  THR C 377     -50.012  30.643  31.014
ATOM   6567  C   THR C 377     -49.841  29.461  30.066
ATOM   6568  O   THR C 377     -50.709  29.186  29.237
ATOM   6569  CB  THR C 377     -49.818  31.954  30.230
ATOM   6570  OG1 THR C 377     -50.750  32.007  29.143
ATOM   6571  CG2 THR C 377     -48.401  32.044  29.682
ATOM   6572  N   ARG C 378     -48.717  28.764  30.196
ATOM   6573  CA  ARG C 378     -48.430  27.606  29.358
ATOM   6574  C   ARG C 378     -48.565  26.310  30.150
ATOM   6575  O   ARG C 378     -47.584  25.791  30.681
ATOM   6576  CB  ARG C 378     -47.025  27.712  28.762
ATOM   6577  CG  ARG C 378     -46.802  28.950  27.910
ATOM   6578  CD  ARG C 378     -45.388  28.988  27.353
ATOM   6579  NE  ARG C 378     -45.152  30.179  26.541
ATOM   6580  CZ  ARG C 378     -44.002  30.452  25.934
ATOM   6581  NH1 ARG C 378     -42.977  29.618  26.045
ATOM   6582  NH2 ARG C 378     -43.877  31.559  25.215
ATOM   6583  N   GLU C 379     -49.787  25.793  30.224
ATOM   6584  CA  GLU C 379     -50.053  24.559  30.954
ATOM   6585  C   GLU C 379     -49.516  23.345  30.201
ATOM   6586  O   GLU C 379     -49.313  22.281  30.785
ATOM   6587  CB  GLU C 379     -51.553  24.396  31.214
ATOM   6588  CG  GLU C 379     -52.399  24.266  29.955
ATOM   6589  CD  GLU C 379     -52.569  25.583  29.222
ATOM   6590  OE1 GLU C 379     -52.396  26.645  29.855
ATOM   6591  OE2 GLU C 379     -52.881  25.555  28.013
ATOM   6592  N   ALA C 380     -49.289  23.514  28.903
ATOM   6593  CA  ALA C 380     -48.767  22.437  28.070
ATOM   6594  C   ALA C 380     -47.637  22.936  27.175
ATOM   6595  O   ALA C 380     -47.819  23.115  25.971
ATOM   6596  CB  ALA C 380     -49.881  21.828  27.232
ATOM   6597  N   ALA C 381     -46.472  23.159  27.773
ATOM   6598  CA  ALA C 381     -45.309  23.634  27.033
ATOM   6599  C   ALA C 381     -44.318  22.503  26.783
ATOM   6600  O   ALA C 381     -43.331  22.675  26.068
ATOM   6601  CB  ALA C 381     -44.637  24.777  27.778
ATOM   6602  N   GLU C 382     -44.588  21.346  27.379
ATOM   6603  CA  GLU C 382     -43.726  20.181  27.222
ATOM   6604  C   GLU C 382     -44.508  18.892  27.447
ATOM   6605  O   GLU C 382     -44.128  17.829  26.956
ATOM   6606  CB  GLU C 382     -42.542  20.258  28.188
ATOM   6607  CG  GLU C 382     -41.563  19.099  28.072
ATOM   6608  CD  GLU C 382     -40.850  19.065  26.734
ATOM   6609  OE1 GLU C 382     -40.866  20.092  26.022
ATOM   6610  OE2 GLU C 382     -40.269  18.013  26.395
ATOM   6611  N   SER C 383     -45.604  18.994  28.191
ATOM   6612  CA  SER C 383     -46.441  17.837  28.487
ATOM   6613  C   SER C 383     -47.187  17.358  27.246
ATOM   6614  O   SER C 383     -47.735  16.256  27.227
ATOM   6615  CB  SER C 383     -47.434  18.166  29.603
ATOM   6616  OG  SER C 383     -48.284  19.237  29.230
ATOM   6617  N   LEU C 384     -47.204  18.192  26.211
ATOM   6618  CA  LEU C 384     -47.871  17.844  24.961
ATOM   6619  C   LEU C 384     -46.959  17.008  24.069
ATOM   6620  O   LEU C 384     -47.257  16.783  22.896
ATOM   6621  CB  LEU C 384     -48.325  19.104  24.218
ATOM   6622  CG  LEU C 384     -47.251  19.948  23.527
ATOM   6623  CD1 LEU C 384     -47.891  20.987  22.619
ATOM   6624  CD2 LEU C 384     -46.330  20.612  24.541
ATOM   6625  N   PHE C 385     -45.847  16.550  24.634
ATOM   6626  CA  PHE C 385     -44.897  15.724  23.900
ATOM   6627  C   PHE C 385     -45.028  14.259  24.301
ATOM   6628  O   PHE C 385     -44.711  13.361  23.522
ATOM   6629  CB  PHE C 385     -43.466  16.211  24.139
ATOM   6630  CG  PHE C 385     -42.430  15.462  23.349
ATOM   6631  CD1 PHE C 385     -41.761  14.385  23.905
ATOM   6632  CD2 PHE C 385     -42.127  15.835  22.051
ATOM   6633  CE1 PHE C 385     -40.809  13.694  23.181
ATOM   6634  CE2 PHE C 385     -41.175  15.149  21.322
ATOM   6635  CZ  PHE C 385     -40.515  14.076  21.888
ATOM   6636  N   GLU C 386     -45.498  14.025  25.522
ATOM   6637  CA  GLU C 386     -45.685  12.669  26.025
ATOM   6638  C   GLU C 386     -47.150  12.250  25.954
ATOM   6639  O   GLU C 386     -47.722  11.788  26.941
ATOM   6640  CB  GLU C 386     -45.172  12.548  27.463
ATOM   6641  CG  GLU C 386     -43.663  12.687  27.605
ATOM   6642  CD  GLU C 386     -43.187  14.118  27.450
ATOM   6643  OE1 GLU C 386     -43.998  15.043  27.666
ATOM   6644  OE2 GLU C 386     -42.000  14.319  27.117
ATOM   6645  N   ASN C 387     -47.750  12.413  24.780
ATOM   6646  CA  ASN C 387     -49.145  12.044  24.571
ATOM   6647  C   ASN C 387     -49.443  11.708  23.112
ATOM   6648  O   ASN C 387     -48.873  10.771  22.554
ATOM   6649  CB  ASN C 387     -50.077  13.154  25.067
ATOM   6650  CG  ASN C 387     -49.720  14.516  24.502
ATOM   6651  OD1 ASN C 387     -48.870  14.632  23.620
ATOM   6652  ND2 ASN C 387     -50.372  15.555  25.009
ATOM   6653  N   LEU C 388     -50.340  12.475  22.500
ATOM   6654  CA  LEU C 388     -50.695  12.273  21.101
ATOM   6655  C   LEU C 388     -49.534  12.673  20.197
ATOM   6656  O   LEU C 388     -49.433  13.825  19.773
ATOM   6657  CB  LEU C 388     -51.951  13.075  20.747
ATOM   6658  CG  LEU C 388     -52.696  12.716  19.457
ATOM   6659  CD1 LEU C 388     -52.002  13.283  18.224
ATOM   6660  CD2 LEU C 388     -52.874  11.209  19.337
ATOM   6661  N   PHE C 389     -48.658  11.715  19.910
ATOM   6662  CA  PHE C 389     -47.487  11.964  19.076
ATOM   6663  C   PHE C 389     -46.763  10.657  18.769
ATOM   6664  O   PHE C 389     -47.077   9.615  19.343
ATOM   6665  CB  PHE C 389     -46.538  12.947  19.767
ATOM   6666  CG  PHE C 389     -45.423  13.437  18.887
ATOM   6667  CD1 PHE C 389     -45.667  14.363  17.887
ATOM   6668  CD2 PHE C 389     -44.128  12.977  19.065
ATOM   6669  CE1 PHE C 389     -44.644  14.817  17.077
ATOM   6670  CE2 PHE C 389     -43.100  13.427  18.258
ATOM   6671  CZ  PHE C 389     -43.359  14.349  17.263
ATOM   6672  N   PHE C 390     -45.793  10.718  17.862
ATOM   6673  CA  PHE C 390     -45.020   9.541  17.483
ATOM   6674  C   PHE C 390     -43.996   9.190  18.560
ATOM   6675  O   PHE C 390     -43.120   8.351  18.350
ATOM   6676  CB  PHE C 390     -44.323   9.771  16.139
ATOM   6677  CG  PHE C 390     -43.759   8.521  15.525
ATOM   6678  CD1 PHE C 390     -44.593   7.582  14.942
ATOM   6679  CD2 PHE C 390     -42.393   8.289  15.521
ATOM   6680  CE1 PHE C 390     -44.078   6.433  14.374
ATOM   6681  CE2 PHE C 390     -41.872   7.141  14.955
ATOM   6682  CZ  PHE C 390     -42.716   6.212  14.380
ATOM   6683  N   SER C 391     -44.115   9.836  19.715
ATOM   6684  CA  SER C 391     -43.199   9.605  20.825
ATOM   6685  C   SER C 391     -43.351   8.199  21.396
ATOM   6686  O   SER C 391     -42.395   7.424  21.425
ATOM   6687  CB  SER C 391     -43.422  10.644  21.926
ATOM   6688  OG  SER C 391     -42.573  10.404  23.035
ATOM   6689  N   GLU C 392     -44.558   7.876  21.848
ATOM   6690  CA  GLU C 392     -44.832   6.575  22.447
ATOM   6691  C   GLU C 392     -44.842   5.459  21.406
ATOM   6692  O   GLU C 392     -43.950   4.612  21.384
ATOM   6693  CB  GLU C 392     -46.161   6.599  23.208
ATOM   6694  CG  GLU C 392     -46.124   7.386  24.510
ATOM   6695  CD  GLU C 392     -46.013   8.883  24.290
ATOM   6696  OE1 GLU C 392     -46.444   9.364  23.221
ATOM   6697  OE2 GLU C 392     -45.499   9.579  25.190
ATOM   6698  N   ASP C 393     -45.857   5.464  20.547
ATOM   6699  CA  ASP C 393     -45.988   4.444  19.511
ATOM   6700  C   ASP C 393     -44.746   4.375  18.626
ATOM   6701  O   ASP C 393     -44.366   5.358  17.990
ATOM   6702  CB  ASP C 393     -47.241   4.685  18.662
ATOM   6703  CG  ASP C 393     -47.255   6.057  18.012
ATOM   6704  OD1 ASP C 393     -46.483   6.937  18.447
ATOM   6705  OD2 ASP C 393     -48.045   6.257  17.065
ATOM   6706  N   ARG C 394     -44.116   3.205  18.594
ATOM   6707  CA  ARG C 394     -42.899   3.007  17.816
ATOM   6708  C   ARG C 394     -43.207   2.633  16.370
ATOM   6709  O   ARG C 394     -42.299   2.473  15.554
ATOM   6710  CB  ARG C 394     -42.021   1.933  18.463
ATOM   6711  CG  ARG C 394     -41.462   2.326  19.821
ATOM   6712  CD  ARG C 394     -40.685   1.183  20.454
ATOM   6713  NE  ARG C 394     -41.559   0.090  20.873
ATOM   6714  CZ  ARG C 394     -42.125   0.006  22.073
ATOM   6715  NH1 ARG C 394     -41.910   0.952  22.977
ATOM   6716  NH2 ARG C 394     -42.906  -1.023  22.370
ATOM   6717  N   TYR C 395     -44.492   2.497  16.058
ATOM   6718  CA  TYR C 395     -44.918   2.145  14.709
ATOM   6719  C   TYR C 395     -46.402   2.444  14.517
ATOM   6720  O   TYR C 395     -47.105   2.776  15.473
ATOM   6721  CB  TYR C 395     -44.631   0.668  14.426
ATOM   6722  CG  TYR C 395     -44.672   0.298  12.960
ATOM   6723  CD1 TYR C 395     -43.600   0.579  12.123
ATOM   6724  CD2 TYR C 395     -45.778  -0.339  12.415
ATOM   6725  CE1 TYR C 395     -43.632   0.241  10.783
ATOM   6726  CE2 TYR C 395     -45.819  -0.681  11.076
ATOM   6727  CZ  TYR C 395     -44.743  -0.389  10.265
ATOM   6728  OH  TYR C 395     -44.779  -0.728   8.932
ATOM   6729  N   ASP C 396     -46.872   2.329  13.279
ATOM   6730  CA  ASP C 396     -48.270   2.597  12.957
ATOM   6731  C   ASP C 396     -49.214   1.739  13.794
ATOM   6732  O   ASP C 396     -49.274   0.521  13.627
ATOM   6733  CB  ASP C 396     -48.529   2.364  11.467
ATOM   6734  CG  ASP C 396     -49.940   2.740  11.055
ATOM   6735  OD1 ASP C 396     -50.637   3.404  11.851
ATOM   6736  OD2 ASP C 396     -50.350   2.374   9.934
ATOM   6737  N   LEU C 397     -49.950   2.387  14.692
ATOM   6738  CA  LEU C 397     -50.910   1.703  15.553
ATOM   6739  C   LEU C 397     -50.238   0.573  16.328
ATOM   6740  O   LEU C 397     -50.807  -0.506  16.492
ATOM   6741  CB  LEU C 397     -52.082   1.163  14.727
ATOM   6742  CG  LEU C 397     -53.480   1.224  15.351
ATOM   6743  CD1 LEU C 397     -53.612   0.293  16.548
ATOM   6744  CD2 LEU C 397     -53.830   2.654  15.739
ATOM   6745  N   SER C 398     -49.021   0.830  16.799
ATOM   6746  CA  SER C 398     -48.270  -0.148  17.581
ATOM   6747  C   SER C 398     -48.298  -1.535  16.945
ATOM   6748  O   SER C 398     -48.711  -2.507  17.577
ATOM   6749  CB  SER C 398     -48.809  -0.217  19.011
ATOM   6750  OG  SER C 398     -48.684   1.033  19.665
ATOM   6751  N   ALA C 399     -47.858  -1.622  15.694
ATOM   6752  CA  ALA C 399     -47.818  -2.897  14.989
ATOM   6753  C   ALA C 399     -46.498  -3.619  15.242
ATOM   6754  O   ALA C 399     -46.362  -4.807  14.948
ATOM   6755  CB  ALA C 399     -48.036  -2.688  13.498
ATOM   6756  N   VAL C 400     -45.530  -2.892  15.788
ATOM   6757  CA  VAL C 400     -44.225  -3.461  16.104
ATOM   6758  C   VAL C 400     -43.954  -3.390  17.602
ATOM   6759  O   VAL C 400     -43.425  -4.332  18.193
ATOM   6760  CB  VAL C 400     -43.095  -2.733  15.352
ATOM   6761  CG1 VAL C 400     -41.741  -3.305  15.745
ATOM   6762  CG2 VAL C 400     -43.308  -2.834  13.849
ATOM   6763  N   GLY C 401     -44.322  -2.268  18.211
ATOM   6764  CA  GLY C 401     -44.121  -2.070  19.634
ATOM   6765  C   GLY C 401     -45.258  -2.630  20.466
ATOM   6766  O   GLY C 401     -45.617  -2.070  21.501
ATOM   6767  N   ARG C 402     -45.827  -3.741  20.009
ATOM   6768  CA  ARG C 402     -46.921  -4.390  20.721
ATOM   6769  C   ARG C 402     -46.439  -5.652  21.428
ATOM   6770  O   ARG C 402     -46.726  -5.862  22.607
ATOM   6771  CB  ARG C 402     -48.061  -4.730  19.759
ATOM   6772  CG  ARG C 402     -49.257  -5.390  20.426
ATOM   6773  CD  ARG C 402     -49.857  -4.489  21.493
ATOM   6774  NE  ARG C 402     -50.987  -5.118  22.169
ATOM   6775  CZ  ARG C 402     -52.252  -5.005  21.775
ATOM   6776  NH1 ARG C 402     -52.552  -4.285  20.703
ATOM   6777  NH2 ARG C 402     -53.216  -5.613  22.452
ATOM   6778  N   MET C 403     -45.706  -6.488  20.701
ATOM   6779  CA  MET C 403     -45.175  -7.727  21.258
ATOM   6780  C   MET C 403     -44.166  -7.440  22.364
ATOM   6781  O   MET C 403     -44.014  -8.227  23.299
ATOM   6782  CB  MET C 403     -44.528  -8.573  20.159
ATOM   6783  CG  MET C 403     -43.942  -9.888  20.650
ATOM   6784  SD  MET C 403     -45.173 -10.954  21.424
ATOM   6785  CE  MET C 403     -46.317 -11.194  20.067
ATOM   6786  N   LYS C 404     -43.479  -6.308  22.252
ATOM   6787  CA  LYS C 404     -42.484  -5.914  23.242
ATOM   6788  C   LYS C 404     -43.040  -4.859  24.192
ATOM   6789  O   LYS C 404     -42.336  -3.925  24.576
ATOM   6790  CB  LYS C 404     -41.224  -5.386  22.553
ATOM   6791  CG  LYS C 404     -40.564  -6.382  21.614
ATOM   6792  CD  LYS C 404     -40.099  -7.621  22.361
ATOM   6793  CE  LYS C 404     -39.411  -8.603  21.427
ATOM   6794  NZ  LYS C 404     -38.220  -8.000  20.767
ATOM   6795  N   PHE C 405     -44.306  -5.011  24.568
ATOM   6796  CA  PHE C 405     -44.956  -4.057  25.459
ATOM   6797  C   PHE C 405     -45.881  -4.755  26.452
ATOM   6798  O   PHE C 405     -45.578  -4.838  27.642
ATOM   6799  CB  PHE C 405     -45.738  -3.018  24.651
ATOM   6800  CG  PHE C 405     -46.251  -1.871  25.474
ATOM   6801  CD1 PHE C 405     -47.529  -1.900  26.008
ATOM   6802  CD2 PHE C 405     -45.456  -0.763  25.713
ATOM   6803  CE1 PHE C 405     -48.003  -0.846  26.765
ATOM   6804  CE2 PHE C 405     -45.925   0.295  26.469
ATOM   6805  CZ  PHE C 405     -47.200   0.253  26.996
ATOM   6806  N   ASN C 406     -47.008  -5.256  25.957
ATOM   6807  CA  ASN C 406     -47.986  -5.928  26.806
ATOM   6808  C   ASN C 406     -47.494  -7.281  27.313
ATOM   6809  O   ASN C 406     -48.112  -7.888  28.187
ATOM   6810  CB  ASN C 406     -49.318  -6.093  26.069
ATOM   6811  CG  ASN C 406     -49.201  -6.970  24.836
ATOM   6812  OD1 ASN C 406     -48.107  -7.392  24.460
ATOM   6813  ND2 ASN C 406     -50.332  -7.249  24.200
ATOM   6814  N   ARG C 407     -46.381  -7.748  26.758
ATOM   6815  CA  ARG C 407     -45.811  -9.031  27.149
ATOM   6816  C   ARG C 407     -44.950  -8.891  28.400
ATOM   6817  O   ARG C 407     -44.813  -9.834  29.180
ATOM   6818  CB  ARG C 407     -44.985  -9.620  26.003
ATOM   6819  CG  ARG C 407     -44.422 -11.004  26.288
ATOM   6820  CD  ARG C 407     -45.534 -12.008  26.546
ATOM   6821  NE  ARG C 407     -45.015 -13.356  26.760
ATOM   6822  CZ  ARG C 407     -44.820 -14.244  25.791
ATOM   6823  NH1 ARG C 407     -45.099 -13.928  24.533
ATOM   6824  NH2 ARG C 407     -44.345 -15.449  26.077
ATOM   6825  N   SER C 408     -44.374  -7.708  28.587
ATOM   6826  CA  SER C 408     -43.515  -7.447  29.737
ATOM   6827  C   SER C 408     -44.213  -6.566  30.768
ATOM   6828  O   SER C 408     -44.195  -6.859  31.963
ATOM   6829  CB  SER C 408     -42.205  -6.797  29.291
ATOM   6830  OG  SER C 408     -41.487  -7.646  28.411
ATOM   6831  N   LEU C 409     -44.827  -5.484  30.297
ATOM   6832  CA  LEU C 409     -45.525  -4.554  31.178
ATOM   6833  C   LEU C 409     -46.841  -5.141  31.680
ATOM   6834  O   LEU C 409     -46.889  -6.287  32.127
ATOM   6835  CB  LEU C 409     -45.783  -3.222  30.465
ATOM   6836  CG  LEU C 409     -44.586  -2.296  30.231
ATOM   6837  CD1 LEU C 409     -43.621  -2.886  29.214
ATOM   6838  CD2 LEU C 409     -45.060  -0.922  29.781
ATOM   6839  N   LEU C 410     -47.905  -4.348  31.604
ATOM   6840  CA  LEU C 410     -49.219  -4.787  32.060
ATOM   6841  C   LEU C 410     -50.193  -4.886  30.890
ATOM   6842  O   LEU C 410     -50.448  -5.974  30.374
ATOM   6843  CB  LEU C 410     -49.761  -3.831  33.127
ATOM   6844  CG  LEU C 410     -50.891  -4.340  34.028
ATOM   6845  CD1 LEU C 410     -52.225  -4.377  33.293
ATOM   6846  CD2 LEU C 410     -50.548  -5.708  34.602
ATOM   6847  N   ARG C 411     -50.733  -3.744  30.475
ATOM   6848  CA  ARG C 411     -51.680  -3.705  29.368
ATOM   6849  C   ARG C 411     -51.279  -2.646  28.345
ATOM   6850  O   ARG C 411     -50.213  -2.735  27.735
ATOM   6851  CB  ARG C 411     -53.097  -3.439  29.884
ATOM   6852  CG  ARG C 411     -54.198  -3.760  28.883
ATOM   6853  CD  ARG C 411     -55.573  -3.501  29.475
ATOM   6854  NE  ARG C 411     -56.643  -3.828  28.537
ATOM   6855  CZ  ARG C 411     -57.938  -3.702  28.808
ATOM   6856  NH1 ARG C 411     -58.329  -3.256  29.994
ATOM   6857  NH2 ARG C 411     -58.843  -4.023  27.893
ATOM   6858  N   GLU C 412     -52.136  -1.644  28.164
ATOM   6859  CA  GLU C 412     -51.878  -0.571  27.210
ATOM   6860  C   GLU C 412     -52.960   0.501  27.282
ATOM   6861  O   GLU C 412     -54.148   0.192  27.372
ATOM   6862  CB  GLU C 412     -51.791  -1.128  25.787
ATOM   6863  CG  GLU C 412     -51.520  -0.077  24.723
ATOM   6864  CD  GLU C 412     -51.429  -0.668  23.330
ATOM   6865  OE1 GLU C 412     -51.525  -1.907  23.201
ATOM   6866  OE2 GLU C 412     -51.261   0.106  22.364
ATOM   6867  N   GLU C 413     -52.542   1.762  27.241
ATOM   6868  CA  GLU C 413     -53.479   2.879  27.277
ATOM   6869  C   GLU C 413     -53.293   3.792  26.070
ATOM   6870  O   GLU C 413     -52.369   4.604  26.035
ATOM   6871  CB  GLU C 413     -53.308   3.687  28.565
ATOM   6872  CG  GLU C 413     -54.326   4.805  28.727
ATOM   6873  CD  GLU C 413     -53.922   5.815  29.782
ATOM   6874  OE1 GLU C 413     -52.708   6.065  29.933
ATOM   6875  OE2 GLU C 413     -54.819   6.366  30.454
ATOM   6876  N   ILE C 414     -54.177   3.647  25.085
ATOM   6877  CA  ILE C 414     -54.158   4.469  23.875
ATOM   6878  C   ILE C 414     -52.790   4.459  23.185
ATOM   6879  O   ILE C 414     -51.856   3.806  23.651
ATOM   6880  CB  ILE C 414     -54.617   5.923  24.162
ATOM   6881  CG1 ILE C 414     -55.373   6.497  22.962
ATOM   6882  CG2 ILE C 414     -53.440   6.807  24.554
ATOM   6883  CD1 ILE C 414     -55.930   7.884  23.200
ATOM   6884  N   GLU C 415     -52.679   5.173  22.069
ATOM   6885  CA  GLU C 415     -51.432   5.213  21.312
ATOM   6886  C   GLU C 415     -50.315   5.898  22.095
ATOM   6887  O   GLU C 415     -49.136   5.609  21.894
ATOM   6888  CB  GLU C 415     -51.632   5.908  19.961
ATOM   6889  CG  GLU C 415     -51.995   7.381  20.059
ATOM   6890  CD  GLU C 415     -53.450   7.603  20.419
ATOM   6891  OE1 GLU C 415     -54.282   6.728  20.098
ATOM   6892  OE2 GLU C 415     -53.762   8.654  21.017
ATOM   6893  N   GLY C 416     -50.695   6.807  22.988
ATOM   6894  CA  GLY C 416     -49.731   7.527  23.800
ATOM   6895  C   GLY C 416     -49.983   7.358  25.285
ATOM   6896  O   GLY C 416     -49.945   6.245  25.809
ATOM   6897  N   SER C 417     -50.243   8.470  25.966
ATOM   6898  CA  SER C 417     -50.508   8.445  27.400
ATOM   6899  C   SER C 417     -51.847   9.101  27.723
ATOM   6900  O   SER C 417     -52.803   8.426  28.104
ATOM   6901  CB  SER C 417     -49.382   9.143  28.166
ATOM   6902  OG  SER C 417     -48.136   8.511  27.930
ATOM   6903  N   GLY C 418     -51.907  10.419  27.569
ATOM   6904  CA  GLY C 418     -53.122  11.164  27.840
ATOM   6905  C   GLY C 418     -52.848  12.522  28.456
ATOM   6906  O   GLY C 418     -51.736  13.042  28.369
ATOM   6907  N   ILE C 419     -53.869  13.098  29.083
ATOM   6908  CA  ILE C 419     -53.742  14.405  29.719
ATOM   6909  C   ILE C 419     -53.021  14.308  31.062
ATOM   6910  O   ILE C 419     -51.906  13.793  31.140
ATOM   6911  CB  ILE C 419     -55.117  15.074  29.916
ATOM   6912  CG1 ILE C 419     -56.122  14.072  30.491
ATOM   6913  CG2 ILE C 419     -55.629  15.631  28.598
ATOM   6914  CD1 ILE C 419     -57.505  14.648  30.700
ATOM   6915  N   LEU C 420     -53.661  14.811  32.113
ATOM   6916  CA  LEU C 420     -53.084  14.779  33.452
ATOM   6917  C   LEU C 420     -52.733  13.355  33.870
ATOM   6918  O   LEU C 420     -51.600  13.074  34.260
ATOM   6919  CB  LEU C 420     -54.045  15.402  34.470
ATOM   6920  CG  LEU C 420     -54.266  16.916  34.409
ATOM   6921  CD1 LEU C 420     -55.026  17.313  33.152
ATOM   6922  CD2 LEU C 420     -55.004  17.393  35.650
ATOM   6923  N   SER C 421     -53.712  12.460  33.783
ATOM   6924  CA  SER C 421     -53.509  11.064  34.155
ATOM   6925  C   SER C 421     -52.572  10.360  33.180
ATOM   6926  O   SER C 421     -52.852  10.274  31.985
ATOM   6927  CB  SER C 421     -54.849  10.328  34.221
ATOM   6928  OG  SER C 421     -55.702  10.906  35.194
ATOM   6929  N   LYS C 422     -51.457   9.857  33.700
ATOM   6930  CA  LYS C 422     -50.478   9.153  32.881
ATOM   6931  C   LYS C 422     -50.285   7.720  33.365
ATOM   6932  O   LYS C 422     -49.733   7.488  34.440
ATOM   6933  CB  LYS C 422     -49.139   9.894  32.891
ATOM   6934  CG  LYS C 422     -48.032   9.186  32.124
ATOM   6935  CD  LYS C 422     -46.716   9.939  32.232
ATOM   6936  CE  LYS C 422     -45.603   9.212  31.496
ATOM   6937  NZ  LYS C 422     -44.302   9.928  31.604
ATOM   6938  N   ASP C 423     -50.745   6.762  32.567
ATOM   6939  CA  ASP C 423     -50.608   5.352  32.910
ATOM   6940  C   ASP C 423     -49.328   4.766  32.322
ATOM   6941  O   ASP C 423     -49.146   3.550  32.294
ATOM   6942  CB  ASP C 423     -51.823   4.557  32.426
ATOM   6943  CG  ASP C 423     -53.113   5.008  33.083
ATOM   6944  OD1 ASP C 423     -53.055   5.868  33.986
ATOM   6945  OD2 ASP C 423     -54.187   4.499  32.697
ATOM   6946  N   ASP C 424     -48.446   5.641  31.851
ATOM   6947  CA  ASP C 424     -47.169   5.215  31.293
ATOM   6948  C   ASP C 424     -46.069   5.331  32.342
ATOM   6949  O   ASP C 424     -44.952   4.851  32.143
ATOM   6950  CB  ASP C 424     -46.817   6.053  30.062
ATOM   6951  CG  ASP C 424     -45.629   5.499  29.299
ATOM   6952  OD1 ASP C 424     -45.286   4.315  29.505
ATOM   6953  OD2 ASP C 424     -45.039   6.246  28.490
ATOM   6954  N   ILE C 425     -46.394   5.970  33.461
ATOM   6955  CA  ILE C 425     -45.440   6.149  34.548
ATOM   6956  C   ILE C 425     -45.751   5.209  35.709
ATOM   6957  O   ILE C 425     -44.876   4.889  36.514
ATOM   6958  CB  ILE C 425     -45.430   7.606  35.056
ATOM   6959  CG1 ILE C 425     -44.306   7.813  36.073
ATOM   6960  CG2 ILE C 425     -46.779   7.973  35.657
ATOM   6961  CD1 ILE C 425     -44.227   9.223  36.617
ATOM   6962  N   ILE C 426     -47.001   4.763  35.787
ATOM   6963  CA  ILE C 426     -47.425   3.862  36.853
ATOM   6964  C   ILE C 426     -47.287   2.401  36.433
ATOM   6965  O   ILE C 426     -47.065   1.524  37.268
ATOM   6966  CB  ILE C 426     -48.880   4.140  37.285
ATOM   6967  CG1 ILE C 426     -49.261   3.265  38.481
ATOM   6968  CG2 ILE C 426     -49.837   3.915  36.124
ATOM   6969  CD1 ILE C 426     -48.389   3.481  39.698
ATOM   6970  N   ASP C 427     -47.412   2.146  35.134
ATOM   6971  CA  ASP C 427     -47.301   0.791  34.608
ATOM   6972  C   ASP C 427     -45.844   0.362  34.471
ATOM   6973  O   ASP C 427     -45.554  -0.804  34.202
ATOM   6974  CB  ASP C 427     -48.014   0.676  33.258
ATOM   6975  CG  ASP C 427     -49.517   0.829  33.378
ATOM   6976  OD1 ASP C 427     -50.014   0.964  34.516
ATOM   6977  OD2 ASP C 427     -50.203   0.813  32.334
ATOM   6978  N   VAL C 428     -44.930   1.309  34.658
ATOM   6979  CA  VAL C 428     -43.504   1.019  34.572
ATOM   6980  C   VAL C 428     -42.875   0.904  35.957
ATOM   6981  O   VAL C 428     -41.982   0.087  36.175
ATOM   6982  CB  VAL C 428     -42.752   2.085  33.750
ATOM   6983  CG1 VAL C 428     -43.194   2.042  32.295
ATOM   6984  CG2 VAL C 428     -42.973   3.469  34.340
ATOM   6985  N   MET C 429     -43.348   1.723  36.891
ATOM   6986  CA  MET C 429     -42.842   1.696  38.258
ATOM   6987  C   MET C 429     -43.316   0.448  38.993
ATOM   6988  O   MET C 429     -42.701   0.020  39.969
ATOM   6989  CB  MET C 429     -43.271   2.952  39.019
ATOM   6990  CG  MET C 429     -42.614   4.231  38.528
ATOM   6991  SD  MET C 429     -43.139   5.683  39.458
ATOM   6992  CE  MET C 429     -42.618   5.234  41.111
ATOM   6993  N   LYS C 430     -44.414  -0.132  38.519
ATOM   6994  CA  LYS C 430     -44.957  -1.343  39.121
ATOM   6995  C   LYS C 430     -44.100  -2.554  38.768
ATOM   6996  O   LYS C 430     -44.196  -3.602  39.406
ATOM   6997  CB  LYS C 430     -46.400  -1.570  38.667
ATOM   6998  CG  LYS C 430     -46.553  -1.800  37.173
ATOM   6999  CD  LYS C 430     -48.006  -2.037  36.796
ATOM   7000  CE  LYS C 430     -48.577  -3.243  37.524
ATOM   7001  NZ  LYS C 430     -50.007  -3.473  37.181
ATOM   7002  N   LYS C 431     -43.261  -2.400  37.748
ATOM   7003  CA  LYS C 431     -42.377  -3.475  37.315
ATOM   7004  C   LYS C 431     -41.071  -3.466  38.102
ATOM   7005  O   LYS C 431     -40.552  -4.518  38.472
ATOM   7006  CB  LYS C 431     -42.090  -3.365  35.817
ATOM   7007  CG  LYS C 431     -41.112  -4.407  35.297
ATOM   7008  CD  LYS C 431     -40.913  -4.282  33.797
ATOM   7009  CE  LYS C 431     -42.215  -4.509  33.047
ATOM   7010  NZ  LYS C 431     -42.025  -4.432  31.573
ATOM   7011  N   LEU C 432     -40.545  -2.271  38.354
ATOM   7012  CA  LEU C 432     -39.305  -2.121  39.109
ATOM   7013  C   LEU C 432     -39.413  -2.762  40.488
ATOM   7014  O   LEU C 432     -38.408  -3.149  41.085
ATOM   7015  CB  LEU C 432     -38.930  -0.642  39.245
ATOM   7016  CG  LEU C 432     -38.195   0.015  38.073
ATOM   7017  CD1 LEU C 432     -38.971  -0.138  36.774
ATOM   7018  CD2 LEU C 432     -37.922   1.483  38.368
ATOM   7019  N   ILE C 433     -40.639  -2.872  40.989
ATOM   7020  CA  ILE C 433     -40.886  -3.473  42.294
ATOM   7021  C   ILE C 433     -41.293  -4.937  42.154
ATOM   7022  O   ILE C 433     -40.929  -5.774  42.980
ATOM   7023  CB  ILE C 433     -41.976  -2.707  43.074
ATOM   7024  CG1 ILE C 433     -41.412  -1.404  43.648
ATOM   7025  CG2 ILE C 433     -42.535  -3.566  44.197
ATOM   7026  CD1 ILE C 433     -41.082  -0.356  42.607
ATOM   7027  N   ASP C 434     -42.043  -5.238  41.099
ATOM   7028  CA  ASP C 434     -42.504  -6.599  40.848
ATOM   7029  C   ASP C 434     -41.330  -7.569  40.749
ATOM   7030  O   ASP C 434     -41.287  -8.579  41.451
ATOM   7031  CB  ASP C 434     -43.341  -6.654  39.569
ATOM   7032  CG  ASP C 434     -44.039  -7.988  39.386
ATOM   7033  OD1 ASP C 434     -44.101  -8.765  40.361
ATOM   7034  OD2 ASP C 434     -44.528  -8.256  38.269
ATOM   7035  N   ILE C 435     -40.381  -7.255  39.873
ATOM   7036  CA  ILE C 435     -39.195  -8.085  39.700
ATOM   7037  C   ILE C 435     -38.306  -8.023  40.939
ATOM   7038  O   ILE C 435     -37.579  -8.970  41.242
ATOM   7039  CB  ILE C 435     -38.381  -7.658  38.462
ATOM   7040  CG1 ILE C 435     -37.160  -8.563  38.282
ATOM   7041  CG2 ILE C 435     -37.956  -6.203  38.577
ATOM   7042  CD1 ILE C 435     -37.501 -10.019  38.062
ATOM   7043  N   ARG C 436     -38.375  -6.905  41.654
ATOM   7044  CA  ARG C 436     -37.588  -6.718  42.867
ATOM   7045  C   ARG C 436     -37.980  -7.738  43.931
ATOM   7046  O   ARG C 436     -37.204  -8.032  44.841
ATOM   7047  CB  ARG C 436     -37.767  -5.296  43.404
ATOM   7048  CG  ARG C 436     -36.851  -4.944  44.565
ATOM   7049  CD  ARG C 436     -37.033  -3.495  44.989
ATOM   7050  NE  ARG C 436     -36.110  -3.116  46.054
ATOM   7051  CZ  ARG C 436     -36.045  -1.901  46.589
ATOM   7052  NH1 ARG C 436     -36.852  -0.941  46.159
ATOM   7053  NH2 ARG C 436     -35.173  -1.646  47.555
ATOM   7054  N   ASN C 437     -39.189  -8.277  43.808
ATOM   7055  CA  ASN C 437     -39.680  -9.282  44.742
ATOM   7056  C   ASN C 437     -39.389 -10.699  44.256
ATOM   7057  O   ASN C 437     -38.824 -11.512  44.988
ATOM   7058  CB  ASN C 437     -41.180  -9.103  44.980
ATOM   7059  CG  ASN C 437     -41.717 -10.030  46.052
ATOM   7060  OD1 ASN C 437     -40.954 -10.690  46.758
ATOM   7061  ND2 ASN C 437     -43.037 -10.083  46.182
ATOM   7062  N   GLY C 438     -39.778 -10.988  43.018
ATOM   7063  CA  GLY C 438     -39.552 -12.298  42.436
ATOM   7064  C   GLY C 438     -40.379 -12.542  41.188
ATOM   7065  O   GLY C 438     -41.584 -12.778  41.267
ATOM   7066  N   LYS C 439     -39.726 -12.486  40.031
ATOM   7067  CA  LYS C 439     -40.397 -12.724  38.757
ATOM   7068  C   LYS C 439     -39.525 -13.556  37.822
ATOM   7069  O   LYS C 439     -39.523 -14.786  37.891
ATOM   7070  CB  LYS C 439     -40.769 -11.398  38.088
ATOM   7071  CG  LYS C 439     -41.854 -10.619  38.811
ATOM   7072  CD  LYS C 439     -43.170 -11.380  38.814
ATOM   7073  CE  LYS C 439     -43.664 -11.633  37.399
ATOM   7074  NZ  LYS C 439     -44.948 -12.387  37.384
ATOM   7075  N   GLY C 440     -38.787 -12.879  36.949
ATOM   7076  CA  GLY C 440     -37.912 -13.552  36.007
ATOM   7077  C   GLY C 440     -38.124 -13.088  34.579
ATOM   7078  O   GLY C 440     -38.712 -13.800  33.766
ATOM   7079  N   GLU C 441     -37.643 -11.887  34.275
ATOM   7080  CA  GLU C 441     -37.779 -11.324  32.936
ATOM   7081  C   GLU C 441     -36.443 -10.801  32.416
ATOM   7082  O   GLU C 441     -36.231  -9.592  32.331
ATOM   7083  CB  GLU C 441     -38.819 -10.202  32.929
ATOM   7084  CG  GLU C 441     -40.218 -10.648  33.323
ATOM   7085  CD  GLU C 441     -41.222  -9.513  33.291
ATOM   7086  OE1 GLU C 441     -40.827  -8.377  32.955
ATOM   7087  OE2 GLU C 441     -42.407  -9.757  33.601
ATOM   7088  N   VAL C 442     -35.547 -11.720  32.071
ATOM   7089  CA  VAL C 442     -34.237 -11.351  31.549
ATOM   7090  C   VAL C 442     -34.203 -11.444  30.027
ATOM   7091  O   VAL C 442     -34.654 -12.430  29.444
ATOM   7092  CB  VAL C 442     -33.121 -12.236  32.144
ATOM   7093  CG1 VAL C 442     -33.448 -13.709  31.952
ATOM   7094  CG2 VAL C 442     -31.778 -11.891  31.518
ATOM   7095  N   ASP C 443     -33.672 -10.407  29.387
ATOM   7096  CA  ASP C 443     -33.580 -10.370  27.932
ATOM   7097  C   ASP C 443     -32.138 -10.537  27.466
ATOM   7098  O   ASP C 443     -31.234  -9.861  27.956
ATOM   7099  CB  ASP C 443     -34.163  -9.063  27.390
ATOM   7100  CG  ASP C 443     -35.647  -8.926  27.672
ATOM   7101  OD1 ASP C 443     -36.236  -9.868  28.243
ATOM   7102  OD2 ASP C 443     -36.225  -7.876  27.322
ATOM   7103  N   ASP C 444     -31.932 -11.443  26.515
ATOM   7104  CA  ASP C 444     -30.599 -11.716  25.993
ATOM   7105  C   ASP C 444     -30.196 -10.681  24.947
ATOM   7106  O   ASP C 444     -30.980 -10.344  24.060
ATOM   7107  CB  ASP C 444     -30.540 -13.122  25.392
ATOM   7108  CG  ASP C 444     -29.128 -13.548  25.042
ATOM   7109  OD1 ASP C 444     -28.174 -12.905  25.528
ATOM   7110  OD2 ASP C 444     -28.972 -14.529  24.285
ATOM   7111  N   ILE C 445     -28.969 -10.181  25.058
ATOM   7112  CA  ILE C 445     -28.461  -9.182  24.125
ATOM   7113  C   ILE C 445     -28.223  -9.787  22.745
ATOM   7114  O   ILE C 445     -28.769  -9.313  21.748
ATOM   7115  CB  ILE C 445     -27.153  -8.538  24.630
ATOM   7116  CG1 ILE C 445     -27.428  -7.619  25.824
ATOM   7117  CG2 ILE C 445     -26.480  -7.757  23.514
ATOM   7118  CD1 ILE C 445     -27.746  -8.350  27.112
ATOM   7119  N   ASP C 446     -27.407 -10.834  22.694
ATOM   7120  CA  ASP C 446     -27.107 -11.510  21.437
ATOM   7121  C   ASP C 446     -28.135 -12.595  21.127
ATOM   7122  O   ASP C 446     -27.801 -13.776  21.037
ATOM   7123  CB  ASP C 446     -25.695 -12.103  21.464
ATOM   7124  CG  ASP C 446     -25.469 -13.025  22.649
ATOM   7125  OD1 ASP C 446     -26.423 -13.258  23.419
ATOM   7126  OD2 ASP C 446     -24.332 -13.518  22.809
ATOM   7127  N   HIS C 447     -29.388 -12.183  20.962
ATOM   7128  CA  HIS C 447     -30.471 -13.116  20.676
ATOM   7129  C   HIS C 447     -31.142 -12.786  19.346
ATOM   7130  O   HIS C 447     -31.589 -11.660  19.128
ATOM   7131  CB  HIS C 447     -31.500 -13.099  21.808
ATOM   7132  CG  HIS C 447     -32.531 -14.180  21.706
ATOM   7133  ND1 HIS C 447     -33.792 -13.959  21.195
ATOM   7134  CD2 HIS C 447     -32.488 -15.489  22.050
ATOM   7135  CE1 HIS C 447     -34.481 -15.086  21.229
ATOM   7136  NE2 HIS C 447     -33.713 -16.029  21.743
ATOM   7137  N   LEU C 448     -31.208 -13.775  18.460
ATOM   7138  CA  LEU C 448     -31.797 -13.587  17.138
ATOM   7139  C   LEU C 448     -33.273 -13.208  17.221
ATOM   7140  O   LEU C 448     -33.780 -12.467  16.380
ATOM   7141  CB  LEU C 448     -31.628 -14.850  16.290
ATOM   7142  CG  LEU C 448     -30.194 -15.244  15.932
ATOM   7143  CD1 LEU C 448     -30.175 -16.551  15.154
ATOM   7144  CD2 LEU C 448     -29.515 -14.136  15.141
ATOM   7145  N   GLY C 449     -33.956 -13.721  18.239
ATOM   7146  CA  GLY C 449     -35.368 -13.444  18.426
ATOM   7147  C   GLY C 449     -35.634 -12.009  18.838
ATOM   7148  O   GLY C 449     -36.785 -11.604  19.002
ATOM   7149  N   ASN C 450     -34.564 -11.238  19.007
ATOM   7150  CA  ASN C 450     -34.682  -9.838  19.396
ATOM   7151  C   ASN C 450     -34.122  -8.893  18.337
ATOM   7152  O   ASN C 450     -34.032  -7.685  18.557
ATOM   7153  CB  ASN C 450     -33.989  -9.593  20.738
ATOM   7154  CG  ASN C 450     -34.625 -10.372  21.873
ATOM   7155  OD1 ASN C 450     -35.670 -10.999  21.702
ATOM   7156  ND2 ASN C 450     -33.995 -10.335  23.041
ATOM   7157  N   ARG C 451     -33.744  -9.449  17.190
ATOM   7158  CA  ARG C 451     -33.197  -8.652  16.098
ATOM   7159  C   ARG C 451     -33.799  -9.052  14.755
ATOM   7160  O   ARG C 451     -33.719 -10.211  14.348
ATOM   7161  CB  ARG C 451     -31.673  -8.781  16.048
ATOM   7162  CG  ARG C 451     -30.968  -8.346  17.321
ATOM   7163  CD  ARG C 451     -29.462  -8.290  17.126
ATOM   7164  NE  ARG C 451     -28.924  -9.562  16.654
ATOM   7165  CZ  ARG C 451     -28.532 -10.549  17.453
ATOM   7166  NH1 ARG C 451     -28.620 -10.413  18.769
ATOM   7167  NH2 ARG C 451     -28.054 -11.673  16.937
ATOM   7168  N   ARG C 452     -34.400  -8.084  14.071
ATOM   7169  CA  ARG C 452     -35.001  -8.326  12.764
ATOM   7170  C   ARG C 452     -34.371  -7.448  11.686
ATOM   7171  O   ARG C 452     -33.718  -6.449  11.989
ATOM   7172  CB  ARG C 452     -36.516  -8.107  12.819
ATOM   7173  CG  ARG C 452     -36.953  -6.897  13.635
ATOM   7174  CD  ARG C 452     -36.624  -5.590  12.931
ATOM   7175  NE  ARG C 452     -37.298  -5.477  11.641
ATOM   7176  CZ  ARG C 452     -38.509  -4.956  11.474
ATOM   7177  NH1 ARG C 452     -39.185  -4.497  12.518
ATOM   7178  NH2 ARG C 452     -39.045  -4.894  10.263
ATOM   7179  N   ILE C 453     -34.569  -7.827  10.428
ATOM   7180  CA  ILE C 453     -34.005  -7.085   9.307
ATOM   7181  C   ILE C 453     -35.056  -6.214   8.627
ATOM   7182  O   ILE C 453     -36.257  -6.410   8.816
ATOM   7183  CB  ILE C 453     -33.385  -8.028   8.258
ATOM   7184  CG1 ILE C 453     -34.468  -8.900   7.619
ATOM   7185  CG2 ILE C 453     -32.301  -8.888   8.888
ATOM   7186  CD1 ILE C 453     -33.944  -9.842   6.557
ATOM   7187  N   ARG C 454     -34.595  -5.252   7.835
ATOM   7188  CA  ARG C 454     -35.490  -4.366   7.101
ATOM   7189  C   ARG C 454     -35.287  -4.524   5.598
ATOM   7190  O   ARG C 454     -34.339  -3.982   5.029
ATOM   7191  CB  ARG C 454     -35.263  -2.911   7.516
ATOM   7192  CG  ARG C 454     -35.443  -2.656   9.004
ATOM   7193  CD  ARG C 454     -35.212  -1.193   9.348
ATOM   7194  NE  ARG C 454     -36.174  -0.316   8.688
ATOM   7195  CZ  ARG C 454     -36.202   1.005   8.831
ATOM   7196  NH1 ARG C 454     -35.316   1.608   9.613
ATOM   7197  NH2 ARG C 454     -37.114   1.724   8.192
ATOM   7198  N   SER C 455     -36.183  -5.272   4.961
ATOM   7199  CA  SER C 455     -36.084  -5.539   3.530
ATOM   7200  C   SER C 455     -36.201  -4.261   2.705
ATOM   7201  O   SER C 455     -36.467  -3.185   3.241
ATOM   7202  CB  SER C 455     -37.154  -6.544   3.098
ATOM   7203  OG  SER C 455     -38.455  -6.054   3.373
ATOM   7204  N   VAL C 456     -36.001  -4.390   1.397
ATOM   7205  CA  VAL C 456     -36.077  -3.250   0.490
ATOM   7206  C   VAL C 456     -37.444  -2.579   0.566
ATOM   7207  O   VAL C 456     -37.560  -1.364   0.412
ATOM   7208  CB  VAL C 456     -35.800  -3.669  -0.967
ATOM   7209  CG1 VAL C 456     -35.825  -2.456  -1.884
ATOM   7210  CG2 VAL C 456     -34.465  -4.390  -1.066
ATOM   7211  N   GLY C 457     -38.476  -3.381   0.808
ATOM   7212  CA  GLY C 457     -39.832  -2.873   0.906
ATOM   7213  C   GLY C 457     -39.992  -1.847   2.010
ATOM   7214  O   GLY C 457     -40.709  -0.858   1.852
ATOM   7215  N   GLU C 458     -39.321  -2.081   3.133
ATOM   7216  CA  GLU C 458     -39.388  -1.169   4.268
ATOM   7217  C   GLU C 458     -38.442   0.012   4.081
ATOM   7218  O   GLU C 458     -38.748   1.135   4.484
ATOM   7219  CB  GLU C 458     -39.062  -1.906   5.569
ATOM   7220  CG  GLU C 458     -39.180  -1.044   6.816
ATOM   7221  CD  GLU C 458     -38.881  -1.814   8.087
ATOM   7222  OE1 GLU C 458     -38.524  -3.007   7.992
ATOM   7223  OE2 GLU C 458     -39.003  -1.226   9.182
ATOM   7224  N   MET C 459     -37.292  -0.248   3.468
ATOM   7225  CA  MET C 459     -36.304   0.795   3.215
ATOM   7226  C   MET C 459     -36.812   1.806   2.192
ATOM   7227  O   MET C 459     -36.375   2.956   2.173
ATOM   7228  CB  MET C 459     -34.986   0.183   2.737
ATOM   7229  CG  MET C 459     -34.227  -0.576   3.813
ATOM   7230  SD  MET C 459     -33.739   0.483   5.189
ATOM   7231  CE  MET C 459     -32.797  -0.668   6.185
ATOM   7232  N   ALA C 460     -37.735   1.369   1.342
ATOM   7233  CA  ALA C 460     -38.301   2.237   0.317
ATOM   7234  C   ALA C 460     -39.335   3.188   0.911
ATOM   7235  O   ALA C 460     -39.762   4.141   0.260
ATOM   7236  CB  ALA C 460     -38.919   1.408  -0.799
ATOM   7237  N   GLU C 461     -39.731   2.923   2.151
ATOM   7238  CA  GLU C 461     -40.736   3.735   2.826
ATOM   7239  C   GLU C 461     -40.113   4.940   3.525
ATOM   7240  O   GLU C 461     -40.418   6.086   3.194
ATOM   7241  CB  GLU C 461     -41.516   2.891   3.836
ATOM   7242  CG  GLU C 461     -42.246   1.707   3.224
ATOM   7243  CD  GLU C 461     -42.993   0.887   4.257
ATOM   7244  OE1 GLU C 461     -42.938   1.241   5.453
ATOM   7245  OE2 GLU C 461     -43.636  -0.113   3.873
ATOM   7246  N   ASN C 462     -39.240   4.674   4.490
ATOM   7247  CA  ASN C 462     -38.608   5.733   5.270
ATOM   7248  C   ASN C 462     -37.737   6.662   4.428
ATOM   7249  O   ASN C 462     -37.431   7.781   4.840
ATOM   7250  CB  ASN C 462     -37.789   5.142   6.421
ATOM   7251  CG  ASN C 462     -36.651   4.263   5.938
ATOM   7252  OD1 ASN C 462     -36.609   3.863   4.775
ATOM   7253  ND2 ASN C 462     -35.719   3.957   6.834
ATOM   7254  N   GLN C 463     -37.339   6.193   3.250
ATOM   7255  CA  GLN C 463     -36.503   6.987   2.355
ATOM   7256  C   GLN C 463     -37.347   7.823   1.398
ATOM   7257  O   GLN C 463     -36.861   8.791   0.812
ATOM   7258  CB  GLN C 463     -35.546   6.087   1.571
ATOM   7259  CG  GLN C 463     -34.496   5.400   2.431
ATOM   7260  CD  GLN C 463     -33.510   6.376   3.045
ATOM   7261  OE1 GLN C 463     -32.887   6.087   4.066
ATOM   7262  NE2 GLN C 463     -33.364   7.541   2.423
ATOM   7263  N   PHE C 464     -38.611   7.443   1.242
ATOM   7264  CA  PHE C 464     -39.530   8.183   0.386
ATOM   7265  C   PHE C 464     -40.209   9.302   1.168
ATOM   7266  O   PHE C 464     -40.637  10.303   0.595
ATOM   7267  CB  PHE C 464     -40.579   7.245  -0.215
ATOM   7268  CG  PHE C 464     -41.579   7.939  -1.096
ATOM   7269  CD1 PHE C 464     -41.280   8.217  -2.419
ATOM   7270  CD2 PHE C 464     -42.818   8.310  -0.603
ATOM   7271  CE1 PHE C 464     -42.197   8.855  -3.233
ATOM   7272  CE2 PHE C 464     -43.740   8.948  -1.412
ATOM   7273  CZ  PHE C 464     -43.429   9.220  -2.729
ATOM   7274  N   ARG C 465     -40.300   9.123   2.482
ATOM   7275  CA  ARG C 465     -40.917  10.118   3.351
ATOM   7276  C   ARG C 465     -39.986  11.305   3.576
ATOM   7277  O   ARG C 465     -40.411  12.458   3.518
ATOM   7278  CB  ARG C 465     -41.302   9.491   4.693
ATOM   7279  CG  ARG C 465     -42.275   8.329   4.579
ATOM   7280  CD  ARG C 465     -42.561   7.714   5.939
ATOM   7281  NE  ARG C 465     -43.459   6.566   5.843
ATOM   7282  CZ  ARG C 465     -43.849   5.833   6.880
ATOM   7283  NH1 ARG C 465     -43.419   6.125   8.100
ATOM   7284  NH2 ARG C 465     -44.669   4.807   6.699
ATOM   7285  N   VAL C 466     -38.715  11.013   3.832
ATOM   7286  CA  VAL C 466     -37.724  12.055   4.077
ATOM   7287  C   VAL C 466     -37.471  12.891   2.826
ATOM   7288  O   VAL C 466     -37.017  14.032   2.912
ATOM   7289  CB  VAL C 466     -36.387  11.463   4.565
ATOM   7290  CG1 VAL C 466     -36.566  10.794   5.919
ATOM   7291  CG2 VAL C 466     -35.835  10.480   3.544
ATOM   7292  N   GLY C 467     -37.767  12.315   1.666
ATOM   7293  CA  GLY C 467     -37.576  13.004   0.403
ATOM   7294  C   GLY C 467     -38.794  13.812  -0.001
ATOM   7295  O   GLY C 467     -38.691  14.758  -0.781
ATOM   7296  N   LEU C 468     -39.951  13.436   0.533
ATOM   7297  CA  LEU C 468     -41.198  14.122   0.216
ATOM   7298  C   LEU C 468     -41.379  15.350   1.102
ATOM   7299  O   LEU C 468     -41.735  16.426   0.622
ATOM   7300  CB  LEU C 468     -42.387  13.169   0.374
ATOM   7301  CG  LEU C 468     -43.658  13.481  -0.422
ATOM   7302  CD1 LEU C 468     -44.628  12.310  -0.358
ATOM   7303  CD2 LEU C 468     -44.326  14.760   0.064
ATOM   7304  N   VAL C 469     -41.128  15.184   2.397
ATOM   7305  CA  VAL C 469     -41.267  16.278   3.351
ATOM   7306  C   VAL C 469     -40.159  17.312   3.175
ATOM   7307  O   VAL C 469     -40.109  18.311   3.894
ATOM   7308  CB  VAL C 469     -41.252  15.767   4.804
ATOM   7309  CG1 VAL C 469     -42.383  14.775   5.029
ATOM   7310  CG2 VAL C 469     -39.907  15.137   5.131
ATOM   7311  N   ARG C 470     -39.274  17.066   2.215
ATOM   7312  CA  ARG C 470     -38.169  17.976   1.938
ATOM   7313  C   ARG C 470     -38.653  19.217   1.196
ATOM   7314  O   ARG C 470     -38.093  20.302   1.350
ATOM   7315  CB  ARG C 470     -37.085  17.266   1.124
ATOM   7316  CG  ARG C 470     -35.855  18.116   0.850
ATOM   7317  CD  ARG C 470     -35.089  18.420   2.128
ATOM   7318  NE  ARG C 470     -34.497  17.220   2.713
ATOM   7319  CZ  ARG C 470     -35.029  16.537   3.722
ATOM   7320  NH1 ARG C 470     -36.171  16.935   4.266
ATOM   7321  NH2 ARG C 470     -34.419  15.456   4.188
ATOM   7322  N   VAL C 471     -39.699  19.050   0.393
ATOM   7323  CA  VAL C 471     -40.253  20.154  -0.383
ATOM   7324  C   VAL C 471     -41.021  21.122   0.513
ATOM   7325  O   VAL C 471     -41.321  22.247   0.114
ATOM   7326  CB  VAL C 471     -41.184  19.644  -1.502
ATOM   7327  CG1 VAL C 471     -42.473  19.095  -0.911
ATOM   7328  CG2 VAL C 471     -41.479  20.756  -2.498
ATOM   7329  N   GLU C 472     -41.333  20.677   1.726
ATOM   7330  CA  GLU C 472     -42.062  21.503   2.682
ATOM   7331  C   GLU C 472     -41.300  22.784   3.002
ATOM   7332  O   GLU C 472     -41.900  23.823   3.276
ATOM   7333  CB  GLU C 472     -42.332  20.721   3.969
ATOM   7334  CG  GLU C 472     -43.167  19.467   3.775
ATOM   7335  CD  GLU C 472     -43.412  18.725   5.075
ATOM   7336  OE1 GLU C 472     -42.968  19.217   6.134
ATOM   7337  OE2 GLU C 472     -44.048  17.652   5.038
ATOM   7338  N   ARG C 473     -39.974  22.702   2.965
ATOM   7339  CA  ARG C 473     -39.126  23.851   3.260
ATOM   7340  C   ARG C 473     -38.955  24.738   2.031
ATOM   7341  O   ARG C 473     -38.184  25.698   2.049
ATOM   7342  CB  ARG C 473     -37.756  23.396   3.772
ATOM   7343  CG  ARG C 473     -37.795  22.616   5.081
ATOM   7344  CD  ARG C 473     -38.255  21.182   4.869
ATOM   7345  NE  ARG C 473     -38.252  20.415   6.111
ATOM   7346  CZ  ARG C 473     -39.293  20.318   6.932
ATOM   7347  NH1 ARG C 473     -40.427  20.942   6.645
ATOM   7348  NH2 ARG C 473     -39.200  19.598   8.042
ATOM   7349  N   ALA C 474     -39.680  24.411   0.966
ATOM   7350  CA  ALA C 474     -39.603  25.171  -0.276
ATOM   7351  C   ALA C 474     -40.971  25.707  -0.686
ATOM   7352  O   ALA C 474     -41.067  26.698  -1.409
ATOM   7353  CB  ALA C 474     -39.013  24.313  -1.386
ATOM   7354  N   VAL C 475     -42.026  25.047  -0.219
ATOM   7355  CA  VAL C 475     -43.388  25.463  -0.533
ATOM   7356  C   VAL C 475     -43.809  26.654   0.321
ATOM   7357  O   VAL C 475     -44.851  27.265   0.081
ATOM   7358  CB  VAL C 475     -44.394  24.315  -0.328
ATOM   7359  CG1 VAL C 475     -44.084  23.164  -1.273
ATOM   7360  CG2 VAL C 475     -44.379  23.847   1.119
ATOM   7361  N   LYS C 476     -42.994  26.978   1.319
ATOM   7362  CA  LYS C 476     -43.272  28.104   2.202
ATOM   7363  C   LYS C 476     -42.520  29.351   1.752
ATOM   7364  O   LYS C 476     -42.905  30.474   2.079
ATOM   7365  CB  LYS C 476     -42.901  27.758   3.646
ATOM   7366  CG  LYS C 476     -43.669  26.578   4.219
ATOM   7367  CD  LYS C 476     -43.246  26.287   5.650
ATOM   7368  CE  LYS C 476     -44.039  25.130   6.237
ATOM   7369  NZ  LYS C 476     -43.857  23.878   5.453
ATOM   7370  N   GLU C 477     -41.445  29.146   0.998
ATOM   7371  CA  GLU C 477     -40.639  30.251   0.494
ATOM   7372  C   GLU C 477     -41.330  30.934  -0.681
ATOM   7373  O   GLU C 477     -41.276  32.156  -0.822
ATOM   7374  CB  GLU C 477     -39.250  29.755   0.081
ATOM   7375  CG  GLU C 477     -38.275  30.857  -0.312
ATOM   7376  CD  GLU C 477     -38.489  31.357  -1.728
ATOM   7377  OE1 GLU C 477     -39.090  30.619  -2.537
ATOM   7378  OE2 GLU C 477     -38.052  32.487  -2.032
ATOM   7379  N   ARG C 478     -41.982  30.136  -1.521
ATOM   7380  CA  ARG C 478     -42.686  30.659  -2.686
ATOM   7381  C   ARG C 478     -44.050  31.221  -2.299
ATOM   7382  O   ARG C 478     -44.773  31.756  -3.140
ATOM   7383  CB  ARG C 478     -42.850  29.567  -3.745
ATOM   7384  CG  ARG C 478     -41.538  28.982  -4.242
ATOM   7385  CD  ARG C 478     -41.776  27.883  -5.264
ATOM   7386  NE  ARG C 478     -40.525  27.325  -5.769
ATOM   7387  CZ  ARG C 478     -39.895  26.289  -5.225
ATOM   7388  NH1 ARG C 478     -40.399  25.693  -4.153
ATOM   7389  NH2 ARG C 478     -38.761  25.849  -5.752
ATOM   7390  N   LEU C 479     -44.395  31.097  -1.022
ATOM   7391  CA  LEU C 479     -45.674  31.585  -0.521
ATOM   7392  C   LEU C 479     -45.588  33.067  -0.168
ATOM   7393  O   LEU C 479     -46.533  33.824  -0.387
ATOM   7394  CB  LEU C 479     -46.115  30.769   0.698
ATOM   7395  CG  LEU C 479     -47.552  30.942   1.201
ATOM   7396  CD1 LEU C 479     -47.990  29.720   1.995
ATOM   7397  CD2 LEU C 479     -47.704  32.209   2.033
ATOM   7398  N   SER C 480     -44.446  33.474   0.378
ATOM   7399  CA  SER C 480     -44.236  34.863   0.771
ATOM   7400  C   SER C 480     -44.183  35.786  -0.442
ATOM   7401  O   SER C 480     -44.356  36.999  -0.318
ATOM   7402  CB  SER C 480     -42.952  34.998   1.592
ATOM   7403  OG  SER C 480     -43.014  34.215   2.770
ATOM   7404  N   LEU C 481     -43.943  35.206  -1.613
ATOM   7405  CA  LEU C 481     -43.865  35.976  -2.849
ATOM   7406  C   LEU C 481     -45.159  35.857  -3.649
ATOM   7407  O   LEU C 481     -45.372  36.588  -4.617
ATOM   7408  CB  LEU C 481     -42.675  35.512  -3.693
ATOM   7409  CG  LEU C 481     -42.352  36.331  -4.944
ATOM   7410  CD1 LEU C 481     -42.119  37.791  -4.585
ATOM   7411  CD2 LEU C 481     -41.146  35.754  -5.669
ATOM   7412  N   GLY C 482     -46.021  34.934  -3.235
ATOM   7413  CA  GLY C 482     -47.288  34.714  -3.908
ATOM   7414  C   GLY C 482     -48.138  35.967  -3.984
ATOM   7415  O   GLY C 482     -48.122  36.796  -3.074
ATOM   7416  N   ASP C 483     -48.884  36.104  -5.075
ATOM   7417  CA  ASP C 483     -49.739  37.267  -5.279
ATOM   7418  C   ASP C 483     -51.135  37.036  -4.706
ATOM   7419  O   ASP C 483     -51.369  37.248  -3.517
ATOM   7420  CB  ASP C 483     -49.829  37.612  -6.767
ATOM   7421  CG  ASP C 483     -50.603  38.890  -7.024
ATOM   7422  OD1 ASP C 483     -50.856  39.639  -6.057
ATOM   7423  OD2 ASP C 483     -50.956  39.147  -8.194
ATOM   7424  N   LEU C 484     -52.057  36.602  -5.559
ATOM   7425  CA  LEU C 484     -53.431  36.352  -5.136
ATOM   7426  C   LEU C 484     -53.907  34.968  -5.567
ATOM   7427  O   LEU C 484     -53.745  33.990  -4.837
ATOM   7428  CB  LEU C 484     -54.368  37.428  -5.690
ATOM   7429  CG  LEU C 484     -54.097  38.865  -5.241
ATOM   7430  CD1 LEU C 484     -55.039  39.834  -5.938
ATOM   7431  CD2 LEU C 484     -54.217  38.989  -3.729
ATOM   7432  N   ASP C 485     -54.496  34.892  -6.757
ATOM   7433  CA  ASP C 485     -55.017  33.632  -7.275
ATOM   7434  C   ASP C 485     -54.100  33.033  -8.337
ATOM   7435  O   ASP C 485     -54.551  32.305  -9.222
ATOM   7436  CB  ASP C 485     -56.427  33.824  -7.841
ATOM   7437  CG  ASP C 485     -56.471  34.838  -8.969
ATOM   7438  OD1 ASP C 485     -55.422  35.443  -9.274
ATOM   7439  OD2 ASP C 485     -57.560  35.032  -9.550
ATOM   7440  N   THR C 486     -52.811  33.344  -8.243
ATOM   7441  CA  THR C 486     -51.827  32.820  -9.183
ATOM   7442  C   THR C 486     -50.972  31.743  -8.523
ATOM   7443  O   THR C 486     -50.262  30.998  -9.198
ATOM   7444  CB  THR C 486     -50.913  33.936  -9.724
ATOM   7445  OG1 THR C 486     -50.030  33.398 -10.716
ATOM   7446  CG2 THR C 486     -50.094  34.548  -8.599
ATOM   7447  N   LEU C 487     -51.050  31.667  -7.198
ATOM   7448  CA  LEU C 487     -50.294  30.680  -6.438
ATOM   7449  C   LEU C 487     -51.148  29.446  -6.168
ATOM   7450  O   LEU C 487     -51.279  29.006  -5.025
ATOM   7451  CB  LEU C 487     -49.806  31.284  -5.119
ATOM   7452  CG  LEU C 487     -48.689  30.538  -4.386
ATOM   7453  CD1 LEU C 487     -47.431  30.492  -5.239
ATOM   7454  CD2 LEU C 487     -48.403  31.188  -3.041
ATOM   7455  N   MET C 488     -51.731  28.895  -7.227
ATOM   7456  CA  MET C 488     -52.592  27.723  -7.105
ATOM   7457  C   MET C 488     -52.029  26.490  -7.816
ATOM   7458  O   MET C 488     -52.011  25.400  -7.244
ATOM   7459  CB  MET C 488     -54.005  28.031  -7.610
ATOM   7460  CG  MET C 488     -54.953  26.845  -7.551
ATOM   7461  SD  MET C 488     -55.154  26.201  -5.879
ATOM   7462  CE  MET C 488     -56.238  24.807  -6.182
ATOM   7463  N   PRO C 489     -51.573  26.654  -9.070
ATOM   7464  CA  PRO C 489     -51.016  25.517  -9.812
ATOM   7465  C   PRO C 489     -49.703  25.015  -9.217
ATOM   7466  O   PRO C 489     -49.516  25.054  -8.002
ATOM   7467  CB  PRO C 489     -50.765  26.097 -11.209
ATOM   7468  CG  PRO C 489     -51.627  27.310 -11.290
ATOM   7469  CD  PRO C 489     -51.651  27.864  -9.905
ATOM   7470  N   GLN C 490     -48.804  24.550 -10.077
ATOM   7471  CA  GLN C 490     -47.519  24.022  -9.633
ATOM   7472  C   GLN C 490     -46.492  25.133  -9.442
ATOM   7473  O   GLN C 490     -45.346  25.015  -9.876
ATOM   7474  CB  GLN C 490     -46.997  22.982 -10.627
ATOM   7475  CG  GLN C 490     -46.864  23.493 -12.054
ATOM   7476  CD  GLN C 490     -46.534  22.388 -13.038
ATOM   7477  OE1 GLN C 490     -46.541  21.207 -12.688
ATOM   7478  NE2 GLN C 490     -46.244  22.766 -14.277
ATOM   7479  N   ASP C 491     -46.910  26.212  -8.787
ATOM   7480  CA  ASP C 491     -46.024  27.342  -8.534
ATOM   7481  C   ASP C 491     -45.433  27.269  -7.129
ATOM   7482  O   ASP C 491     -44.672  28.145  -6.718
ATOM   7483  CB  ASP C 491     -46.771  28.663  -8.727
ATOM   7484  CG  ASP C 491     -45.840  29.860  -8.753
ATOM   7485  OD1 ASP C 491     -44.625  29.666  -8.969
ATOM   7486  OD2 ASP C 491     -46.322  30.996  -8.559
ATOM   7487  N   MET C 492     -45.788  26.217  -6.397
ATOM   7488  CA  MET C 492     -45.286  26.018  -5.042
ATOM   7489  C   MET C 492     -44.398  24.781  -4.960
ATOM   7490  O   MET C 492     -43.187  24.886  -4.766
ATOM   7491  CB  MET C 492     -46.447  25.891  -4.054
ATOM   7492  CG  MET C 492     -47.397  27.077  -4.048
ATOM   7493  SD  MET C 492     -48.754  26.864  -2.880
ATOM   7494  CE  MET C 492     -49.462  25.326  -3.464
ATOM   7495  N   ILE C 493     -45.011  23.611  -5.106
ATOM   7496  CA  ILE C 493     -44.282  22.349  -5.043
ATOM   7497  C   ILE C 493     -43.284  22.241  -6.194
ATOM   7498  O   ILE C 493     -43.596  22.583  -7.335
ATOM   7499  CB  ILE C 493     -45.247  21.137  -5.050
ATOM   7500  CG1 ILE C 493     -44.511  19.845  -4.678
ATOM   7501  CG2 ILE C 493     -45.943  21.007  -6.399
ATOM   7502  CD1 ILE C 493     -43.843  19.151  -5.847
ATOM   7503  N   ASN C 494     -42.079  21.774  -5.883
ATOM   7504  CA  ASN C 494     -41.030  21.630  -6.884
ATOM   7505  C   ASN C 494     -40.608  20.173  -7.048
ATOM   7506  O   ASN C 494     -40.667  19.390  -6.100
ATOM   7507  CB  ASN C 494     -39.823  22.496  -6.517
ATOM   7508  CG  ASN C 494     -38.836  22.635  -7.659
ATOM   7509  OD1 ASN C 494     -37.659  22.927  -7.445
ATOM   7510  ND2 ASN C 494     -39.311  22.429  -8.882
ATOM   7511  N   ALA C 495     -40.181  19.814  -8.255
ATOM   7512  CA  ALA C 495     -39.812  18.436  -8.560
ATOM   7513  C   ALA C 495     -38.408  18.086  -8.075
ATOM   7514  O   ALA C 495     -38.164  16.973  -7.611
ATOM   7515  CB  ALA C 495     -39.939  18.173 -10.054
ATOM   7516  N   LYS C 496     -37.488  19.039  -8.186
ATOM   7517  CA  LYS C 496     -36.093  18.805  -7.816
ATOM   7518  C   LYS C 496     -35.911  18.344  -6.366
ATOM   7519  O   LYS C 496     -35.269  17.323  -6.120
ATOM   7520  CB  LYS C 496     -35.239  20.047  -8.098
ATOM   7521  CG  LYS C 496     -35.104  20.384  -9.574
ATOM   7522  CD  LYS C 496     -34.190  21.580  -9.787
ATOM   7523  CE  LYS C 496     -34.774  22.840  -9.168
ATOM   7524  NZ  LYS C 496     -36.066  23.221  -9.802
ATOM   7525  N   PRO C 497     -36.472  19.094  -5.403
ATOM   7526  CA  PRO C 497     -36.312  18.753  -3.984
ATOM   7527  C   PRO C 497     -36.789  17.340  -3.657
ATOM   7528  O   PRO C 497     -36.110  16.621  -2.924
ATOM   7529  CB  PRO C 497     -37.206  19.786  -3.280
ATOM   7530  CG  PRO C 497     -38.135  20.277  -4.357
ATOM   7531  CD  PRO C 497     -37.257  20.328  -5.557
ATOM   7532  N   ILE C 498     -37.942  16.953  -4.193
ATOM   7533  CA  ILE C 498     -38.508  15.638  -3.913
ATOM   7534  C   ILE C 498     -37.785  14.537  -4.686
ATOM   7535  O   ILE C 498     -37.782  13.377  -4.274
ATOM   7536  CB  ILE C 498     -40.018  15.589  -4.230
ATOM   7537  CG1 ILE C 498     -40.636  14.291  -3.703
ATOM   7538  CG2 ILE C 498     -40.259  15.735  -5.724
ATOM   7539  CD1 ILE C 498     -42.119  14.167  -3.973
ATOM   7540  N   SER C 499     -37.168  14.907  -5.804
ATOM   7541  CA  SER C 499     -36.430  13.950  -6.620
ATOM   7542  C   SER C 499     -34.930  14.053  -6.363
ATOM   7543  O   SER C 499     -34.122  13.904  -7.280
ATOM   7544  CB  SER C 499     -36.724  14.169  -8.106
ATOM   7545  OG  SER C 499     -36.218  15.417  -8.548
ATOM   7546  N   ALA C 500     -34.566  14.307  -5.111
ATOM   7547  CA  ALA C 500     -33.163  14.437  -4.733
ATOM   7548  C   ALA C 500     -32.773  13.399  -3.686
ATOM   7549  O   ALA C 500     -31.794  12.672  -3.854
ATOM   7550  CB  ALA C 500     -32.880  15.841  -4.221
ATOM   7551  N   ALA C 501     -33.545  13.334  -2.607
ATOM   7552  CA  ALA C 501     -33.274  12.393  -1.525
ATOM   7553  C   ALA C 501     -33.672  10.971  -1.908
ATOM   7554  O   ALA C 501     -33.498  10.037  -1.126
ATOM   7555  CB  ALA C 501     -33.990  12.825  -0.255
ATOM   7556  N   VAL C 502     -34.208  10.815  -3.114
ATOM   7557  CA  VAL C 502     -34.632   9.507  -3.600
ATOM   7558  C   VAL C 502     -33.589   8.908  -4.540
ATOM   7559  O   VAL C 502     -33.476   7.688  -4.662
ATOM   7560  CB  VAL C 502     -35.992   9.586  -4.322
ATOM   7561  CG1 VAL C 502     -35.896  10.489  -5.543
ATOM   7562  CG2 VAL C 502     -36.472   8.196  -4.713
ATOM   7563  N   LYS C 503     -32.824   9.773  -5.198
ATOM   7564  CA  LYS C 503     -31.791   9.330  -6.127
ATOM   7565  C   LYS C 503     -30.438   9.203  -5.433
ATOM   7566  O   LYS C 503     -29.497   8.635  -5.986
ATOM   7567  CB  LYS C 503     -31.686  10.291  -7.312
ATOM   7568  CG  LYS C 503     -31.318  11.714  -6.927
ATOM   7569  CD  LYS C 503     -31.224  12.611  -8.151
ATOM   7570  CE  LYS C 503     -30.861  14.035  -7.765
ATOM   7571  NZ  LYS C 503     -30.772  14.928  -8.953
ATOM   7572  N   GLU C 504     -30.348   9.737  -4.219
ATOM   7573  CA  GLU C 504     -29.113   9.677  -3.446
ATOM   7574  C   GLU C 504     -29.103   8.472  -2.511
ATOM   7575  O   GLU C 504     -28.178   8.297  -1.718
ATOM   7576  CB  GLU C 504     -28.915  10.967  -2.646
ATOM   7577  CG  GLU C 504     -28.721  12.209  -3.503
ATOM   7578  CD  GLU C 504     -27.426  12.180  -4.292
ATOM   7579  OE1 GLU C 504     -26.546  11.356  -3.967
ATOM   7580  OE2 GLU C 504     -27.288  12.984  -5.238
ATOM   7581  N   PHE C 505     -30.138   7.644  -2.609
ATOM   7582  CA  PHE C 505     -30.242   6.447  -1.783
ATOM   7583  C   PHE C 505     -29.981   5.187  -2.601
ATOM   7584  O   PHE C 505     -29.297   4.270  -2.146
ATOM   7585  CB  PHE C 505     -31.618   6.368  -1.120
ATOM   7586  CG  PHE C 505     -31.869   5.076  -0.395
ATOM   7587  CD1 PHE C 505     -31.351   4.866   0.872
ATOM   7588  CD2 PHE C 505     -32.623   4.073  -0.980
ATOM   7589  CE1 PHE C 505     -31.580   3.678   1.541
ATOM   7590  CE2 PHE C 505     -32.856   2.884  -0.317
ATOM   7591  CZ  PHE C 505     -32.333   2.686   0.946
ATOM   7592  N   PHE C 506     -30.532   5.149  -3.810
ATOM   7593  CA  PHE C 506     -30.365   4.001  -4.692
ATOM   7594  C   PHE C 506     -29.093   4.125  -5.526
ATOM   7595  O   PHE C 506     -29.075   3.770  -6.704
ATOM   7596  CB  PHE C 506     -31.581   3.847  -5.607
ATOM   7597  CG  PHE C 506     -32.868   3.603  -4.870
ATOM   7598  CD1 PHE C 506     -33.656   4.662  -4.454
ATOM   7599  CD2 PHE C 506     -33.290   2.313  -4.595
ATOM   7600  CE1 PHE C 506     -34.840   4.440  -3.776
ATOM   7601  CE2 PHE C 506     -34.472   2.084  -3.918
ATOM   7602  CZ  PHE C 506     -35.248   3.150  -3.508
ATOM   7603  N   GLY C 507     -28.032   4.631  -4.906
ATOM   7604  CA  GLY C 507     -26.761   4.797  -5.586
ATOM   7605  C   GLY C 507     -25.705   5.442  -4.710
ATOM   7606  O   GLY C 507     -24.547   5.567  -5.108
ATOM   7607  N   SER C 508     -26.105   5.853  -3.510
ATOM   7608  CA  SER C 508     -25.186   6.495  -2.577
ATOM   7609  C   SER C 508     -25.573   6.215  -1.128
ATOM   7610  O   SER C 508     -25.986   7.117  -0.401
ATOM   7611  CB  SER C 508     -25.139   8.005  -2.825
ATOM   7612  OG  SER C 508     -24.674   8.294  -4.132
ATOM   7613  N   SER C 509     -25.434   4.959  -0.715
ATOM   7614  CA  SER C 509     -25.752   4.564   0.652
ATOM   7615  C   SER C 509     -24.907   3.373   1.092
ATOM   7616  O   SER C 509     -24.159   2.804   0.297
ATOM   7617  CB  SER C 509     -27.240   4.233   0.785
ATOM   7618  OG  SER C 509     -27.602   3.156  -0.062
ATOM   7619  N   GLN C 510     -25.030   3.002   2.362
ATOM   7620  CA  GLN C 510     -24.267   1.887   2.912
ATOM   7621  C   GLN C 510     -24.935   0.550   2.609
ATOM   7622  O   GLN C 510     -24.433  -0.506   2.993
ATOM   7623  CB  GLN C 510     -24.086   2.054   4.422
ATOM   7624  CG  GLN C 510     -23.328   3.309   4.823
ATOM   7625  CD  GLN C 510     -23.155   3.430   6.324
ATOM   7626  OE1 GLN C 510     -23.610   2.575   7.084
ATOM   7627  NE2 GLN C 510     -22.495   4.497   6.760
ATOM   7628  N   LEU C 511     -26.071   0.602   1.920
ATOM   7629  CA  LEU C 511     -26.806  -0.605   1.563
ATOM   7630  C   LEU C 511     -26.908  -0.762   0.049
ATOM   7631  O   LEU C 511     -27.491  -1.727  -0.447
ATOM   7632  CB  LEU C 511     -28.206  -0.593   2.183
ATOM   7633  CG  LEU C 511     -28.316  -0.775   3.700
ATOM   7634  CD1 LEU C 511     -27.793   0.446   4.442
ATOM   7635  CD2 LEU C 511     -29.756  -1.061   4.095
ATOM   7636  N   SER C 512     -26.337   0.191  -0.680
ATOM   7637  CA  SER C 512     -26.374   0.164  -2.138
ATOM   7638  C   SER C 512     -24.996  -0.129  -2.723
ATOM   7639  O   SER C 512     -24.095   0.707  -2.663
ATOM   7640  CB  SER C 512     -26.909   1.488  -2.686
ATOM   7641  OG  SER C 512     -26.075   2.571  -2.309
ATOM   7642  N   GLN C 513     -24.840  -1.322  -3.288
ATOM   7643  CA  GLN C 513     -23.576  -1.723  -3.894
ATOM   7644  C   GLN C 513     -23.794  -2.288  -5.294
ATOM   7645  O   GLN C 513     -24.919  -2.607  -5.677
ATOM   7646  CB  GLN C 513     -22.860  -2.756  -3.019
ATOM   7647  CG  GLN C 513     -22.469  -2.252  -1.638
ATOM   7648  CD  GLN C 513     -23.642  -2.199  -0.678
ATOM   7649  OE1 GLN C 513     -24.687  -2.802  -0.922
ATOM   7650  NE2 GLN C 513     -23.472  -1.479   0.424
ATOM   7651  N   PHE C 514     -22.710  -2.408  -6.053
ATOM   7652  CA  PHE C 514     -22.777  -2.961  -7.400
ATOM   7653  C   PHE C 514     -22.838  -4.483  -7.354
ATOM   7654  O   PHE C 514     -22.113  -5.118  -6.588
ATOM   7655  CB  PHE C 514     -21.568  -2.513  -8.224
ATOM   7656  CG  PHE C 514     -21.448  -1.022  -8.366
ATOM   7657  CD1 PHE C 514     -20.777  -0.274  -7.414
ATOM   7658  CD2 PHE C 514     -22.003  -0.369  -9.454
ATOM   7659  CE1 PHE C 514     -20.664   1.098  -7.542
ATOM   7660  CE2 PHE C 514     -21.894   1.002  -9.589
ATOM   7661  CZ  PHE C 514     -21.223   1.736  -8.631
ATOM   7662  N   MET C 515     -23.705  -5.065  -8.176
ATOM   7663  CA  MET C 515     -23.844  -6.515  -8.231
ATOM   7664  C   MET C 515     -22.583  -7.167  -8.787
ATOM   7665  O   MET C 515     -22.009  -6.695  -9.769
ATOM   7666  CB  MET C 515     -25.058  -6.913  -9.073
ATOM   7667  CG  MET C 515     -25.019  -6.402 -10.504
ATOM   7668  SD  MET C 515     -26.275  -7.165 -11.548
ATOM   7669  CE  MET C 515     -27.754  -6.841 -10.591
ATOM   7670  N   ASP C 516     -22.155  -8.253  -8.152
ATOM   7671  CA  ASP C 516     -20.966  -8.975  -8.587
ATOM   7672  C   ASP C 516     -21.276  -9.838  -9.805
ATOM   7673  O   ASP C 516     -21.825 -10.932  -9.677
ATOM   7674  CB  ASP C 516     -20.422  -9.841  -7.450
ATOM   7675  CG  ASP C 516     -19.071 -10.446  -7.773
ATOM   7676  OD1 ASP C 516     -18.444 -10.009  -8.761
ATOM   7677  OD2 ASP C 516     -18.633 -11.356  -7.038
ATOM   7678  N   GLN C 517     -20.921  -9.340 -10.985
ATOM   7679  CA  GLN C 517     -21.198 -10.051 -12.228
ATOM   7680  C   GLN C 517     -20.024 -10.922 -12.663
ATOM   7681  O   GLN C 517     -19.884 -11.246 -13.843
ATOM   7682  CB  GLN C 517     -21.566  -9.066 -13.341
ATOM   7683  CG  GLN C 517     -22.825  -8.260 -13.061
ATOM   7684  CD  GLN C 517     -23.240  -7.399 -14.238
ATOM   7685  OE1 GLN C 517     -24.211  -6.647 -14.160
ATOM   7686  NE2 GLN C 517     -22.504  -7.506 -15.339
ATOM   7687  N   ASN C 518     -19.182 -11.299 -11.706
ATOM   7688  CA  ASN C 518     -18.052 -12.177 -11.986
ATOM   7689  C   ASN C 518     -18.509 -13.614 -12.205
ATOM   7690  O   ASN C 518     -17.782 -14.430 -12.771
ATOM   7691  CB  ASN C 518     -17.031 -12.121 -10.848
ATOM   7692  CG  ASN C 518     -16.378 -10.760 -10.715
ATOM   7693  OD1 ASN C 518     -15.580 -10.528  -9.807
ATOM   7694  ND2 ASN C 518     -16.714  -9.850 -11.622
ATOM   7695  N   ASN C 519     -19.723 -13.912 -11.755
ATOM   7696  CA  ASN C 519     -20.278 -15.254 -11.862
ATOM   7697  C   ASN C 519     -21.788 -15.243 -11.649
ATOM   7698  O   ASN C 519     -22.271 -14.719 -10.646
ATOM   7699  CB  ASN C 519     -19.611 -16.182 -10.844
ATOM   7700  CG  ASN C 519     -19.982 -17.638 -11.048
ATOM   7701  OD1 ASN C 519     -20.228 -18.367 -10.087
ATOM   7702  ND2 ASN C 519     -20.023 -18.069 -12.303
ATOM   7703  N   PRO C 520     -22.540 -15.817 -12.601
ATOM   7704  CA  PRO C 520     -24.002 -15.897 -12.506
ATOM   7705  C   PRO C 520     -24.457 -16.471 -11.167
ATOM   7706  O   PRO C 520     -25.520 -16.101 -10.668
ATOM   7707  CB  PRO C 520     -24.368 -16.853 -13.642
ATOM   7708  CG  PRO C 520     -23.291 -16.657 -14.647
ATOM   7709  CD  PRO C 520     -22.036 -16.391 -13.862
ATOM   7710  N   LEU C 521     -23.655 -17.365 -10.597
ATOM   7711  CA  LEU C 521     -23.966 -17.957  -9.302
ATOM   7712  C   LEU C 521     -23.673 -16.966  -8.181
ATOM   7713  O   LEU C 521     -24.402 -16.897  -7.192
ATOM   7714  CB  LEU C 521     -23.167 -19.248  -9.100
ATOM   7715  CG  LEU C 521     -23.536 -20.149  -7.917
ATOM   7716  CD1 LEU C 521     -23.079 -21.578  -8.171
ATOM   7717  CD2 LEU C 521     -22.958 -19.622  -6.610
ATOM   7718  N   SER C 522     -22.602 -16.196  -8.347
ATOM   7719  CA  SER C 522     -22.210 -15.198  -7.359
ATOM   7720  C   SER C 522     -23.209 -14.047  -7.302
ATOM   7721  O   SER C 522     -23.215 -13.264  -6.352
ATOM   7722  CB  SER C 522     -20.811 -14.662  -7.668
ATOM   7723  OG  SER C 522     -20.440 -13.644  -6.754
ATOM   7724  N   GLU C 523     -24.052 -13.949  -8.325
ATOM   7725  CA  GLU C 523     -25.046 -12.885  -8.399
ATOM   7726  C   GLU C 523     -26.115 -13.042  -7.323
ATOM   7727  O   GLU C 523     -26.396 -12.107  -6.573
ATOM   7728  CB  GLU C 523     -25.696 -12.854  -9.784
ATOM   7729  CG  GLU C 523     -24.723 -12.589 -10.921
ATOM   7730  CD  GLU C 523     -25.404 -12.563 -12.276
ATOM   7731  OE1 GLU C 523     -26.637 -12.754 -12.326
ATOM   7732  OE2 GLU C 523     -24.706 -12.353 -13.290
ATOM   7733  N   ILE C 524     -26.708 -14.230  -7.251
ATOM   7734  CA  ILE C 524     -27.766 -14.499  -6.283
ATOM   7735  C   ILE C 524     -27.226 -14.559  -4.857
ATOM   7736  O   ILE C 524     -27.943 -14.259  -3.902
ATOM   7737  CB  ILE C 524     -28.506 -15.813  -6.603
ATOM   7738  CG1 ILE C 524     -27.540 -16.998  -6.555
ATOM   7739  CG2 ILE C 524     -29.181 -15.725  -7.963
ATOM   7740  CD1 ILE C 524     -28.194 -18.330  -6.850
ATOM   7741  N   THR C 525     -25.962 -14.945  -4.719
ATOM   7742  CA  THR C 525     -25.332 -15.032  -3.407
ATOM   7743  C   THR C 525     -25.022 -13.643  -2.859
ATOM   7744  O   THR C 525     -24.961 -13.443  -1.646
ATOM   7745  CB  THR C 525     -24.035 -15.860  -3.452
ATOM   7746  OG1 THR C 525     -23.082 -15.217  -4.308
ATOM   7747  CG2 THR C 525     -24.315 -17.261  -3.973
ATOM   7748  N   HIS C 526     -24.828 -12.687  -3.762
ATOM   7749  CA  HIS C 526     -24.554 -11.309  -3.372
ATOM   7750  C   HIS C 526     -25.753 -10.706  -2.651
ATOM   7751  O   HIS C 526     -25.599  -9.922  -1.715
ATOM   7752  CB  HIS C 526     -24.197 -10.467  -4.598
ATOM   7753  CG  HIS C 526     -23.876  -9.040  -4.279
ATOM   7754  ND1 HIS C 526     -24.834  -8.049  -4.257
ATOM   7755  CD2 HIS C 526     -22.704  -8.437  -3.969
ATOM   7756  CE1 HIS C 526     -24.265  -6.897  -3.947
ATOM   7757  NE2 HIS C 526     -22.973  -7.105  -3.768
ATOM   7758  N   LYS C 527     -26.949 -11.078  -3.095
ATOM   7759  CA  LYS C 527     -28.181 -10.603  -2.477
ATOM   7760  C   LYS C 527     -28.625 -11.551  -1.370
ATOM   7761  O   LYS C 527     -29.560 -11.258  -0.625
ATOM   7762  CB  LYS C 527     -29.286 -10.464  -3.525
ATOM   7763  CG  LYS C 527     -28.948  -9.514  -4.662
ATOM   7764  CD  LYS C 527     -30.081  -9.434  -5.672
ATOM   7765  CE  LYS C 527     -30.327 -10.780  -6.334
ATOM   7766  NZ  LYS C 527     -29.136 -11.250  -7.095
ATOM   7767  N   ARG C 528     -27.946 -12.689  -1.269
ATOM   7768  CA  ARG C 528     -28.264 -13.687  -0.255
ATOM   7769  C   ARG C 528     -27.415 -13.468   0.993
ATOM   7770  O   ARG C 528     -27.025 -14.421   1.668
ATOM   7771  CB  ARG C 528     -28.039 -15.096  -0.807
ATOM   7772  CG  ARG C 528     -28.732 -16.198  -0.021
ATOM   7773  CD  ARG C 528     -30.243 -16.061  -0.097
ATOM   7774  NE  ARG C 528     -30.928 -17.170   0.561
ATOM   7775  CZ  ARG C 528     -32.248 -17.313   0.603
ATOM   7776  NH1 ARG C 528     -33.033 -16.416   0.022
ATOM   7777  NH2 ARG C 528     -32.785 -18.354   1.224
ATOM   7778  N   ARG C 529     -27.129 -12.205   1.293
ATOM   7779  CA  ARG C 529     -26.317 -11.857   2.452
ATOM   7780  C   ARG C 529     -26.958 -10.734   3.259
ATOM   7781  O   ARG C 529     -27.795  -9.990   2.750
ATOM   7782  CB  ARG C 529     -24.908 -11.450   2.015
ATOM   7783  CG  ARG C 529     -24.140 -12.544   1.291
ATOM   7784  CD  ARG C 529     -22.750 -12.076   0.885
ATOM   7785  NE  ARG C 529     -22.796 -10.970  -0.068
ATOM   7786  CZ  ARG C 529     -22.671  -9.690   0.266
ATOM   7787  NH1 ARG C 529     -22.489  -9.347   1.534
ATOM   7788  NH2 ARG C 529     -22.726  -8.751  -0.669
ATOM   7789  N   ILE C 530     -26.560 -10.619   4.522
ATOM   7790  CA  ILE C 530     -27.073  -9.571   5.397
ATOM   7791  C   ILE C 530     -25.940  -8.893   6.158
ATOM   7792  O   ILE C 530     -25.398  -9.451   7.112
ATOM   7793  CB  ILE C 530     -28.096 -10.126   6.407
ATOM   7794  CG1 ILE C 530     -29.289 -10.744   5.675
ATOM   7795  CG2 ILE C 530     -28.561  -9.028   7.351
ATOM   7796  CD1 ILE C 530     -30.349 -11.302   6.599
ATOM   7797  N   SER C 531     -25.584  -7.686   5.729
ATOM   7798  CA  SER C 531     -24.513  -6.932   6.368
ATOM   7799  C   SER C 531     -24.933  -6.441   7.749
ATOM   7800  O   SER C 531     -26.073  -6.021   7.948
ATOM   7801  CB  SER C 531     -24.095  -5.748   5.494
ATOM   7802  OG  SER C 531     -23.039  -5.018   6.094
ATOM   7803  N   ALA C 532     -24.006  -6.498   8.700
ATOM   7804  CA  ALA C 532     -24.279  -6.058  10.062
ATOM   7805  C   ALA C 532     -24.036  -4.560  10.217
ATOM   7806  O   ALA C 532     -24.091  -4.024  11.324
ATOM   7807  CB  ALA C 532     -23.431  -6.840  11.053
ATOM   7808  N   LEU C 533     -23.767  -3.891   9.101
ATOM   7809  CA  LEU C 533     -23.515  -2.455   9.110
ATOM   7810  C   LEU C 533     -24.785  -1.671   8.794
ATOM   7811  O   LEU C 533     -25.649  -2.143   8.054
ATOM   7812  CB  LEU C 533     -22.412  -2.092   8.112
ATOM   7813  CG  LEU C 533     -20.978  -2.504   8.456
ATOM   7814  CD1 LEU C 533     -20.815  -4.017   8.427
ATOM   7815  CD2 LEU C 533     -19.993  -1.844   7.503
ATOM   7816  N   GLY C 534     -24.892  -0.474   9.360
ATOM   7817  CA  GLY C 534     -26.050   0.373   9.140
ATOM   7818  C   GLY C 534     -26.093   1.556  10.087
ATOM   7819  O   GLY C 534     -25.155   2.351  10.135
ATOM   7820  N   PRO C 535     -27.191   1.680  10.848
ATOM   7821  CA  PRO C 535     -27.379   2.769  11.812
ATOM   7822  C   PRO C 535     -26.243   2.832  12.827
ATOM   7823  O   PRO C 535     -25.718   1.794  13.230
ATOM   7824  CB  PRO C 535     -28.688   2.392  12.512
ATOM   7825  CG  PRO C 535     -29.412   1.544  11.526
ATOM   7826  CD  PRO C 535     -28.349   0.771  10.807
ATOM   7827  N   GLY C 536     -25.871   4.042  13.233
ATOM   7828  CA  GLY C 536     -24.800   4.228  14.195
ATOM   7829  C   GLY C 536     -25.230   3.904  15.612
ATOM   7830  O   GLY C 536     -24.397   3.624  16.475
ATOM   7831  N   GLY C 537     -26.536   3.943  15.853
ATOM   7832  CA  GLY C 537     -27.079   3.657  17.168
ATOM   7833  C   GLY C 537     -27.371   2.183  17.367
ATOM   7834  O   GLY C 537     -27.241   1.659  18.474
ATOM   7835  N   LEU C 538     -27.767   1.512  16.291
ATOM   7836  CA  LEU C 538     -28.080   0.089  16.346
ATOM   7837  C   LEU C 538     -26.852  -0.759  16.031
ATOM   7838  O   LEU C 538     -26.882  -1.983  16.158
ATOM   7839  CB  LEU C 538     -29.218  -0.254  15.380
ATOM   7840  CG  LEU C 538     -30.622   0.240  15.739
ATOM   7841  CD1 LEU C 538     -31.004  -0.207  17.142
ATOM   7842  CD2 LEU C 538     -30.728   1.753  15.609
ATOM   7843  N   THR C 539     -25.773  -0.100  15.620
ATOM   7844  CA  THR C 539     -24.533  -0.791  15.288
ATOM   7845  C   THR C 539     -23.315   0.037  15.681
ATOM   7846  O   THR C 539     -23.169   1.184  15.257
ATOM   7847  CB  THR C 539     -24.455  -1.120  13.785
ATOM   7848  OG1 THR C 539     -25.548  -1.972  13.422
ATOM   7849  CG2 THR C 539     -23.143  -1.818  13.461
ATOM   7850  N   ARG C 540     -22.443  -0.551  16.493
ATOM   7851  CA  ARG C 540     -21.235   0.130  16.944
ATOM   7852  C   ARG C 540     -19.989  -0.704  16.661
ATOM   7853  O   ARG C 540     -20.080  -1.902  16.394
ATOM   7854  CB  ARG C 540     -21.323   0.461  18.437
ATOM   7855  CG  ARG C 540     -21.397  -0.754  19.352
ATOM   7856  CD  ARG C 540     -22.787  -1.371  19.359
ATOM   7857  NE  ARG C 540     -22.874  -2.515  20.263
ATOM   7858  CZ  ARG C 540     -23.980  -3.222  20.468
ATOM   7859  NH1 ARG C 540     -25.099  -2.905  19.832
ATOM   7860  NH2 ARG C 540     -23.967  -4.248  21.308
ATOM   7861  N   GLU C 541     -18.827  -0.063  16.723
ATOM   7862  CA  GLU C 541     -17.563  -0.739  16.456
ATOM   7863  C   GLU C 541     -16.902  -1.218  17.744
ATOM   7864  O   GLU C 541     -15.694  -1.452  17.782
ATOM   7865  CB  GLU C 541     -16.612   0.188  15.695
ATOM   7866  CG  GLU C 541     -17.154   0.677  14.362
ATOM   7867  CD  GLU C 541     -16.188   1.601  13.645
ATOM   7868  OE1 GLU C 541     -15.095   1.859  14.191
ATOM   7869  OE2 GLU C 541     -16.523   2.068  12.536
ATOM   7870  N   ARG C 542     -17.700  -1.363  18.797
ATOM   7871  CA  ARG C 542     -17.187  -1.806  20.088
ATOM   7872  C   ARG C 542     -16.755  -3.269  20.046
ATOM   7873  O   ARG C 542     -17.102  -4.003  19.120
ATOM   7874  CB  ARG C 542     -18.233  -1.595  21.185
ATOM   7875  CG  ARG C 542     -18.579  -0.136  21.438
ATOM   7876  CD  ARG C 542     -17.381   0.640  21.966
ATOM   7877  NE  ARG C 542     -16.968   0.182  23.290
ATOM   7878  CZ  ARG C 542     -15.943  -0.633  23.516
ATOM   7879  NH1 ARG C 542     -15.214  -1.083  22.504
ATOM   7880  NH2 ARG C 542     -15.643  -0.995  24.756
ATOM   7881  N   ALA C 543     -15.997  -3.685  21.055
ATOM   7882  CA  ALA C 543     -15.496  -5.052  21.126
ATOM   7883  C   ALA C 543     -16.589  -6.027  21.554
ATOM   7884  O   ALA C 543     -16.950  -6.093  22.729
ATOM   7885  CB  ALA C 543     -14.309  -5.133  22.075
ATOM   7886  N   GLY C 544     -17.110  -6.781  20.593
ATOM   7887  CA  GLY C 544     -18.143  -7.762  20.867
ATOM   7888  C   GLY C 544     -17.674  -9.177  20.589
ATOM   7889  O   GLY C 544     -18.003  -9.758  19.555
ATOM   7890  N   PHE C 545     -16.902  -9.732  21.517
ATOM   7891  CA  PHE C 545     -16.366 -11.079  21.362
ATOM   7892  C   PHE C 545     -17.477 -12.124  21.364
ATOM   7893  O   PHE C 545     -17.346 -13.184  20.752
ATOM   7894  CB  PHE C 545     -15.352 -11.384  22.467
ATOM   7895  CG  PHE C 545     -14.650 -12.701  22.300
ATOM   7896  CD1 PHE C 545     -13.523 -12.804  21.502
ATOM   7897  CD2 PHE C 545     -15.116 -13.836  22.943
ATOM   7898  CE1 PHE C 545     -12.875 -14.015  21.346
ATOM   7899  CE2 PHE C 545     -14.472 -15.050  22.791
ATOM   7900  CZ  PHE C 545     -13.349 -15.139  21.991
ATOM   7901  N   GLU C 546     -18.570 -11.820  22.056
ATOM   7902  CA  GLU C 546     -19.699 -12.739  22.145
ATOM   7903  C   GLU C 546     -20.795 -12.374  21.148
ATOM   7904  O   GLU C 546     -21.943 -12.793  21.294
ATOM   7905  CB  GLU C 546     -20.268 -12.763  23.566
ATOM   7906  CG  GLU C 546     -20.907 -11.455  24.012
ATOM   7907  CD  GLU C 546     -19.887 -10.385  24.349
ATOM   7908  OE1 GLU C 546     -18.718 -10.737  24.613
ATOM   7909  OE2 GLU C 546     -20.256  -9.192  24.355
ATOM   7910  N   VAL C 547     -20.433 -11.592  20.136
ATOM   7911  CA  VAL C 547     -21.387 -11.167  19.118
ATOM   7912  C   VAL C 547     -20.832 -11.391  17.714
ATOM   7913  O   VAL C 547     -21.566 -11.759  16.797
ATOM   7914  CB  VAL C 547     -21.765  -9.682  19.285
ATOM   7915  CG1 VAL C 547     -22.747  -9.260  18.203
ATOM   7916  CG2 VAL C 547     -22.350  -9.436  20.668
ATOM   7917  N   ARG C 548     -19.530 -11.172  17.556
ATOM   7918  CA  ARG C 548     -18.874 -11.341  16.264
ATOM   7919  C   ARG C 548     -18.632 -12.813  15.944
ATOM   7920  O   ARG C 548     -17.893 -13.142  15.016
ATOM   7921  CB  ARG C 548     -17.550 -10.574  16.234
ATOM   7922  CG  ARG C 548     -17.698  -9.072  16.414
ATOM   7923  CD  ARG C 548     -16.342  -8.389  16.474
ATOM   7924  NE  ARG C 548     -15.524  -8.898  17.572
ATOM   7925  CZ  ARG C 548     -14.303  -8.460  17.861
ATOM   7926  NH1 ARG C 548     -13.752  -7.499  17.132
ATOM   7927  NH2 ARG C 548     -13.633  -8.982  18.879
ATOM   7928  N   ASP C 549     -19.259 -13.693  16.717
ATOM   7929  CA  ASP C 549     -19.128 -15.130  16.507
ATOM   7930  C   ASP C 549     -20.469 -15.749  16.129
ATOM   7931  O   ASP C 549     -21.424 -15.039  15.815
ATOM   7932  CB  ASP C 549     -18.572 -15.806  17.761
ATOM   7933  CG  ASP C 549     -17.166 -15.348  18.096
ATOM   7934  OD1 ASP C 549     -16.471 -14.842  17.190
ATOM   7935  OD2 ASP C 549     -16.754 -15.496  19.265
ATOM   7936  N   VAL C 550     -20.534 -17.076  16.161
ATOM   7937  CA  VAL C 550     -21.757 -17.789  15.815
ATOM   7938  C   VAL C 550     -22.492 -18.271  17.062
ATOM   7939  O   VAL C 550     -21.890 -18.855  17.963
ATOM   7940  CB  VAL C 550     -21.469 -18.997  14.902
ATOM   7941  CG1 VAL C 550     -22.757 -19.741  14.583
ATOM   7942  CG2 VAL C 550     -20.778 -18.545  13.625
ATOM   7943  N   HIS C 551     -23.796 -18.019  17.106
ATOM   7944  CA  HIS C 551     -24.625 -18.453  18.223
ATOM   7945  C   HIS C 551     -25.412 -19.700  17.832
ATOM   7946  O   HIS C 551     -25.831 -19.837  16.683
ATOM   7947  CB  HIS C 551     -25.577 -17.333  18.647
ATOM   7948  CG  HIS C 551     -26.186 -17.536  19.999
ATOM   7949  ND1 HIS C 551     -27.373 -18.210  20.188
ATOM   7950  CD2 HIS C 551     -25.771 -17.154  21.230
ATOM   7951  CE1 HIS C 551     -27.664 -18.235  21.476
ATOM   7952  NE2 HIS C 551     -26.708 -17.601  22.131
ATOM   7953  N   PRO C 552     -25.607 -20.620  18.790
ATOM   7954  CA  PRO C 552     -26.334 -21.873  18.557
ATOM   7955  C   PRO C 552     -27.714 -21.657  17.939
ATOM   7956  O   PRO C 552     -28.271 -22.584  17.350
ATOM   7957  CB  PRO C 552     -26.475 -22.457  19.964
ATOM   7958  CG  PRO C 552     -25.303 -21.919  20.705
ATOM   7959  CD  PRO C 552     -25.076 -20.537  20.162
ATOM   7960  N   THR C 553     -28.254 -20.450  18.070
ATOM   7961  CA  THR C 553     -29.575 -20.143  17.530
ATOM   7962  C   THR C 553     -29.536 -19.908  16.022
ATOM   7963  O   THR C 553     -30.579 -19.819  15.374
ATOM   7964  CB  THR C 553     -30.196 -18.912  18.218
ATOM   7965  OG1 THR C 553     -29.307 -17.795  18.101
ATOM   7966  CG2 THR C 553     -30.455 -19.197  19.689
ATOM   7967  N   HIS C 554     -28.332 -19.807  15.470
ATOM   7968  CA  HIS C 554     -28.163 -19.580  14.038
ATOM   7969  C   HIS C 554     -28.355 -20.862  13.235
ATOM   7970  O   HIS C 554     -28.317 -20.845  12.005
ATOM   7971  CB  HIS C 554     -26.787 -18.980  13.745
ATOM   7972  CG  HIS C 554     -26.641 -17.557  14.188
ATOM   7973  ND1 HIS C 554     -26.233 -17.211  15.458
ATOM   7974  CD2 HIS C 554     -26.849 -16.393  13.529
ATOM   7975  CE1 HIS C 554     -26.196 -15.895  15.562
ATOM   7976  NE2 HIS C 554     -26.564 -15.374  14.406
ATOM   7977  N   TYR C 555     -28.561 -21.972  13.937
ATOM   7978  CA  TYR C 555     -28.772 -23.258  13.286
ATOM   7979  C   TYR C 555     -30.076 -23.258  12.496
ATOM   7980  O   TYR C 555     -31.162 -23.346  13.070
ATOM   7981  CB  TYR C 555     -28.781 -24.388  14.318
ATOM   7982  CG  TYR C 555     -28.905 -25.768  13.712
ATOM   7983  CD1 TYR C 555     -27.779 -26.475  13.313
ATOM   7984  CD2 TYR C 555     -30.147 -26.362  13.538
ATOM   7985  CE1 TYR C 555     -27.887 -27.737  12.758
ATOM   7986  CE2 TYR C 555     -30.266 -27.622  12.984
ATOM   7987  CZ  TYR C 555     -29.133 -28.305  12.596
ATOM   7988  OH  TYR C 555     -29.246 -29.560  12.044
ATOM   7989  N   GLY C 556     -29.961 -23.159  11.176
ATOM   7990  CA  GLY C 556     -31.125 -23.109  10.311
ATOM   7991  C   GLY C 556     -31.429 -21.695   9.859
ATOM   7992  O   GLY C 556     -32.123 -21.486   8.864
ATOM   7993  N   ARG C 557     -30.906 -20.720  10.595
ATOM   7994  CA  ARG C 557     -31.109 -19.315  10.264
ATOM   7995  C   ARG C 557     -29.996 -18.806   9.356
ATOM   7996  O   ARG C 557     -30.217 -18.537   8.176
ATOM   7997  CB  ARG C 557     -31.171 -18.468  11.537
ATOM   7998  CG  ARG C 557     -32.178 -18.956  12.565
ATOM   7999  CD  ARG C 557     -33.575 -19.044  11.974
ATOM   8000  NE  ARG C 557     -34.568 -19.416  12.977
ATOM   8001  CZ  ARG C 557     -34.844 -20.668  13.326
ATOM   8002  NH1 ARG C 557     -34.200 -21.676  12.753
ATOM   8003  NH2 ARG C 557     -35.764 -20.914  14.248
ATOM   8004  N   VAL C 558     -28.798 -18.676   9.918
ATOM   8005  CA  VAL C 558     -27.643 -18.199   9.168
ATOM   8006  C   VAL C 558     -26.543 -19.255   9.130
ATOM   8007  O   VAL C 558     -26.185 -19.827  10.159
ATOM   8008  CB  VAL C 558     -27.075 -16.903   9.776
ATOM   8009  CG1 VAL C 558     -25.786 -16.507   9.074
ATOM   8010  CG2 VAL C 558     -28.102 -15.784   9.695
ATOM   8011  N   CYS C 559     -26.013 -19.509   7.938
ATOM   8012  CA  CYS C 559     -24.958 -20.501   7.760
ATOM   8013  C   CYS C 559     -23.681 -20.094   8.490
ATOM   8014  O   CYS C 559     -23.050 -19.098   8.138
ATOM   8015  CB  CYS C 559     -24.668 -20.712   6.273
ATOM   8016  SG  CYS C 559     -23.376 -21.929   5.929
ATOM   8017  N   PRO C 560     -23.300 -20.870   9.516
ATOM   8018  CA  PRO C 560     -22.102 -20.609  10.323
ATOM   8019  C   PRO C 560     -20.815 -20.908   9.560
ATOM   8020  O   PRO C 560     -19.739 -20.915  10.157
ATOM   8021  CB  PRO C 560     -22.246 -21.591  11.495
ATOM   8022  CG  PRO C 560     -23.676 -22.044  11.467
ATOM   8023  CD  PRO C 560     -24.064 -22.017  10.029
ATOM   8024  N   ILE C 561     -20.928 -21.152   8.259
ATOM   8025  CA  ILE C 561     -19.766 -21.483   7.442
ATOM   8026  C   ILE C 561     -19.416 -20.359   6.471
ATOM   8027  O   ILE C 561     -18.286 -19.872   6.455
ATOM   8028  CB  ILE C 561     -19.978 -22.790   6.648
ATOM   8029  CG1 ILE C 561     -19.996 -23.998   7.590
ATOM   8030  CG2 ILE C 561     -18.890 -22.958   5.600
ATOM   8031  CD1 ILE C 561     -21.276 -24.147   8.386
ATOM   8032  N   GLU C 562     -20.391 -19.950   5.666
ATOM   8033  CA  GLU C 562     -20.172 -18.906   4.670
ATOM   8034  C   GLU C 562     -20.069 -17.526   5.312
ATOM   8035  O   GLU C 562     -21.060 -16.804   5.422
ATOM   8036  CB  GLU C 562     -21.288 -18.918   3.623
ATOM   8037  CG  GLU C 562     -21.083 -17.927   2.489
ATOM   8038  CD  GLU C 562     -22.211 -17.959   1.477
ATOM   8039  OE1 GLU C 562     -23.169 -18.735   1.677
ATOM   8040  OE2 GLU C 562     -22.140 -17.208   0.481
ATOM   8041  N   THR C 563     -18.861 -17.168   5.736
ATOM   8042  CA  THR C 563     -18.610 -15.866   6.342
ATOM   8043  C   THR C 563     -17.290 -15.285   5.845
ATOM   8044  O   THR C 563     -16.251 -15.940   5.926
ATOM   8045  CB  THR C 563     -18.573 -15.953   7.879
ATOM   8046  OG1 THR C 563     -17.589 -16.913   8.283
ATOM   8047  CG2 THR C 563     -19.932 -16.368   8.424
ATOM   8048  N   PRO C 564     -17.331 -14.049   5.326
ATOM   8049  CA  PRO C 564     -16.148 -13.361   4.798
ATOM   8050  C   PRO C 564     -14.979 -13.396   5.778
ATOM   8051  O   PRO C 564     -15.067 -12.827   6.866
ATOM   8052  CB  PRO C 564     -16.638 -11.924   4.615
ATOM   8053  CG  PRO C 564     -18.098 -12.062   4.372
ATOM   8054  CD  PRO C 564     -18.546 -13.223   5.214
ATOM   8055  N   GLU C 565     -13.896 -14.062   5.387
ATOM   8056  CA  GLU C 565     -12.716 -14.174   6.235
ATOM   8057  C   GLU C 565     -11.957 -12.853   6.304
ATOM   8058  O   GLU C 565     -11.812 -12.156   5.300
ATOM   8059  CB  GLU C 565     -11.794 -15.283   5.723
ATOM   8060  CG  GLU C 565     -10.539 -15.484   6.556
ATOM   8061  CD  GLU C 565      -9.647 -16.582   6.010
ATOM   8062  OE1 GLU C 565     -10.012 -17.190   4.982
ATOM   8063  OE2 GLU C 565      -8.581 -16.837   6.609
ATOM   8064  N   GLY C 566     -11.475 -12.514   7.495
ATOM   8065  CA  GLY C 566     -10.733 -11.283   7.696
ATOM   8066  C   GLY C 566     -11.198 -10.521   8.922
ATOM   8067  O   GLY C 566     -11.899 -11.073   9.770
ATOM   8068  N   PRO C 567     -10.805  -9.243   9.022
ATOM   8069  CA  PRO C 567     -11.185  -8.380  10.146
ATOM   8070  C   PRO C 567     -12.699  -8.281  10.299
ATOM   8071  O   PRO C 567     -13.198  -8.131  11.415
ATOM   8072  CB  PRO C 567     -10.608  -7.018   9.749
ATOM   8073  CG  PRO C 567      -9.488  -7.337   8.822
ATOM   8074  CD  PRO C 567      -9.935  -8.547   8.060
ATOM   8075  N   ASN C 568     -13.418  -8.364   9.184
ATOM   8076  CA  ASN C 568     -14.874  -8.281   9.203
ATOM   8077  C   ASN C 568     -15.528  -9.650   9.355
ATOM   8078  O   ASN C 568     -16.465  -9.985   8.630
ATOM   8079  CB  ASN C 568     -15.387  -7.592   7.936
ATOM   8080  CG  ASN C 568     -14.865  -6.176   7.791
ATOM   8081  OD1 ASN C 568     -14.182  -5.659   8.675
ATOM   8082  ND2 ASN C 568     -15.187  -5.539   6.670
ATOM   8083  N   ILE C 569     -15.029 -10.438  10.302
ATOM   8084  CA  ILE C 569     -15.565 -11.771  10.550
ATOM   8085  C   ILE C 569     -16.721 -11.730  11.545
ATOM   8086  O   ILE C 569     -16.634 -11.083  12.589
ATOM   8087  CB  ILE C 569     -14.474 -12.734  11.065
ATOM   8088  CG1 ILE C 569     -15.069 -14.116  11.346
ATOM   8089  CG2 ILE C 569     -13.806 -12.171  12.311
ATOM   8090  CD1 ILE C 569     -15.656 -14.788  10.124
ATOM   8091  N   GLY C 570     -17.807 -12.420  11.211
ATOM   8092  CA  GLY C 570     -18.978 -12.460  12.067
ATOM   8093  C   GLY C 570     -20.017 -11.428  11.676
ATOM   8094  O   GLY C 570     -21.219 -11.670  11.786
ATOM   8095  N   LEU C 571     -19.550 -10.271  11.217
ATOM   8096  CA  LEU C 571     -20.442  -9.194  10.802
ATOM   8097  C   LEU C 571     -21.256  -9.601   9.579
ATOM   8098  O   LEU C 571     -22.472  -9.773   9.660
ATOM   8099  CB  LEU C 571     -19.650  -7.917  10.507
ATOM   8100  CG  LEU C 571     -19.018  -7.183  11.693
ATOM   8101  CD1 LEU C 571     -17.884  -7.993  12.304
ATOM   8102  CD2 LEU C 571     -18.520  -5.812  11.263
ATOM   8103  N   ILE C 572     -20.577  -9.751   8.446
ATOM   8104  CA  ILE C 572     -21.233 -10.156   7.209
ATOM   8105  C   ILE C 572     -21.418 -11.669   7.166
ATOM   8106  O   ILE C 572     -20.522 -12.424   7.546
ATOM   8107  CB  ILE C 572     -20.430  -9.707   5.973
ATOM   8108  CG1 ILE C 572     -20.149  -8.205   6.036
ATOM   8109  CG2 ILE C 572     -21.175 -10.061   4.694
ATOM   8110  CD1 ILE C 572     -19.356  -7.681   4.858
ATOM   8111  N   ASN C 573     -22.584 -12.107   6.704
ATOM   8112  CA  ASN C 573     -22.887 -13.531   6.615
ATOM   8113  C   ASN C 573     -23.708 -13.881   5.377
ATOM   8114  O   ASN C 573     -23.586 -13.233   4.338
ATOM   8115  CB  ASN C 573     -23.600 -14.011   7.883
ATOM   8116  CG  ASN C 573     -24.831 -13.186   8.213
ATOM   8117  OD1 ASN C 573     -25.362 -13.264   9.321
ATOM   8118  ND2 ASN C 573     -25.291 -12.392   7.254
ATOM   8119  N   SER C 574     -24.543 -14.908   5.494
ATOM   8120  CA  SER C 574     -25.378 -15.345   4.381
ATOM   8121  C   SER C 574     -26.600 -16.117   4.869
ATOM   8122  O   SER C 574     -26.606 -16.651   5.978
ATOM   8123  CB  SER C 574     -24.568 -16.206   3.410
ATOM   8124  OG  SER C 574     -24.068 -17.366   4.053
ATOM   8125  N   LEU C 575     -27.631 -16.172   4.033
ATOM   8126  CA  LEU C 575     -28.857 -16.885   4.374
ATOM   8127  C   LEU C 575     -28.749 -18.364   4.017
ATOM   8128  O   LEU C 575     -28.063 -18.733   3.064
ATOM   8129  CB  LEU C 575     -30.063 -16.261   3.667
ATOM   8130  CG  LEU C 575     -30.521 -14.877   4.135
ATOM   8131  CD1 LEU C 575     -30.739 -14.867   5.640
ATOM   8132  CD2 LEU C 575     -29.529 -13.797   3.728
ATOM   8133  N   SER C 576     -29.432 -19.206   4.786
ATOM   8134  CA  SER C 576     -29.414 -20.644   4.550
ATOM   8135  C   SER C 576     -30.308 -21.022   3.373
ATOM   8136  O   SER C 576     -30.944 -20.163   2.764
ATOM   8137  CB  SER C 576     -29.852 -21.399   5.807
ATOM   8138  OG  SER C 576     -28.991 -21.117   6.897
ATOM   8139  N   VAL C 577     -30.350 -22.313   3.059
ATOM   8140  CA  VAL C 577     -31.160 -22.806   1.950
ATOM   8141  C   VAL C 577     -32.648 -22.789   2.291
ATOM   8142  O   VAL C 577     -33.474 -22.370   1.479
ATOM   8143  CB  VAL C 577     -30.737 -24.229   1.529
ATOM   8144  CG1 VAL C 577     -30.572 -25.120   2.749
ATOM   8145  CG2 VAL C 577     -31.746 -24.819   0.555
ATOM   8146  N   TYR C 578     -32.984 -23.242   3.494
ATOM   8147  CA  TYR C 578     -34.369 -23.250   3.949
ATOM   8148  C   TYR C 578     -34.644 -22.073   4.878
ATOM   8149  O   TYR C 578     -35.367 -22.205   5.866
ATOM   8150  CB  TYR C 578     -34.698 -24.565   4.657
ATOM   8151  CG  TYR C 578     -34.547 -25.790   3.782
ATOM   8152  CD1 TYR C 578     -33.425 -26.601   3.878
ATOM   8153  CD2 TYR C 578     -35.527 -26.134   2.861
ATOM   8154  CE1 TYR C 578     -33.282 -27.721   3.081
ATOM   8155  CE2 TYR C 578     -35.393 -27.252   2.059
ATOM   8156  CZ  TYR C 578     -34.269 -28.041   2.174
ATOM   8157  OH  TYR C 578     -34.131 -29.156   1.378
ATOM   8158  N   ALA C 579     -34.063 -20.922   4.555
ATOM   8159  CA  ALA C 579     -34.228 -19.724   5.370
ATOM   8160  C   ALA C 579     -34.899 -18.604   4.582
ATOM   8161  O   ALA C 579     -34.318 -18.058   3.644
ATOM   8162  CB  ALA C 579     -32.883 -19.263   5.910
ATOM   8163  N   GLN C 580     -36.124 -18.265   4.971
ATOM   8164  CA  GLN C 580     -36.868 -17.198   4.312
ATOM   8165  C   GLN C 580     -37.439 -16.213   5.328
ATOM   8166  O   GLN C 580     -37.760 -16.587   6.456
ATOM   8167  CB  GLN C 580     -37.985 -17.780   3.440
ATOM   8168  CG  GLN C 580     -38.931 -18.724   4.170
ATOM   8169  CD  GLN C 580     -39.965 -17.993   5.005
ATOM   8170  OE1 GLN C 580     -40.235 -16.812   4.785
ATOM   8171  NE2 GLN C 580     -40.552 -18.695   5.966
ATOM   8172  N   THR C 581     -37.559 -14.954   4.921
ATOM   8173  CA  THR C 581     -38.083 -13.913   5.797
ATOM   8174  C   THR C 581     -39.506 -13.529   5.407
ATOM   8175  O   THR C 581     -39.817 -13.376   4.226
ATOM   8176  CB  THR C 581     -37.196 -12.655   5.771
ATOM   8177  OG1 THR C 581     -37.144 -12.131   4.439
ATOM   8178  CG2 THR C 581     -35.786 -12.988   6.235
ATOM   8179  N   ASN C 582     -40.367 -13.374   6.408
ATOM   8180  CA  ASN C 582     -41.759 -13.008   6.173
ATOM   8181  C   ASN C 582     -41.930 -11.516   5.904
ATOM   8182  O   ASN C 582     -41.011 -10.853   5.423
ATOM   8183  CB  ASN C 582     -42.636 -13.437   7.352
ATOM   8184  CG  ASN C 582     -42.205 -12.806   8.663
ATOM   8185  OD1 ASN C 582     -41.222 -12.067   8.717
ATOM   8186  ND2 ASN C 582     -42.942 -13.096   9.729
ATOM   8187  N   GLU C 583     -43.111 -10.995   6.219
ATOM   8188  CA  GLU C 583     -43.405  -9.583   6.008
ATOM   8189  C   GLU C 583     -43.060  -8.759   7.244
ATOM   8190  O   GLU C 583     -43.201  -7.536   7.245
ATOM   8191  CB  GLU C 583     -44.877  -9.386   5.639
ATOM   8192  CG  GLU C 583     -45.855  -9.722   6.756
ATOM   8193  CD  GLU C 583     -45.991 -11.214   6.991
ATOM   8194  OE1 GLU C 583     -45.694 -11.994   6.061
ATOM   8195  OE2 GLU C 583     -46.401 -11.607   8.103
ATOM   8196  N   TYR C 584     -42.607  -9.436   8.294
ATOM   8197  CA  TYR C 584     -42.248  -8.765   9.537
ATOM   8198  C   TYR C 584     -40.783  -8.339   9.526
ATOM   8199  O   TYR C 584     -40.471  -7.163   9.345
ATOM   8200  CB  TYR C 584     -42.525  -9.673  10.738
ATOM   8201  CG  TYR C 584     -42.449  -8.964  12.071
ATOM   8202  CD1 TYR C 584     -43.577  -8.383  12.636
ATOM   8203  CD2 TYR C 584     -41.250  -8.875  12.766
ATOM   8204  CE1 TYR C 584     -43.513  -7.734  13.854
ATOM   8205  CE2 TYR C 584     -41.177  -8.228  13.984
ATOM   8206  CZ  TYR C 584     -42.311  -7.660  14.524
ATOM   8207  OH  TYR C 584     -42.242  -7.014  15.737
ATOM   8208  N   GLY C 585     -39.888  -9.303   9.720
ATOM   8209  CA  GLY C 585     -38.463  -9.027   9.726
ATOM   8210  C   GLY C 585     -37.627 -10.234  10.105
ATOM   8211  O   GLY C 585     -36.661 -10.571   9.420
ATOM   8212  N   PHE C 586     -37.999 -10.885  11.202
ATOM   8213  CA  PHE C 586     -37.269 -12.051  11.686
ATOM   8214  C   PHE C 586     -37.273 -13.182  10.663
ATOM   8215  O   PHE C 586     -38.195 -13.301   9.857
ATOM   8216  CB  PHE C 586     -37.857 -12.541  13.012
ATOM   8217  CG  PHE C 586     -37.722 -11.555  14.136
ATOM   8218  CD1 PHE C 586     -36.578 -11.526  14.916
ATOM   8219  CD2 PHE C 586     -38.738 -10.657  14.413
ATOM   8220  CE1 PHE C 586     -36.451 -10.620  15.951
ATOM   8221  CE2 PHE C 586     -38.617  -9.748  15.447
ATOM   8222  CZ  PHE C 586     -37.471  -9.730  16.217
ATOM   8223  N   LEU C 587     -36.234 -14.010  10.702
ATOM   8224  CA  LEU C 587     -36.117 -15.139   9.789
ATOM   8225  C   LEU C 587     -36.978 -16.302  10.269
ATOM   8226  O   LEU C 587     -36.973 -16.644  11.451
ATOM   8227  CB  LEU C 587     -34.654 -15.573   9.661
ATOM   8228  CG  LEU C 587     -34.276 -16.489   8.493
ATOM   8229  CD1 LEU C 587     -32.776 -16.437   8.240
ATOM   8230  CD2 LEU C 587     -34.732 -17.921   8.734
ATOM   8231  N   GLU C 588     -37.718 -16.906   9.344
ATOM   8232  CA  GLU C 588     -38.599 -18.019   9.676
ATOM   8233  C   GLU C 588     -38.070 -19.328   9.096
ATOM   8234  O   GLU C 588     -37.680 -19.388   7.930
ATOM   8235  CB  GLU C 588     -40.016 -17.745   9.168
ATOM   8236  CG  GLU C 588     -41.081 -18.643   9.772
ATOM   8237  CD  GLU C 588     -42.485 -18.213   9.394
ATOM   8238  OE1 GLU C 588     -42.634 -17.483   8.392
ATOM   8239  OE2 GLU C 588     -43.438 -18.606  10.098
ATOM   8240  N   THR C 589     -38.059 -20.372   9.918
ATOM   8241  CA  THR C 589     -37.537 -21.671   9.506
ATOM   8242  C   THR C 589     -38.527 -22.790   9.818
ATOM   8243  O   THR C 589     -39.092 -22.837  10.911
ATOM   8244  CB  THR C 589     -36.192 -21.975  10.196
ATOM   8245  OG1 THR C 589     -35.243 -20.951   9.873
ATOM   8246  CG2 THR C 589     -35.648 -23.323   9.748
ATOM   8247  N   PRO C 590     -38.744 -23.693   8.849
ATOM   8248  CA  PRO C 590     -39.658 -24.830   9.008
ATOM   8249  C   PRO C 590     -39.266 -25.735  10.173
ATOM   8250  O   PRO C 590     -38.087 -26.040  10.350
ATOM   8251  CB  PRO C 590     -39.502 -25.590   7.687
ATOM   8252  CG  PRO C 590     -39.034 -24.569   6.714
ATOM   8253  CD  PRO C 590     -38.165 -23.633   7.496
ATOM   8254  N   TYR C 591     -40.255 -26.156  10.955
ATOM   8255  CA  TYR C 591     -40.025 -27.067  12.072
ATOM   8256  C   TYR C 591     -41.257 -27.925  12.344
ATOM   8257  O   TYR C 591     -42.299 -27.416  12.756
ATOM   8258  CB  TYR C 591     -39.638 -26.293  13.335
ATOM   8259  CG  TYR C 591     -38.203 -25.816  13.353
ATOM   8260  CD1 TYR C 591     -37.167 -26.685  13.668
ATOM   8261  CD2 TYR C 591     -37.885 -24.496  13.065
ATOM   8262  CE1 TYR C 591     -35.854 -26.255  13.688
ATOM   8263  CE2 TYR C 591     -36.575 -24.056  13.083
ATOM   8264  CZ  TYR C 591     -35.564 -24.939  13.396
ATOM   8265  OH  TYR C 591     -34.258 -24.507  13.416
ATOM   8266  N   ARG C 592     -41.130 -29.227  12.111
ATOM   8267  CA  ARG C 592     -42.229 -30.157  12.346
ATOM   8268  C   ARG C 592     -42.607 -30.186  13.824
ATOM   8269  O   ARG C 592     -41.740 -30.129  14.696
ATOM   8270  CB  ARG C 592     -41.858 -31.561  11.862
ATOM   8271  CG  ARG C 592     -40.663 -32.172  12.576
ATOM   8272  CD  ARG C 592     -40.200 -33.445  11.884
ATOM   8273  NE  ARG C 592     -41.288 -34.402  11.708
ATOM   8274  CZ  ARG C 592     -41.159 -35.576  11.098
ATOM   8275  NH1 ARG C 592     -39.984 -35.941  10.603
ATOM   8276  NH2 ARG C 592     -42.203 -36.385  10.983
ATOM   8277  N   LYS C 593     -43.904 -30.272  14.100
ATOM   8278  CA  LYS C 593     -44.395 -30.243  15.474
ATOM   8279  C   LYS C 593     -44.711 -31.640  16.001
ATOM   8280  O   LYS C 593     -45.095 -32.531  15.242
ATOM   8281  CB  LYS C 593     -45.634 -29.350  15.587
ATOM   8282  CG  LYS C 593     -46.923 -29.989  15.086
ATOM   8283  CD  LYS C 593     -46.906 -30.188  13.579
ATOM   8284  CE  LYS C 593     -46.809 -28.859  12.849
ATOM   8285  NZ  LYS C 593     -47.964 -27.970  13.156
ATOM   8286  N   VAL C 594     -44.543 -31.821  17.307
ATOM   8287  CA  VAL C 594     -44.853 -33.088  17.958
ATOM   8288  C   VAL C 594     -45.601 -32.842  19.264
ATOM   8289  O   VAL C 594     -45.579 -31.735  19.801
ATOM   8290  CB  VAL C 594     -43.580 -33.904  18.253
ATOM   8291  CG1 VAL C 594     -42.835 -34.214  16.964
ATOM   8292  CG2 VAL C 594     -42.683 -33.155  19.226
ATOM   8293  N   THR C 595     -46.262 -33.877  19.772
ATOM   8294  CA  THR C 595     -47.013 -33.761  21.018
ATOM   8295  C   THR C 595     -46.971 -35.049  21.839
ATOM   8296  O   THR C 595     -47.820 -35.926  21.685
ATOM   8297  CB  THR C 595     -48.478 -33.348  20.763
ATOM   8298  OG1 THR C 595     -49.258 -33.586  21.941
ATOM   8299  CG2 THR C 595     -49.066 -34.138  19.603
ATOM   8300  N   ASP C 596     -45.973 -35.149  22.712
ATOM   8301  CA  ASP C 596     -45.822 -36.302  23.594
ATOM   8302  C   ASP C 596     -45.687 -37.609  22.817
ATOM   8303  O   ASP C 596     -46.672 -38.309  22.584
ATOM   8304  CB  ASP C 596     -46.998 -36.389  24.571
ATOM   8305  CG  ASP C 596     -46.825 -37.494  25.596
ATOM   8306  OD1 ASP C 596     -45.698 -38.016  25.726
ATOM   8307  OD2 ASP C 596     -47.816 -37.838  26.273
ATOM   8308  N   GLY C 597     -44.460 -37.931  22.420
ATOM   8309  CA  GLY C 597     -44.184 -39.174  21.723
ATOM   8310  C   GLY C 597     -44.505 -39.121  20.242
ATOM   8311  O   GLY C 597     -43.608 -39.186  19.402
ATOM   8312  N   VAL C 598     -45.790 -39.006  19.922
ATOM   8313  CA  VAL C 598     -46.236 -38.980  18.533
ATOM   8314  C   VAL C 598     -45.573 -37.849  17.752
ATOM   8315  O   VAL C 598     -45.204 -36.821  18.321
ATOM   8316  CB  VAL C 598     -47.767 -38.836  18.431
ATOM   8317  CG1 VAL C 598     -48.456 -39.962  19.185
ATOM   8318  CG2 VAL C 598     -48.209 -37.484  18.964
ATOM   8319  N   VAL C 599     -45.426 -38.047  16.447
ATOM   8320  CA  VAL C 599     -44.792 -37.055  15.587
ATOM   8321  C   VAL C 599     -45.608 -36.815  14.320
ATOM   8322  O   VAL C 599     -46.051 -37.759  13.666
ATOM   8323  CB  VAL C 599     -43.359 -37.476  15.203
ATOM   8324  CG1 VAL C 599     -43.350 -38.894  14.651
ATOM   8325  CG2 VAL C 599     -42.766 -36.499  14.200
ATOM   8326  N   THR C 600     -45.807 -35.545  13.982
ATOM   8327  CA  THR C 600     -46.562 -35.177  12.791
ATOM   8328  C   THR C 600     -45.628 -34.829  11.636
ATOM   8329  O   THR C 600     -44.685 -34.055  11.801
ATOM   8330  CB  THR C 600     -47.495 -33.982  13.062
ATOM   8331  OG1 THR C 600     -48.382 -34.301  14.142
ATOM   8332  CG2 THR C 600     -48.312 -33.651  11.823
ATOM   8333  N   ASP C 601     -45.896 -35.406  10.469
ATOM   8334  CA  ASP C 601     -45.076 -35.165   9.287
ATOM   8335  C   ASP C 601     -45.202 -33.724   8.805
ATOM   8336  O   ASP C 601     -44.303 -33.199   8.147
ATOM   8337  CB  ASP C 601     -45.461 -36.128   8.161
ATOM   8338  CG  ASP C 601     -45.215 -37.578   8.524
ATOM   8339  OD1 ASP C 601     -44.663 -37.834   9.615
ATOM   8340  OD2 ASP C 601     -45.572 -38.463   7.718
ATOM   8341  N   GLU C 602     -46.322 -33.091   9.135
ATOM   8342  CA  GLU C 602     -46.567 -31.711   8.735
ATOM   8343  C   GLU C 602     -45.599 -30.754   9.424
ATOM   8344  O   GLU C 602     -45.435 -30.794  10.643
ATOM   8345  CB  GLU C 602     -48.011 -31.312   9.047
ATOM   8346  CG  GLU C 602     -48.348 -29.876   8.686
ATOM   8347  CD  GLU C 602     -49.778 -29.508   9.032
ATOM   8348  OE1 GLU C 602     -50.507 -30.376   9.556
ATOM   8349  OE2 GLU C 602     -50.172 -28.350   8.780
ATOM   8350  N   ILE C 603     -44.960 -29.897   8.635
ATOM   8351  CA  ILE C 603     -44.013 -28.922   9.168
ATOM   8352  C   ILE C 603     -44.722 -27.687   9.719
ATOM   8353  O   ILE C 603     -45.936 -27.540   9.574
ATOM   8354  CB  ILE C 603     -42.974 -28.499   8.107
ATOM   8355  CG1 ILE C 603     -43.655 -28.219   6.764
ATOM   8356  CG2 ILE C 603     -41.914 -29.575   7.942
ATOM   8357  CD1 ILE C 603     -44.390 -26.897   6.703
ATOM   8358  N   HIS C 604     -43.956 -26.802  10.351
ATOM   8359  CA  HIS C 604     -44.512 -25.582  10.926
ATOM   8360  C   HIS C 604     -43.487 -24.452  10.949
ATOM   8361  O   HIS C 604     -42.552 -24.464  11.751
ATOM   8362  CB  HIS C 604     -45.034 -25.845  12.341
ATOM   8363  CG  HIS C 604     -45.620 -24.637  13.004
ATOM   8364  ND1 HIS C 604     -46.958 -24.317  12.917
ATOM   8365  CD2 HIS C 604     -45.051 -23.673  13.765
ATOM   8366  CE1 HIS C 604     -47.187 -23.207  13.596
ATOM   8367  NE2 HIS C 604     -46.046 -22.796  14.120
ATOM   8368  N   TYR C 605     -43.670 -23.476  10.066
ATOM   8369  CA  TYR C 605     -42.783 -22.321  10.006
ATOM   8370  C   TYR C 605     -42.887 -21.486  11.278
ATOM   8371  O   TYR C 605     -43.972 -21.042  11.656
ATOM   8372  CB  TYR C 605     -43.105 -21.459   8.783
ATOM   8373  CG  TYR C 605     -42.710 -22.085   7.465
ATOM   8374  CD1 TYR C 605     -43.486 -23.080   6.885
ATOM   8375  CD2 TYR C 605     -41.565 -21.676   6.795
ATOM   8376  CE1 TYR C 605     -43.130 -23.653   5.679
ATOM   8377  CE2 TYR C 605     -41.201 -22.242   5.588
ATOM   8378  CZ  TYR C 605     -41.986 -23.230   5.035
ATOM   8379  OH  TYR C 605     -41.628 -23.797   3.833
ATOM   8380  N   LEU C 606     -41.751 -21.275  11.935
ATOM   8381  CA  LEU C 606     -41.716 -20.510  13.175
ATOM   8382  C   LEU C 606     -40.549 -19.529  13.187
ATOM   8383  O   LEU C 606     -39.469 -19.826  12.677
ATOM   8384  CB  LEU C 606     -41.627 -21.450  14.379
ATOM   8385  CG  LEU C 606     -41.622 -20.784  15.756
ATOM   8386  CD1 LEU C 606     -42.853 -19.909  15.932
ATOM   8387  CD2 LEU C 606     -41.538 -21.829  16.858
ATOM   8388  N   SER C 607     -40.774 -18.358  13.774
ATOM   8389  CA  SER C 607     -39.740 -17.335  13.858
ATOM   8390  C   SER C 607     -38.702 -17.691  14.917
ATOM   8391  O   SER C 607     -38.740 -18.776  15.497
ATOM   8392  CB  SER C 607     -40.362 -15.971  14.164
ATOM   8393  OG  SER C 607     -41.333 -15.626  13.191
ATOM   8394  N   ALA C 608     -37.772 -16.774  15.162
ATOM   8395  CA  ALA C 608     -36.729 -16.993  16.156
ATOM   8396  C   ALA C 608     -37.155 -16.458  17.518
ATOM   8397  O   ALA C 608     -36.441 -16.613  18.509
ATOM   8398  CB  ALA C 608     -35.427 -16.345  15.711
ATOM   8399  N   ILE C 609     -38.325 -15.828  17.559
ATOM   8400  CA  ILE C 609     -38.853 -15.267  18.796
ATOM   8401  C   ILE C 609     -39.243 -16.364  19.782
ATOM   8402  O   ILE C 609     -38.899 -16.302  20.962
ATOM   8403  CB  ILE C 609     -40.072 -14.361  18.531
ATOM   8404  CG1 ILE C 609     -39.674 -13.178  17.646
ATOM   8405  CG2 ILE C 609     -40.669 -13.871  19.841
ATOM   8406  CD1 ILE C 609     -40.809 -12.217  17.364
ATOM   8407  N   GLU C 610     -39.962 -17.368  19.291
ATOM   8408  CA  GLU C 610     -40.398 -18.479  20.129
ATOM   8409  C   GLU C 610     -39.407 -19.637  20.070
ATOM   8410  O   GLU C 610     -39.626 -20.686  20.675
ATOM   8411  CB  GLU C 610     -41.793 -18.957  19.714
ATOM   8412  CG  GLU C 610     -42.897 -17.929  19.922
ATOM   8413  CD  GLU C 610     -42.858 -16.811  18.898
ATOM   8414  OE1 GLU C 610     -42.249 -17.007  17.825
ATOM   8415  OE2 GLU C 610     -43.441 -15.739  19.162
ATOM   8416  N   GLU C 611     -38.315 -19.437  19.340
ATOM   8417  CA  GLU C 611     -37.287 -20.462  19.198
ATOM   8418  C   GLU C 611     -36.611 -20.754  20.534
ATOM   8419  O   GLU C 611     -36.236 -21.892  20.816
ATOM   8420  CB  GLU C 611     -36.244 -20.034  18.164
ATOM   8421  CG  GLU C 611     -35.151 -21.061  17.923
ATOM   8422  CD  GLU C 611     -34.122 -20.592  16.913
ATOM   8423  OE1 GLU C 611     -34.235 -19.442  16.437
ATOM   8424  OE2 GLU C 611     -33.201 -21.373  16.595
ATOM   8425  N   GLY C 612     -36.460 -19.719  21.354
ATOM   8426  CA  GLY C 612     -35.831 -19.860  22.653
ATOM   8427  C   GLY C 612     -36.815 -20.239  23.742
ATOM   8428  O   GLY C 612     -36.429 -20.766  24.785
ATOM   8429  N   ASN C 613     -38.094 -19.968  23.499
ATOM   8430  CA  ASN C 613     -39.139 -20.278  24.466
ATOM   8431  C   ASN C 613     -39.515 -21.756  24.459
ATOM   8432  O   ASN C 613     -39.979 -22.293  25.465
ATOM   8433  CB  ASN C 613     -40.380 -19.419  24.210
ATOM   8434  CG  ASN C 613     -40.107 -17.937  24.380
ATOM   8435  OD1 ASN C 613     -39.009 -17.536  24.763
ATOM   8436  ND2 ASN C 613     -41.111 -17.116  24.096
ATOM   8437  N   TYR C 614     -39.310 -22.409  23.320
ATOM   8438  CA  TYR C 614     -39.630 -23.825  23.182
ATOM   8439  C   TYR C 614     -38.379 -24.651  22.894
ATOM   8440  O   TYR C 614     -37.341 -24.110  22.514
ATOM   8441  CB  TYR C 614     -40.673 -24.035  22.082
ATOM   8442  CG  TYR C 614     -41.960 -23.274  22.310
ATOM   8443  CD1 TYR C 614     -42.185 -22.051  21.692
ATOM   8444  CD2 TYR C 614     -42.947 -23.775  23.148
ATOM   8445  CE1 TYR C 614     -43.359 -21.351  21.899
ATOM   8446  CE2 TYR C 614     -44.124 -23.082  23.361
ATOM   8447  CZ  TYR C 614     -44.324 -21.871  22.734
ATOM   8448  OH  TYR C 614     -45.494 -21.177  22.943
ATOM   8449  N   VAL C 615     -38.487 -25.963  23.078
ATOM   8450  CA  VAL C 615     -37.353 -26.861  22.891
ATOM   8451  C   VAL C 615     -37.402 -27.559  21.535
ATOM   8452  O   VAL C 615     -38.456 -28.025  21.103
ATOM   8453  CB  VAL C 615     -37.295 -27.927  24.003
ATOM   8454  CG1 VAL C 615     -36.109 -28.854  23.790
ATOM   8455  CG2 VAL C 615     -37.222 -27.263  25.369
ATOM   8456  N   ILE C 616     -36.254 -27.628  20.869
ATOM   8457  CA  ILE C 616     -36.156 -28.287  19.571
ATOM   8458  C   ILE C 616     -35.186 -29.464  19.627
ATOM   8459  O   ILE C 616     -34.056 -29.326  20.093
ATOM   8460  CB  ILE C 616     -35.699 -27.308  18.474
ATOM   8461  CG1 ILE C 616     -36.629 -26.094  18.422
ATOM   8462  CG2 ILE C 616     -35.650 -28.006  17.124
ATOM   8463  CD1 ILE C 616     -36.264 -25.091  17.349
ATOM   8464  N   ALA C 617     -35.636 -30.620  19.148
ATOM   8465  CA  ALA C 617     -34.821 -31.830  19.172
ATOM   8466  C   ALA C 617     -33.832 -31.873  18.011
ATOM   8467  O   ALA C 617     -33.483 -30.840  17.440
ATOM   8468  CB  ALA C 617     -35.708 -33.066  19.162
ATOM   8469  N   GLN C 618     -33.384 -33.077  17.668
ATOM   8470  CA  GLN C 618     -32.419 -33.262  16.590
ATOM   8471  C   GLN C 618     -33.021 -34.075  15.448
ATOM   8472  O   GLN C 618     -33.898 -34.911  15.664
ATOM   8473  CB  GLN C 618     -31.156 -33.947  17.118
ATOM   8474  CG  GLN C 618     -30.031 -34.060  16.100
ATOM   8475  CD  GLN C 618     -29.432 -32.714  15.737
ATOM   8476  OE1 GLN C 618     -28.771 -32.574  14.708
ATOM   8477  NE2 GLN C 618     -29.662 -31.716  16.582
ATOM   8478  N   ALA C 619     -32.546 -33.823  14.232
ATOM   8479  CA  ALA C 619     -33.045 -34.520  13.052
ATOM   8480  C   ALA C 619     -32.544 -35.960  12.993
ATOM   8481  O   ALA C 619     -33.283 -36.868  12.615
ATOM   8482  CB  ALA C 619     -32.653 -33.770  11.788
ATOM   8483  N   ASN C 620     -31.285 -36.161  13.368
ATOM   8484  CA  ASN C 620     -30.677 -37.486  13.331
ATOM   8485  C   ASN C 620     -31.097 -38.359  14.510
ATOM   8486  O   ASN C 620     -30.395 -39.302  14.877
ATOM   8487  CB  ASN C 620     -29.152 -37.376  13.273
ATOM   8488  CG  ASN C 620     -28.662 -36.728  11.992
ATOM   8489  OD1 ASN C 620     -27.476 -36.436  11.845
ATOM   8490  ND2 ASN C 620     -29.577 -36.499  11.057
ATOM   8491  N   SER C 621     -32.244 -38.040  15.100
ATOM   8492  CA  SER C 621     -32.768 -38.807  16.224
ATOM   8493  C   SER C 621     -33.575 -40.005  15.735
ATOM   8494  O   SER C 621     -34.249 -39.933  14.708
ATOM   8495  CB  SER C 621     -33.635 -37.920  17.120
ATOM   8496  OG  SER C 621     -32.891 -36.826  17.629
ATOM   8497  N   ASN C 622     -33.500 -41.106  16.476
ATOM   8498  CA  ASN C 622     -34.218 -42.323  16.115
ATOM   8499  C   ASN C 622     -35.731 -42.133  16.145
ATOM   8500  O   ASN C 622     -36.257 -41.394  16.977
ATOM   8501  CB  ASN C 622     -33.814 -43.477  17.035
ATOM   8502  CG  ASN C 622     -32.356 -43.863  16.881
ATOM   8503  OD1 ASN C 622     -31.826 -44.655  17.661
ATOM   8504  ND2 ASN C 622     -31.698 -43.304  15.872
ATOM   8505  N   LEU C 623     -36.425 -42.805  15.232
ATOM   8506  CA  LEU C 623     -37.877 -42.706  15.146
ATOM   8507  C   LEU C 623     -38.474 -43.925  14.451
ATOM   8508  O   LEU C 623     -38.160 -44.208  13.295
ATOM   8509  CB  LEU C 623     -38.282 -41.429  14.406
ATOM   8510  CG  LEU C 623     -39.783 -41.198  14.221
ATOM   8511  CD1 LEU C 623     -40.495 -41.186  15.565
ATOM   8512  CD2 LEU C 623     -40.038 -39.904  13.464
ATOM   8513  N   ASP C 624     -39.335 -44.644  15.163
ATOM   8514  CA  ASP C 624     -39.980 -45.832  14.615
ATOM   8515  C   ASP C 624     -41.495 -45.664  14.567
ATOM   8516  O   ASP C 624     -42.182 -45.871  15.568
ATOM   8517  CB  ASP C 624     -39.618 -47.069  15.441
ATOM   8518  CG  ASP C 624     -38.137 -47.387  15.397
ATOM   8519  OD1 ASP C 624     -37.405 -46.723  14.632
ATOM   8520  OD2 ASP C 624     -37.703 -48.303  16.127
ATOM   8521  N   GLU C 625     -42.007 -45.289  13.398
ATOM   8522  CA  GLU C 625     -43.441 -45.099  13.199
ATOM   8523  C   GLU C 625     -43.974 -43.921  14.012
ATOM   8524  O   GLU C 625     -43.664 -43.778  15.195
ATOM   8525  CB  GLU C 625     -44.208 -46.383  13.536
ATOM   8526  CG  GLU C 625     -45.698 -46.330  13.229
ATOM   8527  CD  GLU C 625     -46.503 -45.671  14.332
ATOM   8528  OE1 GLU C 625     -45.964 -45.501  15.445
ATOM   8529  OE2 GLU C 625     -47.678 -45.326  14.086
ATOM   8530  N   GLU C 626     -44.776 -43.080  13.368
ATOM   8531  CA  GLU C 626     -45.338 -41.903  14.022
ATOM   8532  C   GLU C 626     -46.252 -42.291  15.180
ATOM   8533  O   GLU C 626     -47.391 -42.707  14.971
ATOM   8534  CB  GLU C 626     -46.104 -41.039  13.016
ATOM   8535  CG  GLU C 626     -45.240 -40.437  11.917
ATOM   8536  CD  GLU C 626     -44.856 -41.446  10.852
ATOM   8537  OE1 GLU C 626     -45.510 -42.507  10.771
ATOM   8538  OE2 GLU C 626     -43.904 -41.175  10.091
ATOM   8539  N   GLY C 627     -45.746 -42.150  16.401
ATOM   8540  CA  GLY C 627     -46.516 -42.479  17.586
ATOM   8541  C   GLY C 627     -45.648 -42.764  18.796
ATOM   8542  O   GLY C 627     -45.993 -42.396  19.919
ATOM   8543  N   HIS C 628     -44.516 -43.421  18.567
ATOM   8544  CA  HIS C 628     -43.609 -43.784  19.650
ATOM   8545  C   HIS C 628     -42.195 -43.268  19.404
ATOM   8546  O   HIS C 628     -41.717 -43.252  18.270
ATOM   8547  CB  HIS C 628     -43.587 -45.302  19.843
ATOM   8548  CG  HIS C 628     -44.884 -45.867  20.333
ATOM   8549  ND1 HIS C 628     -45.129 -46.118  21.666
ATOM   8550  CD2 HIS C 628     -46.008 -46.226  19.670
ATOM   8551  CE1 HIS C 628     -46.348 -46.610  21.802
ATOM   8552  NE2 HIS C 628     -46.903 -46.685  20.606
ATOM   8553  N   PHE C 629     -41.532 -42.848  20.477
ATOM   8554  CA  PHE C 629     -40.170 -42.336  20.387
ATOM   8555  C   PHE C 629     -39.191 -43.392  20.890
ATOM   8556  O   PHE C 629     -39.470 -44.093  21.862
ATOM   8557  CB  PHE C 629     -40.034 -41.050  21.204
ATOM   8558  CG  PHE C 629     -39.174 -40.005  20.552
ATOM   8559  CD1 PHE C 629     -39.718 -39.118  19.637
ATOM   8560  CD2 PHE C 629     -37.827 -39.905  20.854
ATOM   8561  CE1 PHE C 629     -38.934 -38.154  19.034
ATOM   8562  CE2 PHE C 629     -37.038 -38.942  20.254
ATOM   8563  CZ  PHE C 629     -37.592 -38.066  19.343
ATOM   8564  N   VAL C 630     -38.044 -43.504  20.227
ATOM   8565  CA  VAL C 630     -37.082 -44.555  20.548
ATOM   8566  C   VAL C 630     -35.837 -44.020  21.255
ATOM   8567  O   VAL C 630     -34.715 -44.208  20.783
ATOM   8568  CB  VAL C 630     -36.659 -45.334  19.286
ATOM   8569  CG1 VAL C 630     -35.975 -46.638  19.669
ATOM   8570  CG2 VAL C 630     -37.868 -45.609  18.406
ATOM   8571  N   GLU C 631     -36.044 -43.354  22.388
ATOM   8572  CA  GLU C 631     -34.944 -42.869  23.217
ATOM   8573  C   GLU C 631     -35.461 -42.135  24.450
ATOM   8574  O   GLU C 631     -36.504 -41.483  24.404
ATOM   8575  CB  GLU C 631     -34.006 -41.962  22.415
ATOM   8576  CG  GLU C 631     -34.636 -40.665  21.942
ATOM   8577  CD  GLU C 631     -33.663 -39.796  21.168
ATOM   8578  OE1 GLU C 631     -32.538 -40.263  20.892
ATOM   8579  OE2 GLU C 631     -34.022 -38.647  20.836
ATOM   8580  N   ASP C 632     -34.727 -42.248  25.552
ATOM   8581  CA  ASP C 632     -35.115 -41.605  26.802
ATOM   8582  C   ASP C 632     -34.243 -40.390  27.103
ATOM   8583  O   ASP C 632     -34.518 -39.631  28.032
ATOM   8584  CB  ASP C 632     -35.054 -42.602  27.964
ATOM   8585  CG  ASP C 632     -33.672 -43.200  28.151
ATOM   8586  OD1 ASP C 632     -32.778 -42.920  27.324
ATOM   8587  OD2 ASP C 632     -33.480 -43.955  29.127
ATOM   8588  N   LEU C 633     -33.190 -40.213  26.312
ATOM   8589  CA  LEU C 633     -32.282 -39.086  26.487
ATOM   8590  C   LEU C 633     -32.165 -38.278  25.200
ATOM   8591  O   LEU C 633     -31.115 -38.261  24.558
ATOM   8592  CB  LEU C 633     -30.901 -39.574  26.931
ATOM   8593  CG  LEU C 633     -30.854 -40.386  28.227
ATOM   8594  CD1 LEU C 633     -29.435 -40.845  28.522
ATOM   8595  CD2 LEU C 633     -31.413 -39.579  29.389
ATOM   8596  N   VAL C 634     -33.253 -37.610  24.828
ATOM   8597  CA  VAL C 634     -33.288 -36.814  23.607
ATOM   8598  C   VAL C 634     -32.261 -35.687  23.643
ATOM   8599  O   VAL C 634     -32.302 -34.825  24.521
ATOM   8600  CB  VAL C 634     -34.684 -36.209  23.369
ATOM   8601  CG1 VAL C 634     -34.679 -35.336  22.124
ATOM   8602  CG2 VAL C 634     -35.727 -37.310  23.253
ATOM   8603  N   THR C 635     -31.342 -35.700  22.683
ATOM   8604  CA  THR C 635     -30.321 -34.663  22.587
ATOM   8605  C   THR C 635     -30.889 -33.413  21.924
ATOM   8606  O   THR C 635     -30.823 -33.260  20.704
ATOM   8607  CB  THR C 635     -29.095 -35.148  21.790
ATOM   8608  OG1 THR C 635     -28.602 -36.366  22.361
ATOM   8609  CG2 THR C 635     -27.994 -34.098  21.814
ATOM   8610  N   CYS C 636     -31.449 -32.523  22.736
ATOM   8611  CA  CYS C 636     -32.057 -31.299  22.227
ATOM   8612  C   CYS C 636     -31.388 -30.058  22.809
ATOM   8613  O   CYS C 636     -30.424 -30.160  23.569
ATOM   8614  CB  CYS C 636     -33.556 -31.283  22.531
ATOM   8615  SG  CYS C 636     -33.970 -31.601  24.262
ATOM   8616  N   ARG C 637     -31.904 -28.888  22.447
ATOM   8617  CA  ARG C 637     -31.342 -27.625  22.913
ATOM   8618  C   ARG C 637     -32.426 -26.693  23.446
ATOM   8619  O   ARG C 637     -33.617 -26.935  23.254
ATOM   8620  CB  ARG C 637     -30.568 -26.938  21.786
ATOM   8621  CG  ARG C 637     -31.417 -26.591  20.573
ATOM   8622  CD  ARG C 637     -30.582 -25.944  19.480
ATOM   8623  NE  ARG C 637     -29.538 -26.838  18.988
ATOM   8624  CZ  ARG C 637     -29.693 -27.679  17.971
ATOM   8625  NH1 ARG C 637     -30.854 -27.746  17.334
ATOM   8626  NH2 ARG C 637     -28.688 -28.456  17.591
ATOM   8627  N   SER C 638     -32.002 -25.626  24.116
ATOM   8628  CA  SER C 638     -32.931 -24.656  24.683
ATOM   8629  C   SER C 638     -32.315 -23.261  24.726
ATOM   8630  O   SER C 638     -31.907 -22.785  25.786
ATOM   8631  CB  SER C 638     -33.362 -25.084  26.088
ATOM   8632  OG  SER C 638     -34.276 -24.155  26.647
ATOM   8633  N   LYS C 639     -32.249 -22.615  23.566
ATOM   8634  CA  LYS C 639     -31.697 -21.269  23.457
ATOM   8635  C   LYS C 639     -30.261 -21.216  23.972
ATOM   8636  O   LYS C 639     -30.020 -20.891  25.134
ATOM   8637  CB  LYS C 639     -32.576 -20.266  24.212
ATOM   8638  CG  LYS C 639     -32.451 -18.825  23.730
ATOM   8639  CD  LYS C 639     -31.189 -18.156  24.252
ATOM   8640  CE  LYS C 639     -31.218 -18.026  25.767
ATOM   8641  NZ  LYS C 639     -32.389 -17.234  26.235
ATOM   8642  N   GLY C 640     -29.314 -21.542  23.098
ATOM   8643  CA  GLY C 640     -27.905 -21.514  23.448
ATOM   8644  C   GLY C 640     -27.582 -22.347  24.673
ATOM   8645  O   GLY C 640     -26.725 -21.979  25.477
ATOM   8646  N   GLU C 641     -28.271 -23.474  24.816
ATOM   8647  CA  GLU C 641     -28.067 -24.355  25.960
ATOM   8648  C   GLU C 641     -28.570 -25.764  25.671
ATOM   8649  O   GLU C 641     -29.765 -26.039  25.771
ATOM   8650  CB  GLU C 641     -28.768 -23.796  27.198
ATOM   8651  CG  GLU C 641     -28.602 -24.652  28.444
ATOM   8652  CD  GLU C 641     -27.176 -24.663  28.960
ATOM   8653  OE1 GLU C 641     -26.383 -23.794  28.540
ATOM   8654  OE2 GLU C 641     -26.850 -25.538  29.789
ATOM   8655  N   SER C 642     -27.649 -26.653  25.315
ATOM   8656  CA  SER C 642     -27.995 -28.032  24.997
ATOM   8657  C   SER C 642     -28.502 -28.776  26.228
ATOM   8658  O   SER C 642     -27.750 -29.021  27.170
ATOM   8659  CB  SER C 642     -26.789 -28.759  24.401
ATOM   8660  OG  SER C 642     -25.653 -28.630  25.238
ATOM   8661  N   SER C 643     -29.782 -29.132  26.212
ATOM   8662  CA  SER C 643     -30.392 -29.836  27.333
ATOM   8663  C   SER C 643     -30.261 -31.348  27.182
ATOM   8664  O   SER C 643     -29.559 -31.835  26.297
ATOM   8665  CB  SER C 643     -31.863 -29.440  27.485
ATOM   8666  OG  SER C 643     -32.593 -29.705  26.299
ATOM   8667  N   LEU C 644     -30.942 -32.083  28.054
ATOM   8668  CA  LEU C 644     -30.879 -33.539  28.042
ATOM   8669  C   LEU C 644     -32.023 -34.135  28.857
ATOM   8670  O   LEU C 644     -32.584 -33.472  29.730
ATOM   8671  CB  LEU C 644     -29.525 -34.012  28.583
ATOM   8672  CG  LEU C 644     -29.137 -35.489  28.458
ATOM   8673  CD1 LEU C 644     -29.663 -36.306  29.633
ATOM   8674  CD2 LEU C 644     -29.596 -36.073  27.124
ATOM   8675  N   PHE C 645     -32.369 -35.384  28.556
ATOM   8676  CA  PHE C 645     -33.418 -36.102  29.274
ATOM   8677  C   PHE C 645     -34.797 -35.498  29.013
ATOM   8678  O   PHE C 645     -34.909 -34.370  28.531
ATOM   8679  CB  PHE C 645     -33.114 -36.139  30.777
ATOM   8680  CG  PHE C 645     -34.081 -36.968  31.575
ATOM   8681  CD1 PHE C 645     -35.057 -36.362  32.349
ATOM   8682  CD2 PHE C 645     -34.013 -38.352  31.555
ATOM   8683  CE1 PHE C 645     -35.949 -37.120  33.086
ATOM   8684  CE2 PHE C 645     -34.903 -39.115  32.291
ATOM   8685  CZ  PHE C 645     -35.871 -38.498  33.056
ATOM   8686  N   SER C 646     -35.838 -36.263  29.330
ATOM   8687  CA  SER C 646     -37.218 -35.840  29.107
ATOM   8688  C   SER C 646     -37.574 -35.894  27.623
ATOM   8689  O   SER C 646     -36.843 -35.375  26.780
ATOM   8690  CB  SER C 646     -37.455 -34.434  29.665
ATOM   8691  OG  SER C 646     -37.128 -34.368  31.042
ATOM   8692  N   ARG C 647     -38.699 -36.529  27.311
ATOM   8693  CA  ARG C 647     -39.131 -36.681  25.926
ATOM   8694  C   ARG C 647     -40.418 -35.908  25.659
ATOM   8695  O   ARG C 647     -40.816 -35.726  24.508
ATOM   8696  CB  ARG C 647     -39.334 -38.160  25.586
ATOM   8697  CG  ARG C 647     -40.475 -38.819  26.347
ATOM   8698  CD  ARG C 647     -40.728 -40.239  25.861
ATOM   8699  NE  ARG C 647     -39.571 -41.105  26.070
ATOM   8700  CZ  ARG C 647     -39.363 -41.824  27.168
ATOM   8701  NH1 ARG C 647     -40.236 -41.785  28.166
ATOM   8702  NH2 ARG C 647     -38.281 -42.584  27.269
ATOM   8703  N   ASP C 648     -41.065 -35.455  26.727
ATOM   8704  CA  ASP C 648     -42.336 -34.751  26.607
ATOM   8705  C   ASP C 648     -42.130 -33.241  26.542
ATOM   8706  O   ASP C 648     -43.024 -32.500  26.135
ATOM   8707  CB  ASP C 648     -43.256 -35.113  27.774
ATOM   8708  CG  ASP C 648     -44.681 -34.635  27.565
ATOM   8709  OD1 ASP C 648     -45.039 -34.307  26.414
ATOM   8710  OD2 ASP C 648     -45.445 -34.591  28.552
ATOM   8711  N   GLN C 649     -40.945 -32.792  26.941
ATOM   8712  CA  GLN C 649     -40.627 -31.368  26.946
ATOM   8713  C   GLN C 649     -40.558 -30.801  25.531
ATOM   8714  O   GLN C 649     -40.958 -29.663  25.290
ATOM   8715  CB  GLN C 649     -39.306 -31.116  27.675
ATOM   8716  CG  GLN C 649     -38.915 -29.649  27.760
ATOM   8717  CD  GLN C 649     -37.617 -29.437  28.513
ATOM   8718  OE1 GLN C 649     -36.994 -30.390  28.979
ATOM   8719  NE2 GLN C 649     -37.201 -28.181  28.635
ATOM   8720  N   VAL C 650     -40.048 -31.601  24.600
ATOM   8721  CA  VAL C 650     -39.906 -31.167  23.214
ATOM   8722  C   VAL C 650     -41.263 -30.964  22.547
ATOM   8723  O   VAL C 650     -42.277 -31.491  23.004
ATOM   8724  CB  VAL C 650     -39.085 -32.174  22.388
ATOM   8725  CG1 VAL C 650     -37.673 -32.287  22.940
ATOM   8726  CG2 VAL C 650     -39.771 -33.531  22.375
ATOM   8727  N   ASP C 651     -41.272 -30.197  21.461
ATOM   8728  CA  ASP C 651     -42.498 -29.931  20.719
ATOM   8729  C   ASP C 651     -42.206 -29.651  19.247
ATOM   8730  O   ASP C 651     -43.122 -29.530  18.435
ATOM   8731  CB  ASP C 651     -43.265 -28.760  21.340
ATOM   8732  CG  ASP C 651     -42.447 -27.485  21.386
ATOM   8733  OD1 ASP C 651     -41.241 -27.534  21.066
ATOM   8734  OD2 ASP C 651     -43.012 -26.430  21.744
ATOM   8735  N   TYR C 652     -40.923 -29.550  18.913
ATOM   8736  CA  TYR C 652     -40.504 -29.322  17.535
ATOM   8737  C   TYR C 652     -39.206 -30.058  17.221
ATOM   8738  O   TYR C 652     -38.317 -30.157  18.066
ATOM   8739  CB  TYR C 652     -40.339 -27.826  17.260
ATOM   8740  CG  TYR C 652     -41.643 -27.062  17.216
ATOM   8741  CD1 TYR C 652     -42.084 -26.339  18.316
ATOM   8742  CD2 TYR C 652     -42.433 -27.064  16.074
ATOM   8743  CE1 TYR C 652     -43.275 -25.639  18.280
ATOM   8744  CE2 TYR C 652     -43.625 -26.367  16.028
ATOM   8745  CZ  TYR C 652     -44.041 -25.657  17.134
ATOM   8746  OH  TYR C 652     -45.228 -24.961  17.094
ATOM   8747  N   MET C 653     -39.105 -30.573  16.000
ATOM   8748  CA  MET C 653     -37.915 -31.298  15.569
ATOM   8749  C   MET C 653     -37.439 -30.822  14.201
ATOM   8750  O   MET C 653     -38.192 -30.200  13.452
ATOM   8751  CB  MET C 653     -38.187 -32.804  15.537
ATOM   8752  CG  MET C 653     -38.569 -33.394  16.885
ATOM   8753  SD  MET C 653     -38.840 -35.175  16.819
ATOM   8754  CE  MET C 653     -37.234 -35.741  16.264
ATOM   8755  N   ASP C 654     -36.183 -31.116  13.882
ATOM   8756  CA  ASP C 654     -35.608 -30.730  12.599
ATOM   8757  C   ASP C 654     -36.039 -31.695  11.500
ATOM   8758  O   ASP C 654     -35.804 -32.900  11.592
ATOM   8759  CB  ASP C 654     -34.082 -30.680  12.686
ATOM   8760  CG  ASP C 654     -33.587 -29.689  13.721
ATOM   8761  OD1 ASP C 654     -34.418 -28.934  14.269
ATOM   8762  OD2 ASP C 654     -32.367 -29.665  13.986
ATOM   8763  N   VAL C 655     -36.671 -31.159  10.461
ATOM   8764  CA  VAL C 655     -37.143 -31.974   9.349
ATOM   8765  C   VAL C 655     -36.029 -32.237   8.340
ATOM   8766  O   VAL C 655     -35.945 -33.321   7.761
ATOM   8767  CB  VAL C 655     -38.343 -31.316   8.635
ATOM   8768  CG1 VAL C 655     -38.000 -29.895   8.216
ATOM   8769  CG2 VAL C 655     -38.772 -32.148   7.436
ATOM   8770  N   SER C 656     -35.172 -31.242   8.138
ATOM   8771  CA  SER C 656     -34.073 -31.361   7.188
ATOM   8772  C   SER C 656     -32.728 -31.092   7.854
ATOM   8773  O   SER C 656     -32.643 -30.341   8.825
ATOM   8774  CB  SER C 656     -34.277 -30.403   6.012
ATOM   8775  OG  SER C 656     -33.217 -30.511   5.078
ATOM   8776  N   THR C 657     -31.679 -31.712   7.323
ATOM   8777  CA  THR C 657     -30.333 -31.535   7.856
ATOM   8778  C   THR C 657     -29.552 -30.523   7.026
ATOM   8779  O   THR C 657     -28.460 -30.102   7.407
ATOM   8780  CB  THR C 657     -29.560 -32.866   7.882
ATOM   8781  OG1 THR C 657     -28.297 -32.676   8.532
ATOM   8782  CG2 THR C 657     -29.327 -33.375   6.468
ATOM   8783  N   GLN C 658     -30.122 -30.135   5.890
ATOM   8784  CA  GLN C 658     -29.478 -29.186   4.990
ATOM   8785  C   GLN C 658     -29.718 -27.750   5.447
ATOM   8786  O   GLN C 658     -29.130 -26.810   4.911
ATOM   8787  CB  GLN C 658     -29.990 -29.381   3.561
ATOM   8788  CG  GLN C 658     -29.230 -28.590   2.508
ATOM   8789  CD  GLN C 658     -29.744 -28.845   1.105
ATOM   8790  OE1 GLN C 658     -30.680 -29.620   0.905
ATOM   8791  NE2 GLN C 658     -29.132 -28.193   0.123
ATOM   8792  N   GLN C 659     -30.579 -27.589   6.446
ATOM   8793  CA  GLN C 659     -30.928 -26.267   6.958
ATOM   8794  C   GLN C 659     -29.723 -25.536   7.544
ATOM   8795  O   GLN C 659     -29.772 -24.327   7.769
ATOM   8796  CB  GLN C 659     -32.036 -26.377   8.008
ATOM   8797  CG  GLN C 659     -33.335 -26.965   7.482
ATOM   8798  CD  GLN C 659     -34.399 -27.082   8.555
ATOM   8799  OE1 GLN C 659     -35.529 -27.490   8.284
ATOM   8800  NE2 GLN C 659     -34.043 -26.723   9.783
ATOM   8801  N   VAL C 660     -28.644 -26.272   7.788
ATOM   8802  CA  VAL C 660     -27.440 -25.690   8.371
ATOM   8803  C   VAL C 660     -26.548 -25.043   7.313
ATOM   8804  O   VAL C 660     -25.965 -23.984   7.544
ATOM   8805  CB  VAL C 660     -26.628 -26.740   9.159
ATOM   8806  CG1 VAL C 660     -26.299 -27.934   8.276
ATOM   8807  CG2 VAL C 660     -25.359 -26.118   9.724
ATOM   8808  N   VAL C 661     -26.449 -25.682   6.151
ATOM   8809  CA  VAL C 661     -25.605 -25.181   5.073
ATOM   8810  C   VAL C 661     -26.342 -24.135   4.238
ATOM   8811  O   VAL C 661     -27.570 -24.142   4.161
ATOM   8812  CB  VAL C 661     -25.117 -26.325   4.161
ATOM   8813  CG1 VAL C 661     -26.282 -26.930   3.395
ATOM   8814  CG2 VAL C 661     -24.043 -25.828   3.204
ATOM   8815  N   SER C 662     -25.583 -23.235   3.620
ATOM   8816  CA  SER C 662     -26.158 -22.164   2.814
ATOM   8817  C   SER C 662     -26.660 -22.684   1.469
ATOM   8818  O   SER C 662     -27.023 -23.853   1.341
ATOM   8819  CB  SER C 662     -25.132 -21.049   2.602
ATOM   8820  OG  SER C 662     -25.731 -19.898   2.031
ATOM   8821  N   VAL C 663     -26.678 -21.807   0.470
ATOM   8822  CA  VAL C 663     -27.150 -22.168  -0.862
ATOM   8823  C   VAL C 663     -25.989 -22.348  -1.834
ATOM   8824  O   VAL C 663     -26.153 -22.921  -2.911
ATOM   8825  CB  VAL C 663     -28.112 -21.104  -1.426
ATOM   8826  CG1 VAL C 663     -29.333 -20.967  -0.532
ATOM   8827  CG2 VAL C 663     -27.398 -19.769  -1.571
ATOM   8828  N   GLY C 664     -24.817 -21.853  -1.449
ATOM   8829  CA  GLY C 664     -23.638 -21.947  -2.290
ATOM   8830  C   GLY C 664     -22.613 -22.926  -1.753
ATOM   8831  O   GLY C 664     -21.780 -23.439  -2.500
ATOM   8832  N   ALA C 665     -22.675 -23.186  -0.451
ATOM   8833  CA  ALA C 665     -21.743 -24.105   0.191
ATOM   8834  C   ALA C 665     -22.312 -25.519   0.252
ATOM   8835  O   ALA C 665     -21.767 -26.388   0.933
ATOM   8836  CB  ALA C 665     -21.389 -23.612   1.586
ATOM   8837  N   SER C 666     -23.410 -25.741  -0.463
ATOM   8838  CA  SER C 666     -24.054 -27.049  -0.490
ATOM   8839  C   SER C 666     -23.816 -27.752  -1.823
ATOM   8840  O   SER C 666     -24.357 -28.828  -2.073
ATOM   8841  CB  SER C 666     -25.555 -26.912  -0.230
ATOM   8842  OG  SER C 666     -26.169 -26.089  -1.208
ATOM   8843  N   LEU C 667     -23.002 -27.135  -2.674
ATOM   8844  CA  LEU C 667     -22.698 -27.695  -3.985
ATOM   8845  C   LEU C 667     -21.377 -28.457  -3.972
ATOM   8846  O   LEU C 667     -21.087 -29.230  -4.886
ATOM   8847  CB  LEU C 667     -22.659 -26.594  -5.049
ATOM   8848  CG  LEU C 667     -23.998 -26.028  -5.531
ATOM   8849  CD1 LEU C 667     -24.757 -25.359  -4.395
ATOM   8850  CD2 LEU C 667     -23.783 -25.053  -6.678
ATOM   8851  N   ILE C 668     -20.579 -28.236  -2.933
ATOM   8852  CA  ILE C 668     -19.288 -28.903  -2.806
ATOM   8853  C   ILE C 668     -19.438 -30.371  -2.407
ATOM   8854  O   ILE C 668     -20.216 -30.702  -1.513
ATOM   8855  CB  ILE C 668     -18.359 -28.171  -1.812
ATOM   8856  CG1 ILE C 668     -19.154 -27.637  -0.617
ATOM   8857  CG2 ILE C 668     -17.642 -27.024  -2.506
ATOM   8858  CD1 ILE C 668     -19.438 -28.668   0.453
ATOM   8859  N   PRO C 669     -18.696 -31.256  -3.088
ATOM   8860  CA  PRO C 669     -18.728 -32.700  -2.828
ATOM   8861  C   PRO C 669     -18.159 -33.052  -1.457
ATOM   8862  O   PRO C 669     -17.044 -32.643  -1.131
ATOM   8863  CB  PRO C 669     -17.827 -33.275  -3.929
ATOM   8864  CG  PRO C 669     -17.769 -32.215  -4.980
ATOM   8865  CD  PRO C 669     -17.838 -30.923  -4.236
ATOM   8866  N   PHE C 670     -18.923 -33.803  -0.671
ATOM   8867  CA  PHE C 670     -18.482 -34.252   0.647
ATOM   8868  C   PHE C 670     -18.122 -33.087   1.565
ATOM   8869  O   PHE C 670     -17.000 -32.582   1.535
ATOM   8870  CB  PHE C 670     -17.294 -35.210   0.518
ATOM   8871  CG  PHE C 670     -17.582 -36.421  -0.324
ATOM   8872  CD1 PHE C 670     -18.179 -37.541   0.231
ATOM   8873  CD2 PHE C 670     -17.255 -36.441  -1.669
ATOM   8874  CE1 PHE C 670     -18.446 -38.657  -0.540
ATOM   8875  CE2 PHE C 670     -17.518 -37.553  -2.446
ATOM   8876  CZ  PHE C 670     -18.114 -38.663  -1.880
ATOM   8877  N   LEU C 671     -19.082 -32.670   2.384
ATOM   8878  CA  LEU C 671     -18.869 -31.574   3.323
ATOM   8879  C   LEU C 671     -18.380 -32.093   4.672
ATOM   8880  O   LEU C 671     -17.666 -31.397   5.394
ATOM   8881  CB  LEU C 671     -20.158 -30.769   3.506
ATOM   8882  CG  LEU C 671     -20.106 -29.610   4.503
ATOM   8883  CD1 LEU C 671     -18.995 -28.636   4.140
ATOM   8884  CD2 LEU C 671     -21.448 -28.897   4.569
ATOM   8885  N   GLU C 672     -18.767 -33.321   5.003
ATOM   8886  CA  GLU C 672     -18.384 -33.933   6.270
ATOM   8887  C   GLU C 672     -16.888 -34.227   6.321
ATOM   8888  O   GLU C 672     -16.326 -34.445   7.394
ATOM   8889  CB  GLU C 672     -19.183 -35.217   6.513
ATOM   8890  CG  GLU C 672     -18.928 -36.320   5.496
ATOM   8891  CD  GLU C 672     -19.608 -36.062   4.164
ATOM   8892  OE1 GLU C 672     -20.498 -35.189   4.107
ATOM   8893  OE2 GLU C 672     -19.255 -36.737   3.174
ATOM   8894  N   HIS C 673     -16.250 -34.231   5.155
ATOM   8895  CA  HIS C 673     -14.818 -34.494   5.068
ATOM   8896  C   HIS C 673     -14.021 -33.197   4.966
ATOM   8897  O   HIS C 673     -12.791 -33.215   4.935
ATOM   8898  CB  HIS C 673     -14.510 -35.391   3.867
ATOM   8899  CG  HIS C 673     -15.157 -36.740   3.936
ATOM   8900  ND1 HIS C 673     -14.559 -37.822   4.544
ATOM   8901  CD2 HIS C 673     -16.349 -37.182   3.470
ATOM   8902  CE1 HIS C 673     -15.355 -38.873   4.451
ATOM   8903  NE2 HIS C 673     -16.448 -38.510   3.804
ATOM   8904  N   ASP C 674     -14.729 -32.073   4.915
ATOM   8905  CA  ASP C 674     -14.085 -30.771   4.789
ATOM   8906  C   ASP C 674     -14.142 -29.983   6.094
ATOM   8907  O   ASP C 674     -15.146 -30.013   6.806
ATOM   8908  CB  ASP C 674     -14.729 -29.962   3.661
ATOM   8909  CG  ASP C 674     -14.564 -30.619   2.304
ATOM   8910  OD1 ASP C 674     -13.857 -31.646   2.220
ATOM   8911  OD2 ASP C 674     -15.140 -30.108   1.321
ATOM   8912  N   ASP C 675     -13.057 -29.279   6.401
ATOM   8913  CA  ASP C 675     -12.987 -28.459   7.604
ATOM   8914  C   ASP C 675     -13.713 -27.135   7.390
ATOM   8915  O   ASP C 675     -13.803 -26.643   6.266
ATOM   8916  CB  ASP C 675     -11.529 -28.203   7.991
ATOM   8917  CG  ASP C 675     -11.393 -27.505   9.330
ATOM   8918  OD1 ASP C 675     -12.330 -27.600  10.151
ATOM   8919  OD2 ASP C 675     -10.347 -26.864   9.564
ATOM   8920  N   ALA C 676     -14.228 -26.563   8.474
ATOM   8921  CA  ALA C 676     -14.959 -25.302   8.403
ATOM   8922  C   ALA C 676     -14.082 -24.167   7.885
ATOM   8923  O   ALA C 676     -14.586 -23.144   7.421
ATOM   8924  CB  ALA C 676     -15.538 -24.949   9.765
ATOM   8925  N   ASN C 677     -12.769 -24.352   7.967
ATOM   8926  CA  ASN C 677     -11.823 -23.342   7.507
ATOM   8927  C   ASN C 677     -11.720 -23.292   5.985
ATOM   8928  O   ASN C 677     -11.884 -22.234   5.378
ATOM   8929  CB  ASN C 677     -10.442 -23.578   8.122
ATOM   8930  CG  ASN C 677     -10.432 -23.376   9.625
ATOM   8931  OD1 ASN C 677      -9.446 -23.677  10.297
ATOM   8932  ND2 ASN C 677     -11.533 -22.861  10.161
ATOM   8933  N   ARG C 678     -11.448 -24.441   5.375
ATOM   8934  CA  ARG C 678     -11.329 -24.526   3.923
ATOM   8935  C   ARG C 678     -12.692 -24.520   3.239
ATOM   8936  O   ARG C 678     -12.797 -24.221   2.050
ATOM   8937  CB  ARG C 678     -10.536 -25.771   3.517
ATOM   8938  CG  ARG C 678      -9.030 -25.605   3.624
ATOM   8939  CD  ARG C 678      -8.548 -24.461   2.746
ATOM   8940  NE  ARG C 678      -7.093 -24.342   2.743
ATOM   8941  CZ  ARG C 678      -6.423 -23.414   2.068
ATOM   8942  NH1 ARG C 678      -7.077 -22.520   1.339
ATOM   8943  NH2 ARG C 678      -5.098 -23.378   2.121
ATOM   8944  N   ALA C 679     -13.734 -24.851   3.996
ATOM   8945  CA  ALA C 679     -15.093 -24.836   3.469
ATOM   8946  C   ALA C 679     -15.527 -23.407   3.162
ATOM   8947  O   ALA C 679     -16.479 -23.182   2.415
ATOM   8948  CB  ALA C 679     -16.053 -25.484   4.452
ATOM   8949  N   LEU C 680     -14.820 -22.446   3.747
ATOM   8950  CA  LEU C 680     -15.104 -21.035   3.522
ATOM   8951  C   LEU C 680     -14.150 -20.454   2.485
ATOM   8952  O   LEU C 680     -14.549 -19.648   1.644
ATOM   8953  CB  LEU C 680     -15.006 -20.254   4.836
ATOM   8954  CG  LEU C 680     -15.350 -18.761   4.805
ATOM   8955  CD1 LEU C 680     -14.158 -17.918   4.366
ATOM   8956  CD2 LEU C 680     -16.561 -18.502   3.918
ATOM   8957  N   MET C 681     -12.889 -20.871   2.548
ATOM   8958  CA  MET C 681     -11.880 -20.400   1.607
ATOM   8959  C   MET C 681     -12.128 -20.962   0.211
ATOM   8960  O   MET C 681     -11.458 -20.583  -0.750
ATOM   8961  CB  MET C 681     -10.477 -20.776   2.088
ATOM   8962  CG  MET C 681     -10.131 -20.238   3.467
ATOM   8963  SD  MET C 681      -8.415 -20.544   3.927
ATOM   8964  CE  MET C 681      -7.556 -19.570   2.694
ATOM   8965  N   GLY C 682     -13.095 -21.868   0.109
ATOM   8966  CA  GLY C 682     -13.464 -22.451  -1.167
ATOM   8967  C   GLY C 682     -14.760 -21.868  -1.696
ATOM   8968  O   GLY C 682     -15.149 -22.124  -2.836
ATOM   8969  N   ALA C 683     -15.430 -21.081  -0.861
ATOM   8970  CA  ALA C 683     -16.685 -20.446  -1.243
ATOM   8971  C   ALA C 683     -16.469 -18.979  -1.601
ATOM   8972  O   ALA C 683     -17.055 -18.471  -2.557
ATOM   8973  CB  ALA C 683     -17.708 -20.576  -0.126
ATOM   8974  N   ASN C 684     -15.624 -18.305  -0.828
ATOM   8975  CA  ASN C 684     -15.317 -16.900  -1.074
ATOM   8976  C   ASN C 684     -14.502 -16.706  -2.349
ATOM   8977  O   ASN C 684     -14.453 -15.609  -2.905
ATOM   8978  CB  ASN C 684     -14.585 -16.288   0.123
ATOM   8979  CG  ASN C 684     -13.267 -16.978   0.418
ATOM   8980  OD1 ASN C 684     -12.931 -17.992  -0.193
ATOM   8981  ND2 ASN C 684     -12.511 -16.428   1.361
ATOM   8982  N   MET C 685     -13.864 -17.779  -2.805
ATOM   8983  CA  MET C 685     -13.083 -17.742  -4.034
ATOM   8984  C   MET C 685     -13.920 -18.229  -5.211
ATOM   8985  O   MET C 685     -13.616 -17.936  -6.367
ATOM   8986  CB  MET C 685     -11.822 -18.598  -3.895
ATOM   8987  CG  MET C 685     -10.881 -18.168  -2.776
ATOM   8988  SD  MET C 685      -9.967 -16.651  -3.126
ATOM   8989  CE  MET C 685     -11.153 -15.399  -2.640
ATOM   8990  N   GLN C 686     -14.977 -18.975  -4.905
ATOM   8991  CA  GLN C 686     -15.872 -19.496  -5.931
ATOM   8992  C   GLN C 686     -16.684 -18.373  -6.566
ATOM   8993  O   GLN C 686     -17.021 -18.429  -7.749
ATOM   8994  CB  GLN C 686     -16.808 -20.551  -5.337
ATOM   8995  CG  GLN C 686     -17.764 -21.172  -6.343
ATOM   8996  CD  GLN C 686     -18.679 -22.206  -5.715
ATOM   8997  OE1 GLN C 686     -19.506 -22.814  -6.394
ATOM   8998  NE2 GLN C 686     -18.534 -22.411  -4.411
ATOM   8999  N   ARG C 687     -16.993 -17.352  -5.774
ATOM   9000  CA  ARG C 687     -17.757 -16.210  -6.262
ATOM   9001  C   ARG C 687     -16.885 -15.268  -7.089
ATOM   9002  O   ARG C 687     -17.383 -14.331  -7.711
ATOM   9003  CB  ARG C 687     -18.417 -15.461  -5.098
ATOM   9004  CG  ARG C 687     -17.469 -15.067  -3.974
ATOM   9005  CD  ARG C 687     -16.699 -13.799  -4.306
ATOM   9006  NE  ARG C 687     -17.589 -12.670  -4.563
ATOM   9007  CZ  ARG C 687     -18.013 -11.825  -3.630
ATOM   9008  NH1 ARG C 687     -17.630 -11.979  -2.370
ATOM   9009  NH2 ARG C 687     -18.821 -10.825  -3.955
ATOM   9010  N   GLN C 688     -15.581 -15.527  -7.088
ATOM   9011  CA  GLN C 688     -14.641 -14.738  -7.877
ATOM   9012  C   GLN C 688     -14.265 -15.471  -9.160
ATOM   9013  O   GLN C 688     -13.249 -15.166  -9.785
ATOM   9014  CB  GLN C 688     -13.382 -14.428  -7.064
ATOM   9015  CG  GLN C 688     -13.621 -13.530  -5.862
ATOM   9016  CD  GLN C 688     -12.347 -13.225  -5.101
ATOM   9017  OE1 GLN C 688     -11.264 -13.677  -5.474
ATOM   9018  NE2 GLN C 688     -12.469 -12.455  -4.026
ATOM   9019  N   ALA C 689     -15.091 -16.438  -9.545
ATOM   9020  CA  ALA C 689     -14.841 -17.228 -10.745
ATOM   9021  C   ALA C 689     -14.992 -16.387 -12.008
ATOM   9022  O   ALA C 689     -15.206 -15.177 -11.939
ATOM   9023  CB  ALA C 689     -15.773 -18.430 -10.792
ATOM   9024  N   VAL C 690     -14.878 -17.038 -13.161
ATOM   9025  CA  VAL C 690     -14.999 -16.354 -14.443
ATOM   9026  C   VAL C 690     -15.375 -17.327 -15.556
ATOM   9027  O   VAL C 690     -14.740 -18.370 -15.717
ATOM   9028  CB  VAL C 690     -13.693 -15.623 -14.817
ATOM   9029  CG1 VAL C 690     -12.503 -16.565 -14.711
ATOM   9030  CG2 VAL C 690     -13.796 -15.032 -16.215
ATOM   9031  N   PRO C 691     -16.421 -16.988 -16.325
ATOM   9032  CA  PRO C 691     -16.895 -17.819 -17.437
ATOM   9033  C   PRO C 691     -15.785 -18.130 -18.434
ATOM   9034  O   PRO C 691     -15.167 -17.214 -18.977
ATOM   9035  CB  PRO C 691     -17.962 -16.941 -18.095
ATOM   9036  CG  PRO C 691     -18.448 -16.061 -16.999
ATOM   9037  CD  PRO C 691     -17.247 -15.781 -16.145
ATOM   9038  N   THR C 692     -15.539 -19.415 -18.667
ATOM   9039  CA  THR C 692     -14.509 -19.842 -19.607
ATOM   9040  C   THR C 692     -15.121 -20.614 -20.771
ATOM   9041  O   THR C 692     -16.210 -21.175 -20.650
ATOM   9042  CB  THR C 692     -13.448 -20.722 -18.918
ATOM   9043  OG1 THR C 692     -12.462 -21.126 -19.876
ATOM   9044  CG2 THR C 692     -14.093 -21.957 -18.308
ATOM   9045  N   LEU C 693     -14.416 -20.636 -21.897
ATOM   9046  CA  LEU C 693     -14.885 -21.347 -23.081
ATOM   9047  C   LEU C 693     -15.055 -22.832 -22.779
ATOM   9048  O   LEU C 693     -16.144 -23.385 -22.931
ATOM   9049  CB  LEU C 693     -13.909 -21.148 -24.245
ATOM   9050  CG  LEU C 693     -14.379 -21.535 -25.651
ATOM   9051  CD1 LEU C 693     -13.484 -20.901 -26.705
ATOM   9052  CD2 LEU C 693     -14.432 -23.047 -25.829
ATOM   9053  N   ARG C 694     -13.971 -23.470 -22.350
ATOM   9054  CA  ARG C 694     -13.996 -24.890 -22.023
ATOM   9055  C   ARG C 694     -14.608 -25.127 -20.647
ATOM   9056  O   ARG C 694     -13.896 -25.372 -19.673
ATOM   9057  CB  ARG C 694     -12.584 -25.476 -22.079
ATOM   9058  CG  ARG C 694     -11.929 -25.387 -23.448
ATOM   9059  CD  ARG C 694     -12.627 -26.283 -24.460
ATOM   9060  NE  ARG C 694     -12.508 -27.697 -24.115
ATOM   9061  CZ  ARG C 694     -13.466 -28.409 -23.530
ATOM   9062  NH1 ARG C 694     -14.625 -27.841 -23.225
ATOM   9063  NH2 ARG C 694     -13.267 -29.690 -23.254
ATOM   9064  N   ALA C 695     -15.933 -25.050 -20.573
ATOM   9065  CA  ALA C 695     -16.643 -25.251 -19.316
ATOM   9066  C   ALA C 695     -17.471 -26.531 -19.349
ATOM   9067  O   ALA C 695     -18.267 -26.744 -20.264
ATOM   9068  CB  ALA C 695     -17.528 -24.052 -19.010
ATOM   9069  N   ASP C 696     -17.279 -27.380 -18.345
ATOM   9070  CA  ASP C 696     -18.015 -28.635 -18.253
ATOM   9071  C   ASP C 696     -18.404 -28.948 -16.812
ATOM   9072  O   ASP C 696     -17.715 -28.552 -15.872
ATOM   9073  CB  ASP C 696     -17.197 -29.787 -18.844
ATOM   9074  CG  ASP C 696     -15.879 -30.001 -18.122
ATOM   9075  OD1 ASP C 696     -15.444 -29.092 -17.385
ATOM   9076  OD2 ASP C 696     -15.275 -31.080 -18.295
ATOM   9077  N   LYS C 697     -19.514 -29.659 -16.647
ATOM   9078  CA  LYS C 697     -19.998 -30.033 -15.323
ATOM   9079  C   LYS C 697     -19.048 -31.014 -14.646
ATOM   9080  O   LYS C 697     -18.565 -31.953 -15.279
ATOM   9081  CB  LYS C 697     -21.397 -30.646 -15.421
ATOM   9082  CG  LYS C 697     -21.938 -31.175 -14.102
ATOM   9083  CD  LYS C 697     -23.264 -31.892 -14.294
ATOM   9084  CE  LYS C 697     -23.116 -33.080 -15.231
ATOM   9085  NZ  LYS C 697     -22.127 -34.070 -14.722
ATOM   9086  N   PRO C 698     -18.773 -30.793 -13.352
ATOM   9087  CA  PRO C 698     -17.922 -31.693 -12.567
ATOM   9088  C   PRO C 698     -18.425 -33.130 -12.645
ATOM   9089  O   PRO C 698     -19.631 -33.352 -12.743
ATOM   9090  CB  PRO C 698     -18.075 -31.160 -11.141
ATOM   9091  CG  PRO C 698     -18.414 -29.722 -11.314
ATOM   9092  CD  PRO C 698     -19.247 -29.645 -12.559
ATOM   9093  N   LEU C 699     -17.507 -34.091 -12.602
ATOM   9094  CA  LEU C 699     -17.873 -35.500 -12.689
ATOM   9095  C   LEU C 699     -18.803 -35.901 -11.548
ATOM   9096  O   LEU C 699     -19.672 -36.756 -11.715
ATOM   9097  CB  LEU C 699     -16.622 -36.381 -12.688
ATOM   9098  CG  LEU C 699     -16.851 -37.876 -12.913
ATOM   9099  CD1 LEU C 699     -17.676 -38.110 -14.170
ATOM   9100  CD2 LEU C 699     -15.526 -38.616 -12.993
ATOM   9101  N   VAL C 700     -18.615 -35.277 -10.390
ATOM   9102  CA  VAL C 700     -19.452 -35.549  -9.228
ATOM   9103  C   VAL C 700     -20.168 -34.286  -8.762
ATOM   9104  O   VAL C 700     -19.651 -33.178  -8.909
ATOM   9105  CB  VAL C 700     -18.631 -36.130  -8.061
ATOM   9106  CG1 VAL C 700     -18.041 -37.478  -8.448
ATOM   9107  CG2 VAL C 700     -17.535 -35.160  -7.648
ATOM   9108  N   GLY C 701     -21.360 -34.458  -8.200
ATOM   9109  CA  GLY C 701     -22.146 -33.336  -7.724
ATOM   9110  C   GLY C 701     -23.080 -33.713  -6.591
ATOM   9111  O   GLY C 701     -23.012 -34.821  -6.059
ATOM   9112  N   THR C 702     -23.958 -32.785  -6.222
ATOM   9113  CA  THR C 702     -24.911 -33.017  -5.144
ATOM   9114  C   THR C 702     -26.347 -32.935  -5.650
ATOM   9115  O   THR C 702     -27.265 -33.478  -5.034
ATOM   9116  CB  THR C 702     -24.723 -32.007  -3.997
ATOM   9117  OG1 THR C 702     -24.907 -30.676  -4.494
ATOM   9118  CG2 THR C 702     -23.329 -32.132  -3.401
ATOM   9119  N   GLY C 703     -26.535 -32.252  -6.774
ATOM   9120  CA  GLY C 703     -27.853 -32.101  -7.364
ATOM   9121  C   GLY C 703     -28.507 -30.783  -6.999
ATOM   9122  O   GLY C 703     -29.732 -30.681  -6.945
ATOM   9123  N   MET C 704     -27.685 -29.770  -6.748
ATOM   9124  CA  MET C 704     -28.185 -28.448  -6.388
ATOM   9125  C   MET C 704     -27.646 -27.381  -7.333
ATOM   9126  O   MET C 704     -27.919 -26.193  -7.165
ATOM   9127  CB  MET C 704     -27.809 -28.109  -4.944
ATOM   9128  CG  MET C 704     -28.408 -29.047  -3.910
ATOM   9129  SD  MET C 704     -30.211 -29.032  -3.921
ATOM   9130  CE  MET C 704     -30.537 -27.315  -3.528
ATOM   9131  N   GLU C 705     -26.879 -27.814  -8.329
ATOM   9132  CA  GLU C 705     -26.291 -26.899  -9.298
ATOM   9133  C   GLU C 705     -27.304 -26.500 -10.365
ATOM   9134  O   GLU C 705     -27.137 -25.491 -11.050
ATOM   9135  CB  GLU C 705     -25.059 -27.529  -9.954
ATOM   9136  CG  GLU C 705     -23.941 -27.879  -8.982
ATOM   9137  CD  GLU C 705     -24.225 -29.138  -8.185
ATOM   9138  OE1 GLU C 705     -25.094 -29.929  -8.608
ATOM   9139  OE2 GLU C 705     -23.575 -29.338  -7.138
ATOM   9140  N   ARG C 706     -28.357 -27.300 -10.500
ATOM   9141  CA  ARG C 706     -29.393 -27.045 -11.494
ATOM   9142  C   ARG C 706     -30.376 -25.989 -10.997
ATOM   9143  O   ARG C 706     -30.791 -25.111 -11.753
ATOM   9144  CB  ARG C 706     -30.129 -28.343 -11.839
ATOM   9145  CG  ARG C 706     -31.042 -28.256 -13.056
ATOM   9146  CD  ARG C 706     -32.390 -27.642 -12.711
ATOM   9147  NE  ARG C 706     -33.088 -28.403 -11.678
ATOM   9148  CZ  ARG C 706     -33.932 -29.399 -11.926
ATOM   9149  NH1 ARG C 706     -34.187 -29.760 -13.177
ATOM   9150  NH2 ARG C 706     -34.523 -30.036 -10.924
ATOM   9151  N   ALA C 707     -30.740 -26.079  -9.722
ATOM   9152  CA  ALA C 707     -31.699 -25.153  -9.130
ATOM   9153  C   ALA C 707     -31.141 -23.735  -9.039
ATOM   9154  O   ALA C 707     -31.886 -22.779  -8.824
ATOM   9155  CB  ALA C 707     -32.130 -25.644  -7.755
ATOM   9156  N   VAL C 708     -29.829 -23.605  -9.205
ATOM   9157  CA  VAL C 708     -29.173 -22.305  -9.125
ATOM   9158  C   VAL C 708     -29.317 -21.517 -10.424
ATOM   9159  O   VAL C 708     -29.683 -20.342 -10.410
ATOM   9160  CB  VAL C 708     -27.676 -22.448  -8.786
ATOM   9161  CG1 VAL C 708     -26.971 -21.107  -8.919
ATOM   9162  CG2 VAL C 708     -27.502 -23.014  -7.385
ATOM   9163  N   ALA C 709     -29.029 -22.172 -11.544
ATOM   9164  CA  ALA C 709     -29.072 -21.520 -12.850
ATOM   9165  C   ALA C 709     -30.500 -21.223 -13.301
ATOM   9166  O   ALA C 709     -30.712 -20.571 -14.324
ATOM   9167  CB  ALA C 709     -28.351 -22.366 -13.888
ATOM   9168  N   VAL C 710     -31.475 -21.703 -12.537
ATOM   9169  CA  VAL C 710     -32.880 -21.493 -12.871
ATOM   9170  C   VAL C 710     -33.432 -20.235 -12.208
ATOM   9171  O   VAL C 710     -33.968 -19.353 -12.880
ATOM   9172  CB  VAL C 710     -33.744 -22.701 -12.464
ATOM   9173  CG1 VAL C 710     -35.220 -22.389 -12.664
ATOM   9174  CG2 VAL C 710     -33.340 -23.933 -13.259
ATOM   9175  N   ASP C 711     -33.299 -20.159 -10.888
ATOM   9176  CA  ASP C 711     -33.800 -19.016 -10.133
ATOM   9177  C   ASP C 711     -33.008 -17.752 -10.455
ATOM   9178  O   ASP C 711     -33.547 -16.646 -10.423
ATOM   9179  CB  ASP C 711     -33.746 -19.303  -8.631
ATOM   9180  CG  ASP C 711     -34.441 -18.236  -7.808
ATOM   9181  OD1 ASP C 711     -35.194 -17.428  -8.391
ATOM   9182  OD2 ASP C 711     -34.237 -18.207  -6.577
ATOM   9183  N   SER C 712     -31.727 -17.924 -10.766
ATOM   9184  CA  SER C 712     -30.857 -16.798 -11.085
ATOM   9185  C   SER C 712     -31.307 -16.087 -12.358
ATOM   9186  O   SER C 712     -31.031 -14.902 -12.548
ATOM   9187  CB  SER C 712     -29.408 -17.265 -11.229
ATOM   9188  OG  SER C 712     -29.289 -18.255 -12.235
ATOM   9189  N   GLY C 713     -32.000 -16.817 -13.225
ATOM   9190  CA  GLY C 713     -32.483 -16.259 -14.475
ATOM   9191  C   GLY C 713     -31.366 -16.022 -15.471
ATOM   9192  O   GLY C 713     -31.240 -14.932 -16.030
ATOM   9193  N   VAL C 714     -30.551 -17.048 -15.693
ATOM   9194  CA  VAL C 714     -29.434 -16.952 -16.626
ATOM   9195  C   VAL C 714     -29.827 -17.459 -18.009
ATOM   9196  O   VAL C 714     -29.603 -16.785 -19.015
ATOM   9197  CB  VAL C 714     -28.212 -17.743 -16.126
ATOM   9198  CG1 VAL C 714     -27.092 -17.693 -17.152
ATOM   9199  CG2 VAL C 714     -27.740 -17.199 -14.787
ATOM   9200  N   THR C 715     -30.413 -18.651 -18.052
ATOM   9201  CA  THR C 715     -30.842 -19.249 -19.311
ATOM   9202  C   THR C 715     -32.222 -18.741 -19.718
ATOM   9203  O   THR C 715     -33.054 -18.427 -18.866
ATOM   9204  CB  THR C 715     -30.876 -20.786 -19.223
ATOM   9205  OG1 THR C 715     -31.796 -21.189 -18.201
ATOM   9206  CG2 THR C 715     -29.494 -21.331 -18.899
ATOM   9207  N   ALA C 716     -32.457 -18.663 -21.023
ATOM   9208  CA  ALA C 716     -33.734 -18.191 -21.544
ATOM   9209  C   ALA C 716     -34.839 -19.214 -21.304
ATOM   9210  O   ALA C 716     -34.648 -20.410 -21.519
ATOM   9211  CB  ALA C 716     -33.616 -17.873 -23.027
ATOM   9212  N   VAL C 717     -35.994 -18.734 -20.855
ATOM   9213  CA  VAL C 717     -37.132 -19.605 -20.584
ATOM   9214  C   VAL C 717     -38.361 -19.169 -21.374
ATOM   9215  O   VAL C 717     -38.822 -18.034 -21.247
ATOM   9216  CB  VAL C 717     -37.480 -19.629 -19.084
ATOM   9217  CG1 VAL C 717     -38.722 -20.473 -18.841
ATOM   9218  CG2 VAL C 717     -36.304 -20.152 -18.274
ATOM   9219  N   ALA C 718     -38.888 -20.077 -22.189
ATOM   9220  CA  ALA C 718     -40.066 -19.789 -22.999
ATOM   9221  C   ALA C 718     -41.314 -19.667 -22.131
ATOM   9222  O   ALA C 718     -41.445 -20.349 -21.115
ATOM   9223  CB  ALA C 718     -40.257 -20.864 -24.058
ATOM   9224  N   LYS C 719     -42.229 -18.793 -22.540
ATOM   9225  CA  LYS C 719     -43.468 -18.581 -21.801
ATOM   9226  C   LYS C 719     -44.682 -18.996 -22.627
ATOM   9227  O   LYS C 719     -45.823 -18.735 -22.245
ATOM   9228  CB  LYS C 719     -43.600 -17.118 -21.369
ATOM   9229  CG  LYS C 719     -43.770 -16.132 -22.517
ATOM   9230  CD  LYS C 719     -42.453 -15.868 -23.231
ATOM   9231  CE  LYS C 719     -41.421 -15.278 -22.284
ATOM   9232  NZ  LYS C 719     -40.127 -15.012 -22.970
ATOM   9233  N   ARG C 720     -44.428 -19.642 -23.761
ATOM   9234  CA  ARG C 720     -45.498 -20.097 -24.640
ATOM   9235  C   ARG C 720     -44.994 -21.154 -25.618
ATOM   9236  O   ARG C 720     -43.878 -21.061 -26.127
ATOM   9237  CB  ARG C 720     -46.102 -18.917 -25.405
ATOM   9238  CG  ARG C 720     -47.270 -19.283 -26.312
ATOM   9239  CD  ARG C 720     -48.517 -19.645 -25.515
ATOM   9240  NE  ARG C 720     -48.401 -20.945 -24.860
ATOM   9241  CZ  ARG C 720     -49.345 -21.483 -24.095
ATOM   9242  NH1 ARG C 720     -50.481 -20.833 -23.884
ATOM   9243  NH2 ARG C 720     -49.154 -22.672 -23.540
ATOM   9244  N   GLY C 721     -45.825 -22.159 -25.875
ATOM   9245  CA  GLY C 721     -45.469 -23.230 -26.787
ATOM   9246  C   GLY C 721     -45.420 -22.773 -28.232
ATOM   9247  O   GLY C 721     -45.926 -21.704 -28.572
ATOM   9248  N   GLY C 722     -44.807 -23.588 -29.084
ATOM   9249  CA  GLY C 722     -44.692 -23.269 -30.495
ATOM   9250  C   GLY C 722     -43.360 -23.695 -31.080
ATOM   9251  O   GLY C 722     -42.411 -23.976 -30.348
ATOM   9252  N   VAL C 723     -43.290 -23.743 -32.406
ATOM   9253  CA  VAL C 723     -42.068 -24.137 -33.096
ATOM   9254  C   VAL C 723     -41.067 -22.987 -33.146
ATOM   9255  O   VAL C 723     -41.374 -21.867 -32.739
ATOM   9256  CB  VAL C 723     -42.358 -24.615 -34.531
ATOM   9257  CG1 VAL C 723     -43.231 -25.860 -34.509
ATOM   9258  CG2 VAL C 723     -43.020 -23.506 -35.335
ATOM   9259  N   VAL C 724     -39.870 -23.273 -33.649
ATOM   9260  CA  VAL C 724     -38.823 -22.264 -33.753
ATOM   9261  C   VAL C 724     -38.550 -21.906 -35.211
ATOM   9262  O   VAL C 724     -38.376 -22.786 -36.054
ATOM   9263  CB  VAL C 724     -37.514 -22.741 -33.097
ATOM   9264  CG1 VAL C 724     -36.442 -21.668 -33.210
ATOM   9265  CG2 VAL C 724     -37.755 -23.110 -31.642
ATOM   9266  N   GLN C 725     -38.515 -20.609 -35.500
ATOM   9267  CA  GLN C 725     -38.276 -20.135 -36.858
ATOM   9268  C   GLN C 725     -36.787 -20.139 -37.192
ATOM   9269  O   GLN C 725     -36.330 -20.928 -38.018
ATOM   9270  CB  GLN C 725     -38.859 -18.732 -37.044
ATOM   9271  CG  GLN C 725     -38.848 -18.239 -38.481
ATOM   9272  CD  GLN C 725     -39.481 -16.870 -38.631
ATOM   9273  OE1 GLN C 725     -39.881 -16.247 -37.647
ATOM   9274  NE2 GLN C 725     -39.576 -16.393 -39.867
ATOM   9275  N   TYR C 726     -36.036 -19.253 -36.545
ATOM   9276  CA  TYR C 726     -34.595 -19.169 -36.758
ATOM   9277  C   TYR C 726     -33.825 -19.555 -35.499
ATOM   9278  O   TYR C 726     -34.343 -19.454 -34.387
ATOM   9279  CB  TYR C 726     -34.196 -17.762 -37.207
ATOM   9280  CG  TYR C 726     -34.739 -17.370 -38.562
ATOM   9281  CD1 TYR C 726     -35.858 -16.557 -38.675
ATOM   9282  CD2 TYR C 726     -34.132 -17.814 -39.729
ATOM   9283  CE1 TYR C 726     -36.358 -16.197 -39.913
ATOM   9284  CE2 TYR C 726     -34.624 -17.459 -40.971
ATOM   9285  CZ  TYR C 726     -35.737 -16.651 -41.057
ATOM   9286  OH  TYR C 726     -36.231 -16.295 -42.291
ATOM   9287  N   VAL C 727     -32.584 -19.996 -35.683
ATOM   9288  CA  VAL C 727     -31.740 -20.399 -34.564
ATOM   9289  C   VAL C 727     -30.337 -19.812 -34.685
ATOM   9290  O   VAL C 727     -29.344 -20.493 -34.428
ATOM   9291  CB  VAL C 727     -31.640 -21.932 -34.455
ATOM   9292  CG1 VAL C 727     -32.955 -22.517 -33.963
ATOM   9293  CG2 VAL C 727     -31.246 -22.536 -35.795
ATOM   9294  N   ASP C 728     -30.263 -18.543 -35.075
ATOM   9295  CA  ASP C 728     -28.983 -17.861 -35.225
ATOM   9296  C   ASP C 728     -28.234 -17.813 -33.896
ATOM   9297  O   ASP C 728     -28.846 -17.803 -32.828
ATOM   9298  CB  ASP C 728     -29.193 -16.444 -35.763
ATOM   9299  CG  ASP C 728     -27.892 -15.763 -36.141
ATOM   9300  OD1 ASP C 728     -26.899 -16.475 -36.401
ATOM   9301  OD2 ASP C 728     -27.863 -14.515 -36.182
ATOM   9302  N   ALA C 729     -26.907 -17.786 -33.970
ATOM   9303  CA  ALA C 729     -26.073 -17.754 -32.774
ATOM   9304  C   ALA C 729     -25.970 -16.344 -32.201
ATOM   9305  O   ALA C 729     -25.024 -16.024 -31.480
ATOM   9306  CB  ALA C 729     -24.688 -18.307 -33.078
ATOM   9307  N   SER C 730     -26.949 -15.505 -32.524
ATOM   9308  CA  SER C 730     -26.971 -14.130 -32.039
ATOM   9309  C   SER C 730     -28.400 -13.621 -31.882
ATOM   9310  O   SER C 730     -28.630 -12.558 -31.305
ATOM   9311  CB  SER C 730     -26.188 -13.216 -32.984
ATOM   9312  OG  SER C 730     -24.838 -13.631 -33.094
ATOM   9313  N   ARG C 731     -29.356 -14.387 -32.399
ATOM   9314  CA  ARG C 731     -30.764 -14.011 -32.324
ATOM   9315  C   ARG C 731     -31.674 -15.201 -32.613
ATOM   9316  O   ARG C 731     -31.470 -15.929 -33.585
ATOM   9317  CB  ARG C 731     -31.066 -12.867 -33.294
ATOM   9318  CG  ARG C 731     -30.652 -13.144 -34.731
ATOM   9319  CD  ARG C 731     -30.990 -11.972 -35.638
ATOM   9320  NE  ARG C 731     -32.426 -11.715 -35.689
ATOM   9321  CZ  ARG C 731     -33.255 -12.281 -36.560
ATOM   9322  NH1 ARG C 731     -32.792 -13.140 -37.457
ATOM   9323  NH2 ARG C 731     -34.548 -11.989 -36.533
ATOM   9324  N   ILE C 732     -32.676 -15.394 -31.762
ATOM   9325  CA  ILE C 732     -33.622 -16.491 -31.926
ATOM   9326  C   ILE C 732     -35.058 -15.982 -31.862
ATOM   9327  O   ILE C 732     -35.437 -15.285 -30.922
ATOM   9328  CB  ILE C 732     -33.423 -17.575 -30.852
ATOM   9329  CG1 ILE C 732     -31.967 -18.045 -30.830
ATOM   9330  CG2 ILE C 732     -34.361 -18.747 -31.096
ATOM   9331  CD1 ILE C 732     -31.678 -19.084 -29.771
ATOM   9332  N   VAL C 733     -35.852 -16.335 -32.867
ATOM   9333  CA  VAL C 733     -37.239 -15.889 -32.940
ATOM   9334  C   VAL C 733     -38.210 -17.066 -32.946
ATOM   9335  O   VAL C 733     -38.086 -17.982 -33.760
ATOM   9336  CB  VAL C 733     -37.486 -15.026 -34.191
ATOM   9337  CG1 VAL C 733     -38.942 -14.589 -34.255
ATOM   9338  CG2 VAL C 733     -36.561 -13.819 -34.193
ATOM   9339  N   ILE C 734     -39.176 -17.033 -32.034
ATOM   9340  CA  ILE C 734     -40.194 -18.075 -31.954
ATOM   9341  C   ILE C 734     -41.573 -17.518 -32.292
ATOM   9342  O   ILE C 734     -42.021 -16.540 -31.694
ATOM   9343  CB  ILE C 734     -40.245 -18.724 -30.554
ATOM   9344  CG1 ILE C 734     -38.996 -19.572 -30.304
ATOM   9345  CG2 ILE C 734     -41.493 -19.579 -30.411
ATOM   9346  CD1 ILE C 734     -37.755 -18.769 -29.980
ATOM   9347  N   LYS C 735     -42.240 -18.146 -33.255
ATOM   9348  CA  LYS C 735     -43.574 -17.721 -33.663
ATOM   9349  C   LYS C 735     -44.649 -18.505 -32.918
ATOM   9350  O   LYS C 735     -44.592 -19.732 -32.839
ATOM   9351  CB  LYS C 735     -43.749 -17.890 -35.173
ATOM   9352  CG  LYS C 735     -45.108 -17.453 -35.696
ATOM   9353  CD  LYS C 735     -45.195 -17.617 -37.205
ATOM   9354  CE  LYS C 735     -46.544 -17.159 -37.734
ATOM   9355  NZ  LYS C 735     -46.631 -17.290 -39.215
ATOM   9356  N   VAL C 736     -45.627 -17.789 -32.371
ATOM   9357  CA  VAL C 736     -46.724 -18.417 -31.643
ATOM   9358  C   VAL C 736     -47.968 -18.537 -32.516
ATOM   9359  O   VAL C 736     -48.058 -17.912 -33.572
ATOM   9360  CB  VAL C 736     -47.077 -17.631 -30.366
ATOM   9361  CG1 VAL C 736     -45.920 -17.672 -29.380
ATOM   9362  CG2 VAL C 736     -47.444 -16.196 -30.712
ATOM   9363  N   ASN C 737     -48.927 -19.341 -32.067
ATOM   9364  CA  ASN C 737     -50.153 -19.568 -32.824
ATOM   9365  C   ASN C 737     -51.376 -18.939 -32.166
ATOM   9366  O   ASN C 737     -52.312 -19.638 -31.780
ATOM   9367  CB  ASN C 737     -50.384 -21.066 -33.032
ATOM   9368  CG  ASN C 737     -49.302 -21.712 -33.873
ATOM   9369  OD1 ASN C 737     -48.407 -21.037 -34.381
ATOM   9370  ND2 ASN C 737     -49.380 -23.029 -34.027
ATOM   9371  N   GLU C 738     -51.364 -17.615 -32.046
ATOM   9372  CA  GLU C 738     -52.472 -16.893 -31.432
ATOM   9373  C   GLU C 738     -53.233 -16.064 -32.461
ATOM   9374  O   GLU C 738     -54.346 -15.605 -32.203
ATOM   9375  CB  GLU C 738     -51.966 -16.002 -30.295
ATOM   9376  CG  GLU C 738     -50.911 -14.988 -30.712
ATOM   9377  CD  GLU C 738     -51.507 -13.760 -31.373
ATOM   9378  OE1 GLU C 738     -52.705 -13.487 -31.150
ATOM   9379  OE2 GLU C 738     -50.776 -13.065 -32.109
ATOM   9380  N   ASP C 739     -52.625 -15.875 -33.627
ATOM   9381  CA  ASP C 739     -53.243 -15.105 -34.700
ATOM   9382  C   ASP C 739     -53.204 -15.883 -36.010
ATOM   9383  O   ASP C 739     -52.380 -16.782 -36.183
ATOM   9384  CB  ASP C 739     -52.537 -13.757 -34.866
ATOM   9385  CG  ASP C 739     -53.294 -12.810 -35.777
ATOM   9386  OD1 ASP C 739     -54.527 -12.967 -35.909
ATOM   9387  OD2 ASP C 739     -52.658 -11.905 -36.357
ATOM   9388  N   GLU C 740     -54.099 -15.535 -36.929
ATOM   9389  CA  GLU C 740     -54.164 -16.192 -38.229
ATOM   9390  C   GLU C 740     -52.807 -16.149 -38.925
ATOM   9391  O   GLU C 740     -52.090 -15.152 -38.843
ATOM   9392  CB  GLU C 740     -55.237 -15.538 -39.104
ATOM   9393  CG  GLU C 740     -55.538 -16.279 -40.400
ATOM   9394  CD  GLU C 740     -54.517 -16.002 -41.487
ATOM   9395  OE1 GLU C 740     -53.840 -14.955 -41.417
ATOM   9396  OE2 GLU C 740     -54.396 -16.830 -42.414
ATOM   9397  N   MET C 741     -52.461 -17.237 -39.605
ATOM   9398  CA  MET C 741     -51.180 -17.338 -40.297
ATOM   9399  C   MET C 741     -51.009 -16.224 -41.325
ATOM   9400  O   MET C 741     -51.567 -16.286 -42.421
ATOM   9401  CB  MET C 741     -51.044 -18.703 -40.974
ATOM   9402  CG  MET C 741     -51.103 -19.880 -40.014
ATOM   9403  SD  MET C 741     -51.002 -21.472 -40.856
ATOM   9404  CE  MET C 741     -49.431 -21.310 -41.700
ATOM   9405  N   TYR C 742     -50.232 -15.208 -40.964
ATOM   9406  CA  TYR C 742     -49.984 -14.080 -41.852
ATOM   9407  C   TYR C 742     -48.542 -13.599 -41.724
ATOM   9408  O   TYR C 742     -48.022 -13.472 -40.616
ATOM   9409  CB  TYR C 742     -50.955 -12.937 -41.548
ATOM   9410  CG  TYR C 742     -51.009 -11.874 -42.622
ATOM   9411  CD1 TYR C 742     -51.890 -11.982 -43.690
ATOM   9412  CD2 TYR C 742     -50.180 -10.762 -42.568
ATOM   9413  CE1 TYR C 742     -51.943 -11.013 -44.673
ATOM   9414  CE2 TYR C 742     -50.225  -9.788 -43.546
ATOM   9415  CZ  TYR C 742     -51.108  -9.918 -44.597
ATOM   9416  OH  TYR C 742     -51.157  -8.950 -45.574
ATOM   9417  N   PRO C 743     -47.892 -13.333 -42.867
ATOM   9418  CA  PRO C 743     -46.489 -12.905 -42.923
ATOM   9419  C   PRO C 743     -46.209 -11.665 -42.077
ATOM   9420  O   PRO C 743     -45.077 -11.472 -41.635
ATOM   9421  CB  PRO C 743     -46.284 -12.583 -44.406
ATOM   9422  CG  PRO C 743     -47.286 -13.423 -45.113
ATOM   9423  CD  PRO C 743     -48.482 -13.466 -44.210
ATOM   9424  N   GLY C 744     -47.227 -10.840 -41.856
ATOM   9425  CA  GLY C 744     -47.056  -9.612 -41.101
ATOM   9426  C   GLY C 744     -48.071  -9.433 -39.989
ATOM   9427  O   GLY C 744     -48.246  -8.329 -39.471
ATOM   9428  N   GLU C 745     -48.742 -10.518 -39.618
ATOM   9429  CA  GLU C 745     -49.734 -10.473 -38.549
ATOM   9430  C   GLU C 745     -49.632 -11.691 -37.637
ATOM   9431  O   GLU C 745     -50.275 -12.713 -37.875
ATOM   9432  CB  GLU C 745     -51.147 -10.363 -39.128
ATOM   9433  CG  GLU C 745     -51.422  -9.055 -39.853
ATOM   9434  CD  GLU C 745     -52.819  -8.995 -40.436
ATOM   9435  OE1 GLU C 745     -53.580  -9.970 -40.263
ATOM   9436  OE2 GLU C 745     -53.157  -7.971 -41.067
ATOM   9437  N   ALA C 746     -48.818 -11.572 -36.592
ATOM   9438  CA  ALA C 746     -48.631 -12.657 -35.636
ATOM   9439  C   ALA C 746     -48.016 -12.139 -34.340
ATOM   9440  O   ALA C 746     -47.674 -10.962 -34.231
ATOM   9441  CB  ALA C 746     -47.762 -13.751 -36.237
ATOM   9442  N   GLY C 747     -47.881 -13.025 -33.359
ATOM   9443  CA  GLY C 747     -47.290 -12.664 -32.083
ATOM   9444  C   GLY C 747     -45.775 -12.652 -32.141
ATOM   9445  O   GLY C 747     -45.115 -13.512 -31.557
ATOM   9446  N   ILE C 748     -45.223 -11.672 -32.849
ATOM   9447  CA  ILE C 748     -43.778 -11.558 -33.005
ATOM   9448  C   ILE C 748     -43.103 -11.173 -31.693
ATOM   9449  O   ILE C 748     -43.217 -10.037 -31.234
ATOM   9450  CB  ILE C 748     -43.408 -10.522 -34.083
ATOM   9451  CG1 ILE C 748     -44.073 -10.878 -35.415
ATOM   9452  CG2 ILE C 748     -41.898 -10.434 -34.242
ATOM   9453  CD1 ILE C 748     -43.769  -9.901 -36.529
ATOM   9454  N   ASP C 749     -42.399 -12.129 -31.095
ATOM   9455  CA  ASP C 749     -41.681 -11.889 -29.849
ATOM   9456  C   ASP C 749     -40.210 -12.258 -29.998
ATOM   9457  O   ASP C 749     -39.789 -13.346 -29.605
ATOM   9458  CB  ASP C 749     -42.311 -12.685 -28.704
ATOM   9459  CG  ASP C 749     -41.684 -12.369 -27.360
ATOM   9460  OD1 ASP C 749     -40.916 -11.388 -27.275
ATOM   9461  OD2 ASP C 749     -41.961 -13.101 -26.387
ATOM   9462  N   ILE C 750     -39.432 -11.345 -30.571
ATOM   9463  CA  ILE C 750     -38.009 -11.579 -30.793
ATOM   9464  C   ILE C 750     -37.251 -11.658 -29.470
ATOM   9465  O   ILE C 750     -37.459 -10.842 -28.572
ATOM   9466  CB  ILE C 750     -37.393 -10.488 -31.704
ATOM   9467  CG1 ILE C 750     -35.969 -10.865 -32.126
ATOM   9468  CG2 ILE C 750     -37.423  -9.130 -31.016
ATOM   9469  CD1 ILE C 750     -34.894 -10.443 -31.144
ATOM   9470  N   TYR C 751     -36.376 -12.652 -29.356
ATOM   9471  CA  TYR C 751     -35.574 -12.834 -28.152
ATOM   9472  C   TYR C 751     -34.152 -12.329 -28.366
ATOM   9473  O   TYR C 751     -33.318 -13.023 -28.947
ATOM   9474  CB  TYR C 751     -35.551 -14.308 -27.740
ATOM   9475  CG  TYR C 751     -36.913 -14.874 -27.407
ATOM   9476  CD1 TYR C 751     -37.401 -14.840 -26.108
ATOM   9477  CD2 TYR C 751     -37.709 -15.444 -28.391
ATOM   9478  CE1 TYR C 751     -38.645 -15.357 -25.798
ATOM   9479  CE2 TYR C 751     -38.954 -15.964 -28.091
ATOM   9480  CZ  TYR C 751     -39.417 -15.917 -26.793
ATOM   9481  OH  TYR C 751     -40.656 -16.433 -26.490
ATOM   9482  N   ASN C 752     -33.883 -11.116 -27.894
ATOM   9483  CA  ASN C 752     -32.565 -10.509 -28.044
ATOM   9484  C   ASN C 752     -31.467 -11.293 -27.331
ATOM   9485  O   ASN C 752     -31.348 -11.245 -26.106
ATOM   9486  CB  ASN C 752     -32.581  -9.054 -27.565
ATOM   9487  CG  ASN C 752     -33.110  -8.908 -26.149
ATOM   9488  OD1 ASN C 752     -33.577  -9.872 -25.543
ATOM   9489  ND2 ASN C 752     -33.040  -7.693 -25.616
ATOM   9490  N   LEU C 753     -30.667 -12.017 -28.107
ATOM   9491  CA  LEU C 753     -29.569 -12.801 -27.556
ATOM   9492  C   LEU C 753     -28.335 -11.925 -27.371
ATOM   9493  O   LEU C 753     -27.657 -11.579 -28.338
ATOM   9494  CB  LEU C 753     -29.250 -13.988 -28.469
ATOM   9495  CG  LEU C 753     -28.434 -15.141 -27.876
ATOM   9496  CD1 LEU C 753     -26.964 -14.770 -27.724
ATOM   9497  CD2 LEU C 753     -29.023 -15.587 -26.545
ATOM   9498  N   THR C 754     -28.051 -11.568 -26.122
ATOM   9499  CA  THR C 754     -26.918 -10.704 -25.809
ATOM   9500  C   THR C 754     -25.592 -11.333 -26.227
ATOM   9501  O   THR C 754     -25.178 -12.356 -25.682
ATOM   9502  CB  THR C 754     -26.866 -10.361 -24.308
ATOM   9503  OG1 THR C 754     -26.792 -11.569 -23.540
ATOM   9504  CG2 THR C 754     -28.104  -9.580 -23.897
ATOM   9505  N   LYS C 755     -24.932 -10.711 -27.199
ATOM   9506  CA  LYS C 755     -23.642 -11.188 -27.680
ATOM   9507  C   LYS C 755     -22.542 -10.652 -26.767
ATOM   9508  O   LYS C 755     -22.801 -10.316 -25.611
ATOM   9509  CB  LYS C 755     -23.419 -10.733 -29.125
ATOM   9510  CG  LYS C 755     -22.857 -11.807 -30.049
ATOM   9511  CD  LYS C 755     -21.346 -11.911 -29.951
ATOM   9512  CE  LYS C 755     -20.674 -10.642 -30.451
ATOM   9513  NZ  LYS C 755     -21.006 -10.362 -31.876
ATOM   9514  N   TYR C 756     -21.318 -10.572 -27.280
ATOM   9515  CA  TYR C 756     -20.203 -10.038 -26.505
ATOM   9516  C   TYR C 756     -20.473  -8.598 -26.080
ATOM   9517  O   TYR C 756     -20.370  -7.673 -26.886
ATOM   9518  CB  TYR C 756     -18.897 -10.119 -27.299
ATOM   9519  CG  TYR C 756     -18.267 -11.495 -27.314
ATOM   9520  CD1 TYR C 756     -18.453 -12.354 -28.388
ATOM   9521  CD2 TYR C 756     -17.485 -11.932 -26.253
ATOM   9522  CE1 TYR C 756     -17.880 -13.611 -28.405
ATOM   9523  CE2 TYR C 756     -16.907 -13.188 -26.261
ATOM   9524  CZ  TYR C 756     -17.108 -14.023 -27.340
ATOM   9525  OH  TYR C 756     -16.535 -15.274 -27.354
ATOM   9526  N   THR C 757     -20.821  -8.416 -24.810
ATOM   9527  CA  THR C 757     -21.136  -7.094 -24.283
ATOM   9528  C   THR C 757     -20.349  -6.805 -23.007
ATOM   9529  O   THR C 757     -19.698  -7.691 -22.454
ATOM   9530  CB  THR C 757     -22.644  -6.947 -23.996
ATOM   9531  OG1 THR C 757     -22.932  -5.599 -23.604
ATOM   9532  CG2 THR C 757     -23.072  -7.898 -22.889
ATOM   9533  N   ARG C 758     -20.416  -5.560 -22.546
ATOM   9534  CA  ARG C 758     -19.695  -5.141 -21.349
ATOM   9535  C   ARG C 758     -20.226  -5.814 -20.087
ATOM   9536  O   ARG C 758     -21.138  -6.639 -20.144
ATOM   9537  CB  ARG C 758     -19.759  -3.620 -21.190
ATOM   9538  CG  ARG C 758     -18.874  -2.854 -22.157
ATOM   9539  CD  ARG C 758     -17.413  -3.231 -21.977
ATOM   9540  NE  ARG C 758     -17.004  -3.182 -20.576
ATOM   9541  CZ  ARG C 758     -16.600  -2.081 -19.953
ATOM   9542  NH1 ARG C 758     -16.550  -0.928 -20.605
ATOM   9543  NH2 ARG C 758     -16.246  -2.131 -18.676
ATOM   9544  N   SER C 759     -19.644  -5.451 -18.949
ATOM   9545  CA  SER C 759     -20.050  -6.000 -17.661
ATOM   9546  C   SER C 759     -19.609  -5.079 -16.529
ATOM   9547  O   SER C 759     -18.772  -4.198 -16.726
ATOM   9548  CB  SER C 759     -19.458  -7.397 -17.465
ATOM   9549  OG  SER C 759     -19.857  -7.952 -16.224
ATOM   9550  N   ASN C 760     -20.176  -5.284 -15.345
ATOM   9551  CA  ASN C 760     -19.840  -4.466 -14.185
ATOM   9552  C   ASN C 760     -18.363  -4.566 -13.812
ATOM   9553  O   ASN C 760     -17.748  -3.578 -13.411
ATOM   9554  CB  ASN C 760     -20.715  -4.842 -12.987
ATOM   9555  CG  ASN C 760     -22.168  -4.460 -13.184
ATOM   9556  OD1 ASN C 760     -23.016  -4.744 -12.339
ATOM   9557  ND2 ASN C 760     -22.463  -3.811 -14.304
ATOM   9558  N   GLN C 761     -17.802  -5.763 -13.945
ATOM   9559  CA  GLN C 761     -16.391  -5.983 -13.646
ATOM   9560  C   GLN C 761     -15.681  -6.667 -14.810
ATOM   9561  O   GLN C 761     -15.041  -7.703 -14.634
ATOM   9562  CB  GLN C 761     -16.227  -6.813 -12.370
ATOM   9563  CG  GLN C 761     -16.822  -6.176 -11.122
ATOM   9564  CD  GLN C 761     -18.327  -6.335 -11.044
ATOM   9565  OE1 GLN C 761     -18.913  -7.160 -11.744
ATOM   9566  NE2 GLN C 761     -18.962  -5.546 -10.184
ATOM   9567  N   ASN C 762     -15.803  -6.075 -15.995
ATOM   9568  CA  ASN C 762     -15.170  -6.592 -17.209
ATOM   9569  C   ASN C 762     -15.106  -8.117 -17.295
ATOM   9570  O   ASN C 762     -14.024  -8.704 -17.305
ATOM   9571  CB  ASN C 762     -13.777  -5.978 -17.400
ATOM   9572  CG  ASN C 762     -12.905  -6.102 -16.164
ATOM   9573  OD1 ASN C 762     -12.715  -7.194 -15.628
ATOM   9574  ND2 ASN C 762     -12.359  -4.979 -15.712
ATOM   9575  N   THR C 763     -16.272  -8.751 -17.363
ATOM   9576  CA  THR C 763     -16.350 -10.201 -17.496
ATOM   9577  C   THR C 763     -16.996 -10.592 -18.821
ATOM   9578  O   THR C 763     -17.210  -9.747 -19.690
ATOM   9579  CB  THR C 763     -17.146 -10.836 -16.340
ATOM   9580  OG1 THR C 763     -18.496 -10.358 -16.366
ATOM   9581  CG2 THR C 763     -16.514 -10.488 -15.001
ATOM   9582  N   CYS C 764     -17.307 -11.875 -18.968
ATOM   9583  CA  CYS C 764     -17.927 -12.377 -20.189
ATOM   9584  C   CYS C 764     -19.290 -13.000 -19.906
ATOM   9585  O   CYS C 764     -19.385 -14.029 -19.237
ATOM   9586  CB  CYS C 764     -17.015 -13.397 -20.873
ATOM   9587  SG  CYS C 764     -17.691 -14.099 -22.396
ATOM   9588  N   ILE C 765     -20.342 -12.371 -20.419
ATOM   9589  CA  ILE C 765     -21.699 -12.870 -20.232
ATOM   9590  C   ILE C 765     -22.383 -13.138 -21.573
ATOM   9591  O   ILE C 765     -23.089 -12.283 -22.109
ATOM   9592  CB  ILE C 765     -22.548 -11.902 -19.376
ATOM   9593  CG1 ILE C 765     -24.001 -12.380 -19.302
ATOM   9594  CG2 ILE C 765     -22.463 -10.481 -19.921
ATOM   9595  CD1 ILE C 765     -24.900 -11.475 -18.488
ATOM   9596  N   ASN C 766     -22.161 -14.332 -22.113
ATOM   9597  CA  ASN C 766     -22.744 -14.719 -23.392
ATOM   9598  C   ASN C 766     -23.609 -15.969 -23.277
ATOM   9599  O   ASN C 766     -23.531 -16.701 -22.291
ATOM   9600  CB  ASN C 766     -21.649 -14.939 -24.438
ATOM   9601  CG  ASN C 766     -20.922 -13.659 -24.801
ATOM   9602  OD1 ASN C 766     -19.882 -13.688 -25.459
ATOM   9603  ND2 ASN C 766     -21.466 -12.526 -24.375
ATOM   9604  N   GLN C 767     -24.432 -16.208 -24.293
ATOM   9605  CA  GLN C 767     -25.293 -17.385 -24.322
ATOM   9606  C   GLN C 767     -25.140 -18.144 -25.636
ATOM   9607  O   GLN C 767     -24.979 -17.541 -26.697
ATOM   9608  CB  GLN C 767     -26.757 -16.992 -24.108
ATOM   9609  CG  GLN C 767     -27.074 -16.477 -22.712
ATOM   9610  CD  GLN C 767     -26.570 -15.067 -22.477
ATOM   9611  OE1 GLN C 767     -26.286 -14.331 -23.422
ATOM   9612  NE2 GLN C 767     -26.460 -14.681 -21.211
ATOM   9613  N   MET C 768     -25.190 -19.470 -25.557
ATOM   9614  CA  MET C 768     -25.053 -20.313 -26.739
ATOM   9615  C   MET C 768     -26.332 -21.098 -27.008
ATOM   9616  O   MET C 768     -26.772 -21.883 -26.167
ATOM   9617  CB  MET C 768     -23.872 -21.272 -26.578
ATOM   9618  CG  MET C 768     -22.536 -20.581 -26.358
ATOM   9619  SD  MET C 768     -22.080 -19.495 -27.724
ATOM   9620  CE  MET C 768     -20.505 -18.867 -27.147
ATOM   9621  N   PRO C 769     -26.933 -20.885 -28.188
ATOM   9622  CA  PRO C 769     -28.165 -21.572 -28.593
ATOM   9623  C   PRO C 769     -28.017 -23.088 -28.523
ATOM   9624  O   PRO C 769     -27.166 -23.656 -29.208
ATOM   9625  CB  PRO C 769     -28.348 -21.128 -30.046
ATOM   9626  CG  PRO C 769     -27.645 -19.819 -30.131
ATOM   9627  CD  PRO C 769     -26.465 -19.938 -29.214
ATOM   9628  N   CYS C 770     -28.841 -23.731 -27.703
ATOM   9629  CA  CYS C 770     -28.786 -25.179 -27.541
ATOM   9630  C   CYS C 770     -30.001 -25.855 -28.169
ATOM   9631  O   CYS C 770     -30.149 -27.075 -28.098
ATOM   9632  CB  CYS C 770     -28.687 -25.549 -26.060
ATOM   9633  SG  CYS C 770     -30.077 -24.977 -25.054
ATOM   9634  N   VAL C 771     -30.866 -25.055 -28.784
ATOM   9635  CA  VAL C 771     -32.068 -25.578 -29.423
ATOM   9636  C   VAL C 771     -32.014 -25.397 -30.938
ATOM   9637  O   VAL C 771     -31.621 -24.340 -31.434
ATOM   9638  CB  VAL C 771     -33.342 -24.905 -28.870
ATOM   9639  CG1 VAL C 771     -33.258 -23.394 -29.027
ATOM   9640  CG2 VAL C 771     -34.579 -25.454 -29.563
ATOM   9641  N   SER C 772     -32.404 -26.437 -31.668
ATOM   9642  CA  SER C 772     -32.413 -26.390 -33.125
ATOM   9643  C   SER C 772     -33.752 -25.882 -33.648
ATOM   9644  O   SER C 772     -34.706 -25.721 -32.886
ATOM   9645  CB  SER C 772     -32.110 -27.772 -33.707
ATOM   9646  OG  SER C 772     -33.076 -28.723 -33.295
ATOM   9647  N   LEU C 773     -33.817 -25.631 -34.951
ATOM   9648  CA  LEU C 773     -35.037 -25.132 -35.574
ATOM   9649  C   LEU C 773     -35.934 -26.278 -36.031
ATOM   9650  O   LEU C 773     -35.451 -27.309 -36.501
ATOM   9651  CB  LEU C 773     -34.707 -24.216 -36.756
ATOM   9652  CG  LEU C 773     -34.107 -24.857 -38.012
ATOM   9653  CD1 LEU C 773     -34.145 -23.883 -39.180
ATOM   9654  CD2 LEU C 773     -32.687 -25.344 -37.762
ATOM   9655  N   GLY C 774     -37.242 -26.092 -35.888
ATOM   9656  CA  GLY C 774     -38.204 -27.098 -36.296
ATOM   9657  C   GLY C 774     -38.866 -27.791 -35.120
ATOM   9658  O   GLY C 774     -40.082 -27.983 -35.107
ATOM   9659  N   GLU C 775     -38.063 -28.167 -34.130
ATOM   9660  CA  GLU C 775     -38.573 -28.861 -32.953
ATOM   9661  C   GLU C 775     -39.360 -27.924 -32.040
ATOM   9662  O   GLU C 775     -38.819 -26.942 -31.533
ATOM   9663  CB  GLU C 775     -37.428 -29.521 -32.179
ATOM   9664  CG  GLU C 775     -36.297 -28.576 -31.809
ATOM   9665  CD  GLU C 775     -35.193 -29.265 -31.031
ATOM   9666  OE1 GLU C 775     -35.298 -30.489 -30.806
ATOM   9667  OE2 GLU C 775     -34.221 -28.583 -30.644
ATOM   9668  N   PRO C 776     -40.650 -28.228 -31.836
ATOM   9669  CA  PRO C 776     -41.546 -27.443 -30.980
ATOM   9670  C   PRO C 776     -41.059 -27.393 -29.536
ATOM   9671  O   PRO C 776     -40.614 -28.408 -29.000
ATOM   9672  CB  PRO C 776     -42.866 -28.224 -31.060
ATOM   9673  CG  PRO C 776     -42.456 -29.605 -31.499
ATOM   9674  CD  PRO C 776     -41.372 -29.335 -32.482
ATOM   9675  N   VAL C 777     -41.145 -26.219 -28.918
ATOM   9676  CA  VAL C 777     -40.742 -26.052 -27.527
ATOM   9677  C   VAL C 777     -41.865 -25.421 -26.711
ATOM   9678  O   VAL C 777     -42.665 -24.646 -27.235
ATOM   9679  CB  VAL C 777     -39.475 -25.184 -27.405
ATOM   9680  CG1 VAL C 777     -38.286 -25.889 -28.042
ATOM   9681  CG2 VAL C 777     -39.700 -23.822 -28.043
ATOM   9682  N   GLU C 778     -41.922 -25.757 -25.426
ATOM   9683  CA  GLU C 778     -42.967 -25.241 -24.548
ATOM   9684  C   GLU C 778     -42.387 -24.599 -23.290
ATOM   9685  O   GLU C 778     -41.169 -24.513 -23.131
ATOM   9686  CB  GLU C 778     -43.957 -26.352 -24.185
ATOM   9687  CG  GLU C 778     -43.320 -27.583 -23.558
ATOM   9688  CD  GLU C 778     -43.129 -27.443 -22.062
ATOM   9689  OE1 GLU C 778     -43.966 -26.778 -21.416
ATOM   9690  OE2 GLU C 778     -42.148 -28.005 -21.530
ATOM   9691  N   ARG C 779     -43.268 -24.149 -22.402
ATOM   9692  CA  ARG C 779     -42.856 -23.459 -21.184
ATOM   9693  C   ARG C 779     -41.910 -24.301 -20.332
ATOM   9694  O   ARG C 779     -42.223 -25.437 -19.978
ATOM   9695  CB  ARG C 779     -44.080 -23.055 -20.359
ATOM   9696  CG  ARG C 779     -45.060 -22.159 -21.100
ATOM   9697  CD  ARG C 779     -46.251 -21.803 -20.224
ATOM   9698  NE  ARG C 779     -47.216 -20.963 -20.929
ATOM   9699  CZ  ARG C 779     -48.340 -20.503 -20.389
ATOM   9700  NH1 ARG C 779     -48.646 -20.801 -19.134
ATOM   9701  NH2 ARG C 779     -49.160 -19.746 -21.105
ATOM   9702  N   GLY C 780     -40.754 -23.735 -20.005
ATOM   9703  CA  GLY C 780     -39.774 -24.421 -19.183
ATOM   9704  C   GLY C 780     -38.554 -24.859 -19.969
ATOM   9705  O   GLY C 780     -37.473 -25.036 -19.408
ATOM   9706  N   ASP C 781     -38.730 -25.034 -21.275
ATOM   9707  CA  ASP C 781     -37.638 -25.458 -22.144
ATOM   9708  C   ASP C 781     -36.588 -24.362 -22.287
ATOM   9709  O   ASP C 781     -36.919 -23.194 -22.489
ATOM   9710  CB  ASP C 781     -38.173 -25.858 -23.521
ATOM   9711  CG  ASP C 781     -39.117 -27.043 -23.459
ATOM   9712  OD1 ASP C 781     -39.318 -27.588 -22.353
ATOM   9713  OD2 ASP C 781     -39.657 -27.430 -24.516
ATOM   9714  N   VAL C 782     -35.320 -24.747 -22.182
ATOM   9715  CA  VAL C 782     -34.218 -23.800 -22.298
ATOM   9716  C   VAL C 782     -33.907 -23.488 -23.759
ATOM   9717  O   VAL C 782     -33.832 -24.389 -24.595
ATOM   9718  CB  VAL C 782     -32.946 -24.326 -21.602
ATOM   9719  CG1 VAL C 782     -32.597 -25.718 -22.110
ATOM   9720  CG2 VAL C 782     -31.786 -23.364 -21.813
ATOM   9721  N   LEU C 783     -33.730 -22.205 -24.061
ATOM   9722  CA  LEU C 783     -33.426 -21.773 -25.420
ATOM   9723  C   LEU C 783     -31.920 -21.736 -25.664
ATOM   9724  O   LEU C 783     -31.433 -22.241 -26.675
ATOM   9725  CB  LEU C 783     -34.037 -20.397 -25.701
ATOM   9726  CG  LEU C 783     -35.562 -20.312 -25.822
ATOM   9727  CD1 LEU C 783     -36.075 -21.324 -26.835
ATOM   9728  CD2 LEU C 783     -36.236 -20.511 -24.472
ATOM   9729  N   ALA C 784     -31.189 -21.135 -24.731
ATOM   9730  CA  ALA C 784     -29.739 -21.030 -24.843
ATOM   9731  C   ALA C 784     -29.072 -21.102 -23.474
ATOM   9732  O   ALA C 784     -29.517 -20.460 -22.522
ATOM   9733  CB  ALA C 784     -29.356 -19.742 -25.556
ATOM   9734  N   ASP C 785     -28.003 -21.886 -23.383
ATOM   9735  CA  ASP C 785     -27.272 -22.047 -22.131
ATOM   9736  C   ASP C 785     -26.550 -20.761 -21.744
ATOM   9737  O   ASP C 785     -26.208 -19.948 -22.602
ATOM   9738  CB  ASP C 785     -26.271 -23.198 -22.239
ATOM   9739  CG  ASP C 785     -26.942 -24.534 -22.488
ATOM   9740  OD1 ASP C 785     -28.186 -24.602 -22.396
ATOM   9741  OD2 ASP C 785     -26.226 -25.516 -22.773
ATOM   9742  N   GLY C 786     -26.319 -20.586 -20.447
ATOM   9743  CA  GLY C 786     -25.650 -19.401 -19.946
ATOM   9744  C   GLY C 786     -24.154 -19.424 -20.194
ATOM   9745  O   GLY C 786     -23.634 -20.368 -20.789
ATOM   9746  N   PRO C 787     -23.452 -18.378 -19.735
ATOM   9747  CA  PRO C 787     -22.000 -18.246 -19.901
ATOM   9748  C   PRO C 787     -21.240 -19.416 -19.284
ATOM   9749  O   PRO C 787     -20.837 -20.335 -19.997
ATOM   9750  CB  PRO C 787     -21.678 -16.955 -19.143
ATOM   9751  CG  PRO C 787     -22.954 -16.187 -19.139
ATOM   9752  CD  PRO C 787     -24.037 -17.217 -19.044
ATOM   9753  N   SER C 788     -21.049 -19.374 -17.969
ATOM   9754  CA  SER C 788     -20.308 -20.416 -17.268
ATOM   9755  C   SER C 788     -21.231 -21.518 -16.760
ATOM   9756  O   SER C 788     -21.416 -21.675 -15.553
ATOM   9757  CB  SER C 788     -19.520 -19.818 -16.101
ATOM   9758  OG  SER C 788     -18.766 -20.813 -15.431
ATOM   9759  N   THR C 789     -21.806 -22.277 -17.687
ATOM   9760  CA  THR C 789     -22.695 -23.379 -17.333
ATOM   9761  C   THR C 789     -23.107 -24.189 -18.559
ATOM   9762  O   THR C 789     -23.481 -23.629 -19.590
ATOM   9763  CB  THR C 789     -23.961 -22.879 -16.607
ATOM   9764  OG1 THR C 789     -24.879 -23.966 -16.439
ATOM   9765  CG2 THR C 789     -24.635 -21.772 -17.404
ATOM   9766  N   ASP C 790     -23.032 -25.510 -18.440
ATOM   9767  CA  ASP C 790     -23.446 -26.401 -19.518
ATOM   9768  C   ASP C 790     -24.764 -27.091 -19.180
ATOM   9769  O   ASP C 790     -24.900 -27.703 -18.121
ATOM   9770  CB  ASP C 790     -22.360 -27.440 -19.817
[truncated: 790,968 more chars]
